# Supplementary material for: Supra­molecular patterns and Hirshfeld surface analysis in the crystal structure of bis­(2-amino-4-meth­oxy-6-methyl­pyrimidinium) isophthalate
Source: Acta Crystallogr E Crystallogr Commun. 2017 Sep 29;73(Pt 10):1595–8. doi: 10.1107/S2056989017013950 (PMC5730326; doi:10.1107/S2056989017013950)
Supplement: Supplementary file 1 [file e-73-01595-sup1.cif]

##############################################################################
#                                                                            #
# This CIF contains the data in a paper accepted for publication in          #
# Acta Crystallographica Section E. It conforms to the requirements of       #
# Notes for Authors for Acta Crystallographica Section E, and has been       #
# peer reviewed under the auspices of the IUCr Commission on Journals.       #
#                                                                            #
# Full details of the Crystallographic Information File format               #
# are given in the paper "The Crystallographic Information File (CIF):       #
# a New Standard Archive File for Crystallography" by S. R. Hall, F. H.      #
# Allen and I. D. Brown [Acta Cryst. (1991), A47, 655-685].                  #
#                                                                            #
# The current version of the core CIF dictionary is obtainable from          #
# ftp://ftp.iucr.org/pub/cif_core.dic.                                       #
#                                                                            #
# Software is freely available for graphical display of the structure(s)     #
# in this CIF. For information consult the CIF software page                 #
# http://www.iucr.org/resources/cif/software.                                #
#                                                                            #
# This file may be used for bona fide research purposes within the           #
# scientific community so long as proper attribution is given to the journal # 
# article from which it was obtained.                                        #
#                                                                            #
##############################################################################
data_global
_audit_creation_method     'form.cif (version 2.0)'
_journal_data_validation_number     ?
_journal_date_recd_electronic     2017-09-04
_journal_date_accepted     2017-09-27
_journal_name_full     'Acta Crystallographica, Section E'
_journal_year     2017
_journal_volume     73
_journal_issue     10
_journal_page_first     1595
_journal_page_last     1598
_journal_paper_category     GO
_journal_paper_doi     10.1107/S2056989017013950
_journal_coeditor_code     ZS2389
_publ_contact_author_name     'Kasthuri Balasubramani'
_publ_contact_author_address
;
      Department of Chemistry
      Government Arts College (Autonomous)
      Thanthonimalai, Karur, Tamil Nadu
      India
;
_publ_contact_author_email     'manavaibala@gmail.com'
_publ_contact_author_fax     ?
_publ_contact_author_phone     ?
data_I
_audit_creation_method     'SHELXL-2017/1'
_chemical_name_systematic
;
Bis(2-amino-4-methoxy-6-methylpyrimidinium) benzene-1,3-dicarboxylate
;
_chemical_name_common
;
Bis(2-amino-4-methoxy-6-methylpyrimidinium) isophthalate
;
_chemical_formula_moiety     '2(C6 H10 N3 O +), C8 H4 O4 2-'
_chemical_formula_sum     'C20 H24 N6 O6'
_chemical_formula_iupac     '2C6 H10 N3 O +, C8 H4 O4 2-'
_chemical_formula_weight     444.45
_chemical_melting_point     ?
_shelx_space_group_comment
;
The symmetry employed for this shelxl refinement is uniquely defined
by the following loop, which should always be used as a source of
symmetry information in preference to the above space-group names.
They are only intended as comments.
;
_space_group_crystal_system     triclinic
_space_group_name_H-M_alt     'P -1'
_space_group_name_Hall     '-P 1'
loop_
    _space_group_symop_operation_xyz
    'x, y, z'
    '-x, -y, -z'
_cell_length_a     8.1346(3)
_cell_length_b     8.2092(3)
_cell_length_c     17.2340(6)
_cell_angle_alpha     92.4728(12)
_cell_angle_beta     91.3245(13)
_cell_angle_gamma     107.0413(12)
_cell_volume     1098.54(7)
_cell_formula_units_Z     2
_cell_measurement_reflns_used     5061
_cell_measurement_theta_min     2.4
_cell_measurement_theta_max     27.5
_cell_measurement_temperature     296(2)
_exptl_crystal_description     'block'
_exptl_crystal_colour     'colourless'
_exptl_crystal_size_max     0.62
_exptl_crystal_size_mid     0.42
_exptl_crystal_size_min     0.35
_exptl_crystal_density_diffrn     1.344
_exptl_crystal_density_meas     ?
_exptl_crystal_density_method     'not measured'
_exptl_crystal_F_000     468
_exptl_absorpt_coefficient_mu     0.102
_exptl_absorpt_correction_type     multi-scan
_exptl_absorpt_process_details
;
(SADABS; Bruker, 2004)
;
_shelx_estimated_absorpt_T_min     0.940
_shelx_estimated_absorpt_T_max     0.965
_exptl_absorpt_correction_T_min     0.8934
_exptl_absorpt_correction_T_max     0.9203
_diffrn_ambient_temperature     296(2)
_diffrn_radiation_type     MoK\a
_diffrn_radiation_wavelength     0.71073
_diffrn_measurement_device_type
;
Bruker Kappa APEXII CCD
;
_diffrn_measurement_method     '\w and \f scans'
_diffrn_detector_area_resol_mean     ?
_diffrn_reflns_number     36645
_diffrn_reflns_av_R_equivalents     0.0279
_diffrn_reflns_theta_min     2.367
_diffrn_reflns_theta_max     27.497
_diffrn_reflns_theta_full     25.242
_diffrn_measured_fraction_theta_max     1.000
_diffrn_measured_fraction_theta_full     0.999
_diffrn_reflns_limit_h_min     -10
_diffrn_reflns_limit_h_max     10
_diffrn_reflns_limit_k_min     -10
_diffrn_reflns_limit_k_max     10
_diffrn_reflns_limit_l_min     -22
_diffrn_reflns_limit_l_max     22
_refine_special_details     ?
_reflns_number_total     5061
_reflns_number_gt     3717
_reflns_threshold_expression     'I > 2\s(I)'
_refine_ls_structure_factor_coef     Fsqd
_refine_ls_matrix_type     full
_refine_ls_R_factor_all     0.0666
_refine_ls_R_factor_gt     0.0471
_refine_ls_wR_factor_gt     0.1290
_refine_ls_wR_factor_ref     0.1506
_refine_ls_goodness_of_fit_ref     1.093
_refine_ls_restrained_S_all     1.093
_refine_ls_number_reflns     5060
_refine_ls_number_parameters     293
_refine_ls_number_restraints     0
_refine_ls_hydrogen_treatment     constr
_refine_ls_weighting_scheme     calc
_refine_ls_weighting_details
              'w=1/[\s^2^(Fo^2^)+(0.0712P)^2^+0.2201P] where P=(Fo^2^+2Fc^2^)/3'
_atom_sites_solution_hydrogens     geom
_atom_sites_solution_primary     ?
_atom_sites_solution_secondary     ?
_refine_ls_shift/su_max     0.009
_refine_ls_shift/su_mean     0.000
_refine_diff_density_max     0.207
_refine_diff_density_min     -0.193
_refine_ls_extinction_method     none
_refine_ls_extinction_coef     .
loop_
    _atom_type_symbol
    _atom_type_description
    _atom_type_scat_dispersion_real
    _atom_type_scat_dispersion_imag
    _atom_type_scat_source
    'C' 'C' 0.0033 0.0016
                         'International Tables Vol C Tables 4.2.6.8 and 6.1.1.4'
    'H' 'H' 0.0000 0.0000
                         'International Tables Vol C Tables 4.2.6.8 and 6.1.1.4'
    'N' 'N' 0.0061 0.0033
                         'International Tables Vol C Tables 4.2.6.8 and 6.1.1.4'
    'O' 'O' 0.0106 0.0060
                         'International Tables Vol C Tables 4.2.6.8 and 6.1.1.4'
_computing_data_collection
;
APEX2 (Bruker, 2004)
;
_computing_cell_refinement
;
XPREP (Bruker, 2004)
;
_computing_data_reduction
;
SAINT (Bruker, 2002)
;
_computing_structure_solution
;
SHELXS97 (Sheldrick, 2008)
;
_computing_structure_refinement
;
SHELXL2015 (Sheldrick, 2015)
;
_computing_molecular_graphics
;
PLATON (Spek, 2009)
;
_computing_publication_material
;
SHELXTL (Sheldrick, 2008)
;
loop_
    _atom_site_type_symbol
    _atom_site_label
    _atom_site_fract_x
    _atom_site_fract_y
    _atom_site_fract_z
    _atom_site_U_iso_or_equiv
    _atom_site_adp_type
    _atom_site_calc_flag
    _atom_site_occupancy
    _atom_site_disorder_assembly
    _atom_site_disorder_group
    N N1A -0.01236(16) 0.13584(16) 0.12598(7) 0.0429(3) Uani d 1 . .
    H H1A 0.055899 0.227779 0.147811 0.051 Uiso calc 1 . .
    N N1B 0.79527(16) 0.53363(16) 0.52792(7) 0.0432(3) Uani d 1 . .
    H H1B 0.740866 0.559370 0.489182 0.052 Uiso calc 1 . .
    N N2B 0.92978(19) 0.81823(16) 0.55416(8) 0.0538(4) Uani d 1 . .
    H H2B1 1.001350 0.900179 0.581201 0.065 Uiso calc 1 . .
    H H2B2 0.872417 0.840238 0.515499 0.065 Uiso calc 1 . .
    N N2A -0.0872(2) 0.29572(17) 0.03446(8) 0.0598(4) Uani d 1 . .
    H H2A1 -0.146357 0.305927 -0.006085 0.072 Uiso calc 1 . .
    H H2A2 -0.015998 0.384548 0.057300 0.072 Uiso calc 1 . .
    N N3B 0.99869(17) 0.62724(16) 0.63248(7) 0.0429(3) Uani d 1 . .
    N N3A -0.21746(17) 0.00644(16) 0.02535(8) 0.0467(3) Uani d 1 . .
    O O1B 1.05403(17) 0.42661(15) 0.70799(7) 0.0586(3) Uani d 1 . .
    O O1A -0.33778(18) -0.28258(16) 0.02360(9) 0.0717(4) Uani d 1 . .
    O O2 0.16941(18) 0.57355(16) 0.10408(8) 0.0695(4) Uani d 1 . .
    O O3 0.21834(16) 0.39923(14) 0.18953(7) 0.0589(3) Uani d 1 . .
    O O4 0.79842(17) 0.88112(15) 0.41293(7) 0.0643(4) Uani d 1 . .
    O O5 0.64086(15) 0.61013(14) 0.40389(7) 0.0555(3) Uani d 1 . .
    C C1B 0.90804(19) 0.65930(18) 0.57191(8) 0.0410(3) Uani d 1 . .
    C C1A -0.10574(19) 0.14466(19) 0.06145(9) 0.0425(3) Uani d 1 . .
    C C2B 0.7665(2) 0.36687(19) 0.54402(9) 0.0456(4) Uani d 1 . .
    C C2A -0.0249(2) -0.0166(2) 0.15691(10) 0.0487(4) Uani d 1 . .
    C C3B 0.8530(2) 0.3293(2) 0.60541(10) 0.0515(4) Uani d 1 . .
    H H3BA 0.836264 0.217138 0.618682 0.062 Uiso calc 1 . .
    C C3A -0.1312(3) -0.1589(2) 0.12097(12) 0.0605(5) Uani d 1 . .
    H H3AA -0.139979 -0.266164 0.139045 0.073 Uiso calc 1 . .
    C C4B 0.9690(2) 0.4660(2) 0.64837(9) 0.0454(4) Uani d 1 . .
    C C4A -0.2281(2) -0.1402(2) 0.05555(10) 0.0517(4) Uani d 1 . .
    C C5B 0.6421(2) 0.2386(2) 0.49067(12) 0.0607(5) Uani d 1 . .
    H H5BA 0.532723 0.261138 0.490466 0.091 Uiso calc 1 . .
    H H5BB 0.628885 0.126229 0.508184 0.091 Uiso calc 1 . .
    H H5BC 0.684565 0.246030 0.439034 0.091 Uiso calc 1 . .
    C C5A 0.0783(3) -0.0105(3) 0.23016(12) 0.0660(5) Uani d 1 . .
    H H5AA 0.193899 0.060400 0.224298 0.099 Uiso calc 1 . .
    H H5AB 0.079853 -0.123711 0.241133 0.099 Uiso calc 1 . .
    H H5AC 0.027678 0.035789 0.272238 0.099 Uiso calc 1 . .
    C C6B 1.1837(3) 0.5631(2) 0.74878(11) 0.0634(5) Uani d 1 . .
    H H6BA 1.237028 0.517871 0.789506 0.095 Uiso calc 1 . .
    H H6BB 1.131620 0.644482 0.770828 0.095 Uiso calc 1 . .
    H H6BC 1.269111 0.618162 0.713223 0.095 Uiso calc 1 . .
    C C6A -0.4472(3) -0.2673(3) -0.04086(14) 0.0779(6) Uani d 1 . .
    H H6AA -0.527231 -0.376790 -0.054897 0.117 Uiso calc 1 . .
    H H6AB -0.378123 -0.226479 -0.084393 0.117 Uiso calc 1 . .
    H H6AC -0.509236 -0.188282 -0.026269 0.117 Uiso calc 1 . .
    C C7 0.2483(2) 0.5433(2) 0.16146(9) 0.0436(4) Uani d 1 . .
    C C8 0.38688(18) 0.68720(19) 0.20172(8) 0.0389(3) Uani d 1 . .
    C C9 0.4277(2) 0.8500(2) 0.17444(9) 0.0472(4) Uani d 1 . .
    H H9A 0.372680 0.869938 0.129514 0.057 Uiso calc 1 . .
    C C10 0.5503(2) 0.9830(2) 0.21387(10) 0.0553(4) Uani d 1 . .
    H H10A 0.577106 1.092201 0.195488 0.066 Uiso calc 1 . .
    C C11 0.6331(2) 0.9540(2) 0.28053(10) 0.0476(4) Uani d 1 . .
    H H11A 0.714413 1.044147 0.307115 0.057 Uiso calc 1 . .
    C C12 0.59580(18) 0.79158(19) 0.30793(8) 0.0391(3) Uani d 1 . .
    C C13 0.47164(18) 0.65826(19) 0.26823(8) 0.0389(3) Uani d 1 . .
    H H13A 0.445286 0.548907 0.286444 0.047 Uiso calc 1 . .
    C C14 0.68577(19) 0.7582(2) 0.38013(9) 0.0431(3) Uani d 1 . .
loop_
    _atom_site_aniso_label
    _atom_site_aniso_U_11
    _atom_site_aniso_U_22
    _atom_site_aniso_U_33
    _atom_site_aniso_U_12
    _atom_site_aniso_U_13
    _atom_site_aniso_U_23
    N1A 0.0455(7) 0.0362(7) 0.0437(7) 0.0074(5) -0.0061(5) 0.0030(5)
    N1B 0.0458(7) 0.0367(7) 0.0409(7) 0.0029(5) -0.0040(5) 0.0018(5)
    N2B 0.0680(9) 0.0341(7) 0.0506(8) 0.0035(6) -0.0239(7) 0.0028(6)
    N2A 0.0728(10) 0.0390(7) 0.0543(8) -0.0031(7) -0.0290(7) 0.0093(6)
    N3B 0.0522(7) 0.0362(7) 0.0371(6) 0.0081(5) -0.0031(5) 0.0036(5)
    N3A 0.0479(7) 0.0383(7) 0.0468(7) 0.0024(6) -0.0024(6) -0.0007(6)
    O1B 0.0770(8) 0.0444(7) 0.0530(7) 0.0152(6) -0.0096(6) 0.0127(5)
    O1A 0.0745(9) 0.0378(7) 0.0886(10) -0.0031(6) -0.0095(8) -0.0065(6)
    O2 0.0835(9) 0.0479(7) 0.0617(8) -0.0022(6) -0.0408(7) 0.0097(6)
    O3 0.0671(8) 0.0410(6) 0.0575(7) 0.0003(5) -0.0270(6) 0.0067(5)
    O4 0.0736(8) 0.0427(7) 0.0608(7) -0.0046(6) -0.0352(6) 0.0032(5)
    O5 0.0626(7) 0.0425(6) 0.0511(7) 0.0008(5) -0.0204(5) 0.0053(5)
    C1B 0.0473(8) 0.0342(7) 0.0371(7) 0.0055(6) -0.0010(6) 0.0008(6)
    C1A 0.0447(8) 0.0376(8) 0.0408(8) 0.0055(6) -0.0031(6) 0.0015(6)
    C2B 0.0465(8) 0.0344(8) 0.0488(9) 0.0005(6) 0.0089(7) 0.0004(6)
    C2A 0.0509(9) 0.0431(9) 0.0538(9) 0.0152(7) 0.0031(7) 0.0114(7)
    C3B 0.0630(10) 0.0332(8) 0.0540(9) 0.0064(7) 0.0052(8) 0.0082(7)
    C3A 0.0695(11) 0.0369(9) 0.0731(12) 0.0117(8) -0.0006(9) 0.0108(8)
    C4B 0.0552(9) 0.0393(8) 0.0408(8) 0.0112(7) 0.0056(7) 0.0078(6)
    C4A 0.0518(9) 0.0378(8) 0.0591(10) 0.0038(7) 0.0044(8) -0.0025(7)
    C5B 0.0604(10) 0.0429(9) 0.0657(11) -0.0034(8) -0.0003(9) -0.0058(8)
    C5A 0.0691(12) 0.0608(11) 0.0697(12) 0.0200(9) -0.0108(10) 0.0205(10)
    C6B 0.0791(12) 0.0531(10) 0.0561(10) 0.0177(9) -0.0205(9) 0.0053(8)
    C6A 0.0690(12) 0.0590(12) 0.0871(15) -0.0055(10) -0.0173(11) -0.0166(11)
    C7 0.0466(8) 0.0404(8) 0.0394(8) 0.0073(6) -0.0112(6) 0.0004(6)
    C8 0.0378(7) 0.0383(8) 0.0379(7) 0.0076(6) -0.0033(6) -0.0007(6)
    C9 0.0502(8) 0.0441(8) 0.0442(8) 0.0097(7) -0.0116(7) 0.0046(7)
    C10 0.0610(10) 0.0372(8) 0.0610(10) 0.0041(7) -0.0126(8) 0.0094(7)
    C11 0.0473(8) 0.0369(8) 0.0515(9) 0.0029(6) -0.0118(7) -0.0022(7)
    C12 0.0366(7) 0.0401(8) 0.0384(7) 0.0086(6) -0.0031(6) -0.0008(6)
    C13 0.0389(7) 0.0357(7) 0.0387(7) 0.0065(6) -0.0051(6) 0.0003(6)
    C14 0.0425(8) 0.0407(8) 0.0412(8) 0.0062(6) -0.0088(6) -0.0018(6)
_geom_special_details
;
 All esds (except the esd in the dihedral angle between two l.s. planes)
 are estimated using the full covariance matrix.  The cell esds are taken
 into account individually in the estimation of esds in distances, angles
 and torsion angles; correlations between esds in cell parameters are only
 used when they are defined by crystal symmetry.  An approximate (isotropic)
 treatment of cell esds is used for estimating esds involving l.s. planes.
;
loop_
    _geom_bond_atom_site_label_1
    _geom_bond_atom_site_label_2
    _geom_bond_site_symmetry_2
    _geom_bond_distance
    _geom_bond_publ_flag
    N1A C1A . 1.3488(19) ?
    N1A C2A . 1.359(2) ?
    N1A H1A . 0.8600 ?
    N1B C1B . 1.3514(19) ?
    N1B C2B . 1.361(2) ?
    N1B H1B . 0.8600 ?
    N2B C1B . 1.3149(19) ?
    N2B H2B1 . 0.8600 ?
    N2B H2B2 . 0.8600 ?
    N2A C1A . 1.312(2) ?
    N2A H2A1 . 0.8600 ?
    N2A H2A2 . 0.8600 ?
    N3B C4B . 1.3166(19) ?
    N3B C1B . 1.3433(19) ?
    N3A C4A . 1.312(2) ?
    N3A C1A . 1.3450(19) ?
    O1B C4B . 1.3284(19) ?
    O1B C6B . 1.438(2) ?
    O1A C4A . 1.333(2) ?
    O1A C6A . 1.440(3) ?
    O2 C7 . 1.2394(18) ?
    O3 C7 . 1.2565(19) ?
    O4 C14 . 1.2500(18) ?
    O5 C14 . 1.2522(19) ?
    C2B C3B . 1.353(2) ?
    C2B C5B . 1.492(2) ?
    C2A C3A . 1.348(3) ?
    C2A C5A . 1.491(2) ?
    C3B C4B . 1.405(2) ?
    C3B H3BA . 0.9300 ?
    C3A C4A . 1.400(3) ?
    C3A H3AA . 0.9300 ?
    C5B H5BA . 0.9600 ?
    C5B H5BB . 0.9600 ?
    C5B H5BC . 0.9600 ?
    C5A H5AA . 0.9600 ?
    C5A H5AB . 0.9600 ?
    C5A H5AC . 0.9600 ?
    C6B H6BA . 0.9600 ?
    C6B H6BB . 0.9600 ?
    C6B H6BC . 0.9600 ?
    C6A H6AA . 0.9600 ?
    C6A H6AB . 0.9600 ?
    C6A H6AC . 0.9600 ?
    C7 C8 . 1.503(2) ?
    C8 C9 . 1.385(2) ?
    C8 C13 . 1.389(2) ?
    C9 C10 . 1.384(2) ?
    C9 H9A . 0.9300 ?
    C10 C11 . 1.383(2) ?
    C10 H10A . 0.9300 ?
    C11 C12 . 1.384(2) ?
    C11 H11A . 0.9300 ?
    C12 C13 . 1.3934(19) ?
    C12 C14 . 1.505(2) ?
    C13 H13A . 0.9300 ?
loop_
    _geom_angle_atom_site_label_1
    _geom_angle_atom_site_label_2
    _geom_angle_atom_site_label_3
    _geom_angle_site_symmetry_1
    _geom_angle_site_symmetry_3
    _geom_angle
    _geom_angle_publ_flag
    C1A N1A C2A . . 120.76(13) ?
    C1A N1A H1A . . 119.6 ?
    C2A N1A H1A . . 119.6 ?
    C1B N1B C2B . . 120.99(14) ?
    C1B N1B H1B . . 119.5 ?
    C2B N1B H1B . . 119.5 ?
    C1B N2B H2B1 . . 120.0 ?
    C1B N2B H2B2 . . 120.0 ?
    H2B1 N2B H2B2 . . 120.0 ?
    C1A N2A H2A1 . . 120.0 ?
    C1A N2A H2A2 . . 120.0 ?
    H2A1 N2A H2A2 . . 120.0 ?
    C4B N3B C1B . . 116.45(13) ?
    C4A N3A C1A . . 116.01(14) ?
    C4B O1B C6B . . 117.64(13) ?
    C4A O1A C6A . . 117.94(15) ?
    N2B C1B N3B . . 119.21(13) ?
    N2B C1B N1B . . 118.44(14) ?
    N3B C1B N1B . . 122.34(14) ?
    N2A C1A N3A . . 119.59(14) ?
    N2A C1A N1A . . 117.70(13) ?
    N3A C1A N1A . . 122.70(14) ?
    C3B C2B N1B . . 118.51(14) ?
    C3B C2B C5B . . 125.04(15) ?
    N1B C2B C5B . . 116.44(15) ?
    C3A C2A N1A . . 118.38(16) ?
    C3A C2A C5A . . 125.42(16) ?
    N1A C2A C5A . . 116.17(15) ?
    C2B C3B C4B . . 117.56(15) ?
    C2B C3B H3BA . . 121.2 ?
    C4B C3B H3BA . . 121.2 ?
    C2A C3A C4A . . 117.88(16) ?
    C2A C3A H3AA . . 121.1 ?
    C4A C3A H3AA . . 121.1 ?
    N3B C4B O1B . . 119.14(14) ?
    N3B C4B C3B . . 124.12(15) ?
    O1B C4B C3B . . 116.73(14) ?
    N3A C4A O1A . . 119.48(17) ?
    N3A C4A C3A . . 124.20(15) ?
    O1A C4A C3A . . 116.31(16) ?
    C2B C5B H5BA . . 109.5 ?
    C2B C5B H5BB . . 109.5 ?
    H5BA C5B H5BB . . 109.5 ?
    C2B C5B H5BC . . 109.5 ?
    H5BA C5B H5BC . . 109.5 ?
    H5BB C5B H5BC . . 109.5 ?
    C2A C5A H5AA . . 109.5 ?
    C2A C5A H5AB . . 109.5 ?
    H5AA C5A H5AB . . 109.5 ?
    C2A C5A H5AC . . 109.5 ?
    H5AA C5A H5AC . . 109.5 ?
    H5AB C5A H5AC . . 109.5 ?
    O1B C6B H6BA . . 109.5 ?
    O1B C6B H6BB . . 109.5 ?
    H6BA C6B H6BB . . 109.5 ?
    O1B C6B H6BC . . 109.5 ?
    H6BA C6B H6BC . . 109.5 ?
    H6BB C6B H6BC . . 109.5 ?
    O1A C6A H6AA . . 109.5 ?
    O1A C6A H6AB . . 109.5 ?
    H6AA C6A H6AB . . 109.5 ?
    O1A C6A H6AC . . 109.5 ?
    H6AA C6A H6AC . . 109.5 ?
    H6AB C6A H6AC . . 109.5 ?
    O2 C7 O3 . . 124.16(14) ?
    O2 C7 C8 . . 118.79(14) ?
    O3 C7 C8 . . 117.04(13) ?
    C9 C8 C13 . . 119.47(13) ?
    C9 C8 C7 . . 120.64(13) ?
    C13 C8 C7 . . 119.86(13) ?
    C10 C9 C8 . . 120.16(14) ?
    C10 C9 H9A . . 119.9 ?
    C8 C9 H9A . . 119.9 ?
    C11 C10 C9 . . 120.19(15) ?
    C11 C10 H10A . . 119.9 ?
    C9 C10 H10A . . 119.9 ?
    C10 C11 C12 . . 120.42(14) ?
    C10 C11 H11A . . 119.8 ?
    C12 C11 H11A . . 119.8 ?
    C11 C12 C13 . . 119.16(13) ?
    C11 C12 C14 . . 120.92(13) ?
    C13 C12 C14 . . 119.91(13) ?
    C8 C13 C12 . . 120.59(14) ?
    C8 C13 H13A . . 119.7 ?
    C12 C13 H13A . . 119.7 ?
    O4 C14 O5 . . 124.55(14) ?
    O4 C14 C12 . . 117.59(14) ?
    O5 C14 C12 . . 117.85(13) ?
loop_
    _geom_torsion_atom_site_label_1
    _geom_torsion_atom_site_label_2
    _geom_torsion_atom_site_label_3
    _geom_torsion_atom_site_label_4
    _geom_torsion_site_symmetry_1
    _geom_torsion_site_symmetry_2
    _geom_torsion_site_symmetry_3
    _geom_torsion_site_symmetry_4
    _geom_torsion
    _geom_torsion_publ_flag
    C4B N3B C1B N2B . . . . 178.73(15) ?
    C4B N3B C1B N1B . . . . -1.7(2) ?
    C2B N1B C1B N2B . . . . -179.43(14) ?
    C2B N1B C1B N3B . . . . 1.0(2) ?
    C4A N3A C1A N2A . . . . 179.66(16) ?
    C4A N3A C1A N1A . . . . -1.6(2) ?
    C2A N1A C1A N2A . . . . -179.80(15) ?
    C2A N1A C1A N3A . . . . 1.4(2) ?
    C1B N1B C2B C3B . . . . 0.2(2) ?
    C1B N1B C2B C5B . . . . -178.77(14) ?
    C1A N1A C2A C3A . . . . 0.8(2) ?
    C1A N1A C2A C5A . . . . -177.42(15) ?
    N1B C2B C3B C4B . . . . -0.6(2) ?
    C5B C2B C3B C4B . . . . 178.30(16) ?
    N1A C2A C3A C4A . . . . -2.6(3) ?
    C5A C2A C3A C4A . . . . 175.43(18) ?
    C1B N3B C4B O1B . . . . -179.52(14) ?
    C1B N3B C4B C3B . . . . 1.3(2) ?
    C6B O1B C4B N3B . . . . -4.3(2) ?
    C6B O1B C4B C3B . . . . 174.96(16) ?
    C2B C3B C4B N3B . . . . -0.1(3) ?
    C2B C3B C4B O1B . . . . -179.39(15) ?
    C1A N3A C4A O1A . . . . 179.08(15) ?
    C1A N3A C4A C3A . . . . -0.4(3) ?
    C6A O1A C4A N3A . . . . -3.3(3) ?
    C6A O1A C4A C3A . . . . 176.28(18) ?
    C2A C3A C4A N3A . . . . 2.5(3) ?
    C2A C3A C4A O1A . . . . -176.97(17) ?
    O2 C7 C8 C9 . . . . -1.1(2) ?
    O3 C7 C8 C9 . . . . 179.99(15) ?
    O2 C7 C8 C13 . . . . 177.05(15) ?
    O3 C7 C8 C13 . . . . -1.9(2) ?
    C13 C8 C9 C10 . . . . -0.9(2) ?
    C7 C8 C9 C10 . . . . 177.20(15) ?
    C8 C9 C10 C11 . . . . 0.3(3) ?
    C9 C10 C11 C12 . . . . 0.8(3) ?
    C10 C11 C12 C13 . . . . -1.1(2) ?
    C10 C11 C12 C14 . . . . 179.64(15) ?
    C9 C8 C13 C12 . . . . 0.6(2) ?
    C7 C8 C13 C12 . . . . -177.54(14) ?
    C11 C12 C13 C8 . . . . 0.4(2) ?
    C14 C12 C13 C8 . . . . 179.69(14) ?
    C11 C12 C14 O4 . . . . -2.0(2) ?
    C13 C12 C14 O4 . . . . 178.71(15) ?
    C11 C12 C14 O5 . . . . 176.88(15) ?
    C13 C12 C14 O5 . . . . -2.4(2) ?
loop_
    _geom_hbond_atom_site_label_D
    _geom_hbond_atom_site_label_H
    _geom_hbond_atom_site_label_A
    _geom_hbond_site_symmetry_A
    _geom_hbond_distance_DH
    _geom_hbond_distance_HA
    _geom_hbond_distance_DA
    _geom_hbond_angle_DHA
    _geom_hbond_publ_flag
    N2B H2B1 O4 2_776 0.86 2.04 2.8150(19) 150 yes
    N1A H1A O3 . 0.86 1.74 2.5921(17) 171 yes
    N1B H1B O5 . 0.86 1.79 2.6448(17) 175 yes
    N2B H2B2 O4 . 0.86 1.93 2.7648(19) 164 yes
    N2A H2A1 O2 2_565 0.86 2.03 2.805(2) 150 yes
    N2A H2A2 O2 . 0.86 1.95 2.803(2) 172 yes
_shelx_hkl_file
;
  -1   0   0 2657.58 49.9177   9
   1   0   0 2681.25 48.7923   5
   1   0   0 2753.77 48.9012   8
   1   0   0 2713.05 49.1725   4
   1   0   0 2694.13 49.0167   7
   1   0   0 2693.79 48.9762   2
   1   0   0 2648.71 49.3418   9
   1   0   0 2558.82 48.3509   6
   1   0   0 2743.62 48.9760   3
   1   0   0 2646.01 48.4721   1
  -2   0   0 17.3976 1.08472   9
  -2   0   0 21.4720 1.22007   9
   2   0   0 17.3138 0.91219   1
   2   0   0 17.2382 1.00831   3
   2   0   0 18.4501 1.03556   2
   2   0   0 17.1840 0.90068   6
   2   0   0 18.6292 1.14089   9
   2   0   0 18.1287 1.06791   5
   2   0   0 15.6364 1.06789   4
   2   0   0 16.5416 0.93064   8
   2   0   0 17.6338 1.07772   7
  -3   0   0 0.35805 0.46465   9
  -3   0   0 0.89211 0.49377   9
   3   0   0 0.19905 0.42353   9
   3   0   0 -0.3532 0.41851   4
   3   0   0 0.85149 0.41498   8
   3   0   0 0.25865 0.41821   2
   3   0   0 0.39818 0.43966   5
   3   0   0 0.50005 0.42872   3
   3   0   0 0.86427 0.52642   7
   3   0   0 0.71312 0.39613   6
   3   0   0 3.88474 0.66826   1
  -4   0   0 -0.7355 0.44238   1
  -4   0   0 -0.7034 0.50187   9
  -4   0   0 0.59370 0.50743   8
   4   0   0 0.23594 0.60849   4
   4   0   0 0.03840 0.54698   9
   4   0   0 -0.1522 0.46174   1
   4   0   0 0.00390 0.55305   7
   4   0   0 0.11608 0.42296   2
   4   0   0 0.10080 0.45379   6
   4   0   0 0.18078 0.49706   3
   4   0   0 0.24637 0.62937   5
   4   0   0 0.15222 0.48608   8
  -5   0   0 514.586 11.4828   8
  -5   0   0 510.459 11.2861   1
  -5   0   0 503.656 12.3460   9
  -5   0   0 498.859 11.7540   3
  -5   0   0 517.225 12.2156   7
   5   0   0 512.056 11.3716   1
   5   0   0 518.175 12.3962   9
   5   0   0 513.690 11.4795   8
   5   0   0 499.825 11.9187   5
   5   0   0 512.695 11.3350   6
   5   0   0 507.074 12.2010   7
   5   0   0 517.580 11.8820   3
   5   0   0 503.154 11.7547   2
   5   0   0 508.430 12.2099   4
  -6   0   0 3.48800 1.18023   3
  -6   0   0 1.52536 0.94421   8
  -6   0   0 2.61277 0.98684   1
  -6   0   0 2.41039 1.31462   9
  -6   0   0 3.30497 1.29464   4
  -6   0   0 2.40532 1.17417   7
   6   0   0 2.80699 1.22652   9
   6   0   0 2.06711 0.98640   6
   6   0   0 3.41593 1.14064   1
   6   0   0 4.30446 1.22385   2
   6   0   0 4.08879 1.31531   5
   6   0   0 2.59320 1.28582   7
   6   0   0 1.17149 1.09364   4
   6   0   0 3.44435 1.20422   3
   6   0   0 2.47880 0.96636   8
  -7   0   0 82.8861 4.48197   5
  -7   0   0 74.0427 3.87251   8
  -7   0   0 75.3084 3.77938   1
  -7   0   0 80.9537 4.19323   3
  -7   0   0 64.0324 4.20249   9
  -7   0   0 74.1982 4.50878   7
  -7   0   0 68.2919 4.20611   4
   7   0   0 74.3475 4.40734   7
   7   0   0 70.7271 4.22631   5
   7   0   0 73.0376 3.80605   6
   7   0   0 63.0358 3.81469   3
   7   0   0 67.8025 3.69105   8
   7   0   0 72.8844 4.04610   2
   7   0   0 77.8726 4.50475   4
   7   0   0 73.7655 4.49115   9
   7   0   0 73.9727 3.77900   1
  -8   0   0 4.81158 1.78879   9
  -8   0   0 3.47583 1.59685   6
  -8   0   0 4.30880 2.00638   7
  -8   0   0 4.18400 1.61949   3
  -8   0   0 3.04102 1.68987   2
  -8   0   0 5.16488 1.58750   1
  -8   0   0 5.75676 1.70783   8
  -8   0   0 4.88361 1.89624   4
  -8   0   0 3.89597 1.73353   5
   8   0   0 4.74854 1.88082   4
   8   0   0 2.41015 1.37025   6
   8   0   0 2.53720 1.30391   8
   8   0   0 6.36468 1.61285   1
   8   0   0 5.05572 1.82956   9
   8   0   0 0.96745 1.55471   5
   8   0   0 3.63258 1.90045   7
   8   0   0 3.32972 1.74841   2
   8   0   0 3.06161 1.51058   3
  -9   0   0 28.4554 3.66492   2
  -9   0   0 27.1598 3.45802   1
  -9   0   0 33.2970 4.18681   7
  -9   0   0 30.6974 4.03966   4
  -9   0   0 30.2023 3.56794   6
   9   0   0 32.8476 3.50402   1
   9   0   0 29.7770 3.95811   7
   9   0   0 30.5523 3.98755   4
   9   0   0 24.8545 3.40936   2
   9   0   0 27.6727 3.49690   6
 -10   0   0 4.34267 2.37233   4
 -10   0   0 1.13488 1.81858   2
 -10   0   0 2.81181 2.40400   7
  10   0   0 -0.0062 1.96431   2
  10   0   0 3.69927 2.28552   7
  10   0   0 2.87086 2.15971   4
  11  -1   0 0.07396 2.19951   7
  11  -1   0 1.74081 2.44762   4
 -11   1   0 -0.0396 2.29263   7
 -11   1   0 1.72263 2.35856   4
 -11   1   0 0.51259 2.73984   2
  10  -1   0 4.24823 2.59436   4
  10  -1   0 4.43332 2.34831   7
  10  -1   0 4.68069 2.09239   2
 -10   1   0 5.71654 2.46054   1
 -10   1   0 7.65918 2.81119   4
 -10   1   0 5.70646 2.14136   2
 -10   1   0 3.46390 2.57944   7
   9  -1   0 5.82467 2.02794   6
   9  -1   0 3.19639 1.53002   1
   9  -1   0 4.37692 2.24536   7
   9  -1   0 4.04328 1.89862   9
   9  -1   0 2.99272 1.75020   2
   9  -1   0 2.47020 2.17851   4
  -9   1   0 5.14651 2.24126   9
  -9   1   0 7.02983 2.23901   1
  -9   1   0 4.32863 2.13246   4
  -9   1   0 4.14334 2.30586   7
   8  -1   0 3.80930 1.90116   4
   8  -1   0 7.31671 1.83733   1
   8  -1   0 8.49063 2.32027   7
   8  -1   0 9.05513 1.87234   6
   8  -1   0 7.85458 2.06403   9
   8  -1   0 13.1480 2.54530   2
  -8   1   0 7.33422 2.14622   7
  -8   1   0 8.47653 2.25826   4
  -8   1   0 5.89410 1.56164   8
  -8   1   0 9.32075 1.99707   1
  -8   1   0 10.2809 2.34075   9
   7  -1   0 20.1978 2.24632   8
   7  -1   0 21.5358 2.93566   9
   7  -1   0 17.2745 2.12565   6
   7  -1   0 22.9204 2.56861   5
   7  -1   0 16.4816 2.10928   3
   7  -1   0 23.0956 2.77436   2
   7  -1   0 21.4705 3.06568   4
   7  -1   0 17.5979 2.74547   7
   7  -1   0 17.8617 2.24617   1
  -7   1   0 18.3591 2.27369   5
  -7   1   0 18.4022 2.19348   8
  -7   1   0 16.9438 2.64228   9
  -7   1   0 22.2968 2.44022   3
  -7   1   0 18.0857 2.25919   1
  -7   1   0 20.3732 2.99287   7
   6  -1   0 0.05321 0.75368   2
   6  -1   0 0.27132 0.75289   8
   6  -1   0 -0.0405 0.63677   3
   6  -1   0 -0.8067 0.60447   6
   6  -1   0 0.20714 0.86232   9
   6  -1   0 0.72285 0.97896   7
   6  -1   0 0.35614 0.85352   5
   6  -1   0 0.18028 1.04644   4
   6  -1   0 -0.1645 0.68136   1
  -6   1   0 -0.0576 0.75585   1
  -6   1   0 0.41605 0.67666   3
  -6   1   0 -0.9624 0.70798   9
  -6   1   0 0.38165 0.72242   7
  -6   1   0 1.22433 0.75793   8
   5  -1   0 8.39087 1.25729   3
   5  -1   0 8.29269 1.42996   2
   5  -1   0 8.86470 1.65388   7
   5  -1   0 5.46240 1.17699   5
   5  -1   0 6.83712 1.13311   8
   5  -1   0 9.35418 1.25596   6
   5  -1   0 5.10982 1.43620   4
   5  -1   0 8.09688 1.25454   1
   5  -1   0 8.97046 1.61200   9
  -5   1   0 7.63085 1.16734   8
  -5   1   0 6.16161 1.09097   3
  -5   1   0 6.81241 1.48665   7
  -5   1   0 8.34954 1.34990   1
   4  -1   0 13.2785 1.29515   8
   4  -1   0 13.1223 1.26219   6
   4  -1   0 13.5612 1.35275   5
   4  -1   0 14.7234 1.79725   4
   4  -1   0 17.2980 1.89191   7
   4  -1   0 12.9093 1.51058   2
   4  -1   0 12.9067 1.63334   9
   4  -1   0 11.5020 1.19981   3
   4  -1   0 11.5657 1.29525   1
  -4   1   0 11.0313 1.27824   1
  -4   1   0 11.7408 1.20643   8
  -4   1   0 14.7116 1.37900   3
  -4   1   0 8.48975 1.50397   7
   3  -1   0 0.89197 0.63900   4
   3  -1   0 1.68600 0.43192   3
   3  -1   0 1.58704 0.50633   1
   3  -1   0 0.13964 0.46026   9
   3  -1   0 0.93316 0.40235   5
   3  -1   0 1.10673 0.42283   6
   3  -1   0 1.25136 0.68421   7
   3  -1   0 0.65933 0.52294   2
   3  -1   0 1.21850 0.41295   8
  -3   1   0 0.89192 0.37305   8
  -3   1   0 0.90981 0.35094   3
  -3   1   0 7.44955 1.12241   9
  -3   1   0 0.97633 0.44441   1
   2  -1   0 196.525 3.95410   5
   2  -1   0 198.053 4.80466   4
   2  -1   0 203.596 4.48369   1
   2  -1   0 186.239 4.61647   2
   2  -1   0 194.458 4.79091   7
   2  -1   0 191.075 4.87798   9
   2  -1   0 194.023 4.22175   6
  -2   1   0 197.756 4.43311   1
  -2   1   0 195.559 3.97451   3
  -2   1   0 195.285 4.89262   9
  -2   1   0 198.693 4.24089   8
   1  -1   0 46.8069 1.49526   4
   1  -1   0 46.6116 1.01673   5
   1  -1   0 43.4884 1.58210   9
   1  -1   0 47.6370 1.35492   6
   1  -1   0 47.1838 1.49831   2
   1  -1   0 48.1884 1.52854   7
  -1   1   0 46.6064 1.49913   7
  -1   1   0 48.7812 1.40091   1
  -1   1   0 48.2264 1.30796   8
  -1   1   0 46.7917 1.05425   3
   0  -1   0 534.662 10.1257   5
   0  -1   0 557.548 9.94321   2
   0  -1   0 548.954 10.0212   6
   0  -1   0 552.656 10.0699   9
   0  -1   0 551.860 9.67872   4
   0   1   0 551.815 10.1508   3
   0   1   0 542.885 9.92948   1
   0   1   0 539.522 10.0458   9
   0   1   0 560.499 9.62160   7
   0   1   0 556.670 10.1719   8
   0   1   0 549.083 10.1416   5
  -1  -1   0 1042.90 18.8201   2
  -1  -1   0 1049.63 18.5867   4
  -1  -1   0 1064.07 19.0018   6
  -1  -1   0 1058.37 19.0414   9
   1   1   0 1040.42 19.3475   3
   1   1   0 1044.58 18.9778   6
   1   1   0 1050.81 19.0450   9
   1   1   0 1047.63 18.5899   4
   1   1   0 1055.75 19.3872   5
   1   1   0 1047.57 18.4927   7
   1   1   0 1045.66 19.1606   8
   1   1   0 1063.93 18.7349   1
  -2  -1   0 900.628 17.1726   6
  -2  -1   0 912.386 17.4851   9
  -2  -1   0 910.510 17.0060   4
  -2  -1   0 938.067 17.4707   9
  -2  -1   0 908.482 17.1054   2
   2   1   0 946.189 17.1666   2
   2   1   0 901.235 17.3920   8
   2   1   0 920.815 16.9000   1
   2   1   0 916.314 16.9679   7
   2   1   0 934.211 17.2289   6
   2   1   0 935.501 17.5143   9
   2   1   0 910.171 17.0290   4
   2   1   0 900.925 17.7620   5
   2   1   0 927.877 17.7950   3
  -3  -1   0 110.804 3.49482   2
  -3  -1   0 112.990 3.83140   9
  -3  -1   0 107.285 3.47117   4
  -3  -1   0 107.798 3.73319   9
  -3  -1   0 111.433 3.49709   6
   3   1   0 111.459 3.48152   2
   3   1   0 105.809 3.47767   4
   3   1   0 111.995 3.29127   1
   3   1   0 109.095 3.72067   9
   3   1   0 123.340 3.61198   6
   3   1   0 107.839 3.64055   8
   3   1   0 110.425 3.47302   7
   3   1   0 109.625 3.95503   5
   3   1   0 108.318 3.90044   3
  -4  -1   0 168.571 5.08241   2
  -4  -1   0 160.996 5.06101   4
  -4  -1   0 172.679 5.49895   9
  -4  -1   0 175.312 5.10730   6
   4   1   0 174.576 5.73272   5
   4   1   0 164.596 5.15549   4
   4   1   0 171.231 5.64363   3
   4   1   0 173.581 4.82713   1
   4   1   0 171.180 5.45065   9
   4   1   0 174.463 5.11874   2
   4   1   0 173.721 5.20863   7
   4   1   0 163.623 5.22018   8
   4   1   0 178.419 5.12763   6
  -5  -1   0 6.28918 1.31719   2
  -5  -1   0 7.80233 1.45012   4
  -5  -1   0 9.09122 1.52736   7
  -5  -1   0 5.37348 1.28231   6
  -5  -1   0 6.47697 1.47026   9
   5   1   0 5.44676 1.41327   3
   5   1   0 8.51042 1.46305   2
   5   1   0 3.48971 1.17003   4
   5   1   0 7.83631 1.61057   9
   5   1   0 6.32840 1.36714   7
   5   1   0 7.01825 1.23737   1
   5   1   0 7.56923 1.42590   8
   5   1   0 6.77403 1.31055   6
   5   1   0 6.29022 1.52870   5
  -6  -1   0 67.4727 3.63785   2
  -6  -1   0 56.9649 3.74384   5
  -6  -1   0 66.4010 3.66884   4
  -6  -1   0 53.0709 3.23438   6
  -6  -1   0 60.3820 3.12386   1
  -6  -1   0 63.3954 3.71899   7
  -6  -1   0 62.3220 3.75523   9
   6   1   0 63.3896 3.91721   5
   6   1   0 65.8723 3.72928   7
   6   1   0 60.1579 3.12035   1
   6   1   0 64.5221 3.82081   9
   6   1   0 62.7250 3.77105   3
   6   1   0 63.6376 3.60267   4
   6   1   0 50.0362 3.13333   8
   6   1   0 60.1058 3.37387   2
   6   1   0 55.5991 3.24709   6
  -7  -1   0 -0.5168 1.08115   9
  -7  -1   0 -0.3929 1.13413   3
  -7  -1   0 0.32844 1.46542   5
  -7  -1   0 -0.6027 0.87163   1
  -7  -1   0 -0.1862 0.98866   4
  -7  -1   0 -2.2188 1.03962   7
  -7  -1   0 0.43139 1.07482   8
  -7  -1   0 -0.8524 1.03017   2
  -7  -1   0 -1.5937 1.05088   6
   7   1   0 -2.4083 0.76216   4
   7   1   0 -3.2047 1.19964   5
   7   1   0 0.07391 1.15536   6
   7   1   0 -0.3505 0.82261   8
   7   1   0 -0.2519 1.01535   9
   7   1   0 0.85688 1.06369   1
   7   1   0 -0.4577 0.94163   7
   7   1   0 -0.1797 0.88333   2
   7   1   0 -0.3063 1.07768   3
  -8  -1   0 3.92881 1.84598   4
  -8  -1   0 3.22827 1.77175   9
  -8  -1   0 -0.8599 1.29079   1
  -8  -1   0 -2.1200 1.43903   6
  -8  -1   0 2.39827 1.51130   8
  -8  -1   0 0.76162 1.55231   5
  -8  -1   0 2.08348 1.42695   2
  -8  -1   0 1.45794 1.47279   7
  -8  -1   0 0.71033 1.54094   3
   8   1   0 1.03070 1.48208   6
   8   1   0 -0.0927 1.52719   4
   8   1   0 -0.4038 1.29603   3
   8   1   0 0.99994 1.43440   7
   8   1   0 1.26961 1.34941   8
   8   1   0 0.45526 1.67390   5
   8   1   0 0.60979 1.37999   2
   8   1   0 1.42138 1.26600   1
  -9  -1   0 18.2877 3.45187   5
  -9  -1   0 25.8648 3.53556   6
  -9  -1   0 27.2228 4.43248   7
  -9  -1   0 25.9582 3.43210   2
  -9  -1   0 19.4238 3.35012   4
   9   1   0 15.8835 2.83060   6
   9   1   0 22.2534 3.21323   2
   9   1   0 15.2184 2.92944   5
   9   1   0 27.3795 3.84630   4
  11  -2   0 1.71696 2.67522   4
  11  -2   0 0.25258 1.88419   2
  11  -2   0 1.80302 2.58271   7
 -11   2   0 2.70815 2.17436   1
 -11   2   0 1.51847 2.44104   7
 -11   2   0 4.68064 2.76114   4
  10  -2   0 15.3823 3.62609   4
  10  -2   0 11.3833 3.27087   7
  10  -2   0 1.82469 2.12008   2
 -10   2   0 4.03983 2.47367   7
 -10   2   0 5.72692 2.70693   4
 -10   2   0 5.79566 2.31922   1
   9  -2   0 7.40161 2.81364   9
   9  -2   0 9.40684 2.71599   7
   9  -2   0 8.27607 2.43057   2
   9  -2   0 9.92025 2.57499   4
  -9   2   0 12.6202 2.78265   4
  -9   2   0 8.42434 2.14936   1
  -9   2   0 6.15956 2.47408   7
  -9   2   0 6.25088 2.86966   9
   8  -2   0 1.97482 1.16330   6
   8  -2   0 2.28078 1.86575   4
   8  -2   0 2.47515 1.45701   2
   8  -2   0 0.68612 1.52341   9
   8  -2   0 1.28051 1.39065   7
  -8   2   0 -1.4892 1.20995   9
  -8   2   0 -0.1742 1.37954   7
  -8   2   0 2.51692 1.46631   1
  -8   2   0 0.06826 1.11219   8
   7  -2   0 16.2412 1.97860   6
   7  -2   0 20.0774 2.92902   7
   7  -2   0 17.7042 2.58824   2
   7  -2   0 17.0031 2.81996   4
   7  -2   0 14.3270 2.50098   9
   7  -2   0 18.0563 2.32281   1
  -7   2   0 18.6844 2.37980   1
  -7   2   0 15.1876 2.56848   7
  -7   2   0 16.7826 2.09967   3
  -7   2   0 20.8255 2.25530   8
   6  -2   0 -0.6057 0.45642   1
   6  -2   0 0.81126 0.78177   6
   6  -2   0 0.15627 0.96233   9
   6  -2   0 0.74010 1.16529   7
   6  -2   0 0.93100 1.04943   2
   6  -2   0 0.17861 1.11130   4
   6  -2   0 -0.0418 0.68137   5
  -6   2   0 -0.3140 0.54167   3
  -6   2   0 -0.1276 0.65915   1
  -6   2   0 0.26544 0.70387   8
  -6   2   0 0.27926 1.00731   7
   5  -2   0 261.230 7.97286   9
   5  -2   0 255.099 7.75355   4
   5  -2   0 261.510 6.25243   5
   5  -2   0 239.387 7.22103   2
   5  -2   0 267.978 6.54830   6
   5  -2   0 246.457 7.73543   7
   5  -2   0 268.433 7.07549   1
  -5   2   0 261.423 6.04734   3
  -5   2   0 256.427 6.92247   1
  -5   2   0 258.694 7.83081   7
  -5   2   0 252.887 6.46714   8
   4  -2   0 92.5027 3.01770   6
   4  -2   0 91.4434 3.59308   2
   4  -2   0 82.3373 3.62302   4
   4  -2   0 86.3673 3.76619   7
   4  -2   0 88.8937 3.88015   9
   4  -2   0 90.4090 2.64781   5
  -4   2   0 96.4222 2.60848   3
  -4   2   0 94.8637 3.03336   8
  -4   2   0 86.9972 3.73533   7
  -4   2   0 88.1818 3.22877   1
   3  -2   0 637.039 12.3753   6
   3  -2   0 620.874 13.1393   2
   3  -2   0 655.445 11.5333   5
   3  -2   0 613.705 13.5323   9
   3  -2   0 642.460 13.4083   7
   3  -2   0 621.724 13.2993   4
  -3   2   0 637.548 12.6940   1
  -3   2   0 640.416 13.3634   7
  -3   2   0 636.774 13.5546   9
  -3   2   0 627.948 11.5357   3
  -3   2   0 641.263 12.3136   8
   2  -2   0 92.0191 2.95217   2
   2  -2   0 94.3462 3.00523   4
   2  -2   0 90.4185 2.63933   6
   2  -2   0 94.3782 3.25152   9
   2  -2   0 91.4570 1.92975   5
   2  -2   0 91.6456 3.00174   7
  -2   2   0 89.3983 2.53532   8
  -2   2   0 71.0005 2.88696   9
  -2   2   0 93.4489 2.98050   7
  -2   2   0 91.8083 2.05901   3
  -2   2   0 89.6139 2.71531   1
   1  -2   0 4138.36 74.1646   6
   1  -2   0 4005.88 73.7799   2
   1  -2   0 4110.40 73.5202   4
   1  -2   0 4089.63 73.1289   5
   1  -2   0 3953.92 71.8221   7
   1  -2   0 4016.30 74.5846   9
  -1   2   0 4035.23 72.2007   1
  -1   2   0 3997.10 73.1095   9
  -1   2   0 4069.96 73.4001   3
  -1   2   0 3957.39 72.1790   7
  -1   2   0 3917.08 71.5937   8
   0  -2   0 6.30261 0.68924   2
   0  -2   0 6.68118 0.45671   4
   0  -2   0 5.03433 0.71532   5
   0  -2   0 6.52594 0.76299   9
   0  -2   0 6.43205 0.72905   6
   0   2   0 6.36675 0.37713   7
   0   2   0 4.62196 0.64150   9
   0   2   0 7.25846 0.82586   5
   0   2   0 5.79053 0.64252   1
   0   2   0 6.91786 0.83595   3
   0   2   0 7.49390 0.85355   8
  -1  -2   0 102.244 3.09648   9
  -1  -2   0 104.077 2.89572   2
  -1  -2   0 109.250 3.17620   6
  -1  -2   0 108.210 2.45746   4
   1   2   0 106.349 2.27140   7
   1   2   0 103.684 3.45615   3
   1   2   0 108.485 3.17239   9
   1   2   0 109.627 2.92731   1
   1   2   0 107.682 3.49551   5
   1   2   0 106.584 3.36634   8
  -2  -2   0 1189.47 22.6132   9
  -2  -2   0 1201.36 21.7211   4
  -2  -2   0 1190.81 22.5840   6
  -2  -2   0 1228.17 22.3107   2
   2   2   0 1221.45 23.0215   8
   2   2   0 1198.06 22.6399   6
   2   2   0 1198.99 23.3680   5
   2   2   0 1194.11 22.7092   9
   2   2   0 1191.63 22.0081   1
   2   2   0 1181.67 21.5716   7
   2   2   0 1191.82 23.3441   3
  -3  -2   0 6.37784 1.12951   6
  -3  -2   0 4.74546 1.03075   9
  -3  -2   0 6.66202 0.96141   4
  -3  -2   0 5.32436 1.06596   9
  -3  -2   0 6.01982 1.05300   2
   3   2   0 4.44598 1.01725   8
   3   2   0 6.45347 1.10461   6
   3   2   0 6.76873 1.33840   3
   3   2   0 6.39965 1.35471   5
   3   2   0 6.63013 1.17861   9
   3   2   0 6.14527 0.88593   7
   3   2   0 4.63006 0.95451   2
   3   2   0 6.46954 0.91260   1
   3   2   0 5.86768 0.93380   4
  -4  -2   0 1529.48 29.4834   6
  -4  -2   0 1559.43 28.9617   4
  -4  -2   0 1572.32 29.8890   9
  -4  -2   0 1513.45 29.1578   2
   4   2   0 1539.22 29.4776   6
   4   2   0 1536.97 28.8606   7
   4   2   0 1525.87 29.8426   8
   4   2   0 1518.56 30.5521   3
   4   2   0 1544.11 28.7310   1
   4   2   0 1512.02 30.5533   5
   4   2   0 1544.14 29.2061   2
   4   2   0 1544.45 28.9706   4
  -5  -2   0 194.939 6.03725   7
  -5  -2   0 190.063 6.30486   6
  -5  -2   0 190.021 6.54897   9
  -5  -2   0 188.362 5.95858   4
  -5  -2   0 191.461 6.14150   2
  -5  -2   0 190.913 7.11410   5
   5   2   0 213.763 6.39334   2
   5   2   0 191.355 7.02310   3
   5   2   0 200.119 6.59625   8
   5   2   0 196.661 6.35889   6
   5   2   0 201.762 7.15192   5
   5   2   0 200.736 5.83213   1
   5   2   0 187.979 5.98459   4
   5   2   0 191.691 6.03764   7
  -6  -2   0 0.91801 1.30388   5
  -6  -2   0 -0.4217 0.90381   4
  -6  -2   0 -0.1967 0.95730   2
  -6  -2   0 -0.9333 0.97321   7
  -6  -2   0 1.53267 1.22462   6
  -6  -2   0 0.37452 1.06278   9
   6   2   0 0.18827 0.81471   1
   6   2   0 0.57357 1.07405   7
   6   2   0 -0.4996 1.37033   5
   6   2   0 2.00143 1.15902   8
   6   2   0 -0.5320 0.95773   6
   6   2   0 -0.1664 0.89588   2
   6   2   0 1.65605 1.19160   4
   6   2   0 -1.5676 0.98936   3
  -7  -2   0 9.72256 2.50409   5
  -7  -2   0 6.88862 1.69713   4
  -7  -2   0 9.54572 1.96110   7
  -7  -2   0 5.66434 1.80557   9
  -7  -2   0 5.07911 1.54974   1
  -7  -2   0 4.65132 1.55827   2
  -7  -2   0 3.05158 1.73012   6
   7   2   0 8.85510 1.94730   8
   7   2   0 6.97626 2.04881   3
   7   2   0 7.70574 2.39255   5
   7   2   0 6.10687 1.67481   4
   7   2   0 4.74485 1.64484   2
   7   2   0 9.23271 1.74283   1
   7   2   0 6.62352 1.75118   7
   7   2   0 7.33165 1.98558   6
  -8  -2   0 2.39340 1.82853   6
  -8  -2   0 4.26274 1.92151   9
  -8  -2   0 4.07126 1.72556   2
  -8  -2   0 8.16213 2.42954   3
  -8  -2   0 4.27282 1.81463   8
  -8  -2   0 4.62069 2.34559   5
   8   2   0 5.99001 2.32152   5
   8   2   0 2.52728 1.68883   2
   8   2   0 4.24145 1.92777   3
   8   2   0 2.86510 1.85402   6
   8   2   0 3.45419 1.79775   8
  -9  -2   0 2.94317 2.20578   6
  -9  -2   0 3.61828 2.18123   3
  -9  -2   0 0.71780 2.17076   5
   9   2   0 4.61905 2.31047   3
   9   2   0 -0.4195 1.92047   5
   9   2   0 0.31628 1.66004   6
  11  -3   0 3.80970 2.69357   7
  11  -3   0 3.49429 2.31031   4
  11  -3   0 4.15728 2.20634   2
 -11   3   0 7.72375 3.09398   7
 -11   3   0 3.83040 2.34161   1
 -11   3   0 3.57395 2.46905   4
  10  -3   0 14.1962 3.58060   4
  10  -3   0 7.29197 2.44416   2
  10  -3   0 2.64391 1.80805   7
 -10   3   0 9.96250 2.64732   1
 -10   3   0 2.16332 2.20281   4
 -10   3   0 7.66494 2.61932   7
   9  -3   0 0.59605 1.61241   2
   9  -3   0 2.93269 2.12630   4
   9  -3   0 2.31922 1.96630   7
  -9   3   0 3.80320 2.14378   7
  -9   3   0 0.28602 1.47370   1
   8  -3   0 1.52800 1.35388   2
   8  -3   0 1.41639 1.10067   6
   8  -3   0 3.56778 1.83633   9
   8  -3   0 1.37666 1.69647   4
   8  -3   0 1.77283 1.81896   7
  -8   3   0 3.77445 1.85404   7
  -8   3   0 2.56715 1.17637   8
  -8   3   0 1.92732 1.46213   1
   7  -3   0 49.1799 2.88186   6
   7  -3   0 56.4501 4.14289   7
   7  -3   0 51.5882 4.01661   9
   7  -3   0 43.7509 3.29574   2
   7  -3   0 36.5174 4.02931   4
  -7   3   0 45.4455 2.87076   8
  -7   3   0 41.6106 3.11452   1
  -7   3   0 47.6929 3.82310   7
   6  -3   0 187.407 5.64012   6
   6  -3   0 197.110 7.42414   9
   6  -3   0 191.560 7.11365   7
   6  -3   0 194.040 7.16160   4
   6  -3   0 190.539 6.76179   2
  -6   3   0 184.536 4.64323   3
  -6   3   0 195.638 6.28647   1
  -6   3   0 184.094 7.02896   7
  -6   3   0 192.022 5.64138   8
   5  -3   0 41.1337 2.97941   4
   5  -3   0 37.6554 2.09704   6
   5  -3   0 33.2696 2.88002   9
   5  -3   0 41.4729 1.62743   5
   5  -3   0 35.6591 2.86244   7
   5  -3   0 41.5564 2.71797   2
  -5   3   0 39.8732 2.14434   8
  -5   3   0 38.1519 1.51380   3
  -5   3   0 39.6440 2.38447   1
  -5   3   0 42.7356 2.99639   7
   4  -3   0 0.92775 0.66591   2
   4  -3   0 0.05699 0.78683   7
   4  -3   0 0.30051 0.25773   5
   4  -3   0 -0.0385 0.44054   6
   4  -3   0 0.50891 0.78008   9
   4  -3   0 0.28516 0.76021   4
  -4   3   0 0.44001 0.79098   7
  -4   3   0 0.59398 0.47989   8
  -4   3   0 0.37969 0.28281   3
  -4   3   0 0.01431 0.55531   1
   3  -3   0 49.7265 2.18189   6
   3  -3   0 55.6114 2.92447   9
   3  -3   0 49.3936 2.53848   4
   3  -3   0 53.1031 2.59719   7
   3  -3   0 51.8951 1.34667   5
   3  -3   0 52.4031 2.61071   2
  -3   3   0 48.7534 2.10121   8
  -3   3   0 52.6909 1.59282   3
  -3   3   0 47.9677 2.23416   1
  -3   3   0 55.7512 2.65654   7
   2  -3   0 192.677 5.25363   2
   2  -3   0 191.862 5.07635   4
   2  -3   0 184.462 4.12720   5
   2  -3   0 191.561 5.57892   9
   2  -3   0 182.734 4.94777   7
   2  -3   0 183.359 4.81462   6
  -2   3   0 187.195 4.35768   3
  -2   3   0 192.343 4.93957   1
  -2   3   0 186.069 4.95988   7
  -2   3   0 191.827 4.86248   8
   1  -3   0 160.000 4.08425   4
   1  -3   0 171.680 4.84334   9
   1  -3   0 160.044 4.42067   2
   1  -3   0 158.278 4.15007   5
   1  -3   0 158.215 4.29863   6
  -1   3   0 173.930 4.00408   7
  -1   3   0 159.472 4.48443   8
  -1   3   0 156.170 4.26017   1
  -1   3   0 162.179 4.20328   5
  -1   3   0 165.436 4.30802   3
   0  -3   0 158.808 4.37940   6
   0  -3   0 155.075 4.57549   5
   0  -3   0 158.179 4.20279   2
   0  -3   0 161.656 3.65278   4
   0  -3   0 164.793 4.52328   9
   0   3   0 163.180 4.24812   1
   0   3   0 157.132 4.64347   3
   0   3   0 161.902 4.63020   5
   0   3   0 163.453 3.37890   7
   0   3   0 159.481 4.67436   8
  -1  -3   0 266.988 6.65260   6
  -1  -3   0 273.393 5.38126   4
  -1  -3   0 269.882 6.60591   9
  -1  -3   0 270.773 6.27098   2
  -1  -3   0 276.271 7.21033   5
   1   3   0 254.411 6.92536   8
   1   3   0 256.063 7.04390   5
   1   3   0 271.723 6.29053   1
   1   3   0 268.929 4.99731   7
   1   3   0 264.504 7.15094   3
  -2  -3   0 15.6499 1.67996   6
  -2  -3   0 15.2851 0.93108   4
  -2  -3   0 13.5518 1.39813   2
  -2  -3   0 16.4417 1.96951   5
  -2  -3   0 16.4443 1.64943   9
   2   3   0 15.5601 1.90947   5
   2   3   0 17.1846 1.84943   8
   2   3   0 15.3638 1.19196   1
   2   3   0 14.5939 0.83331   7
   2   3   0 13.0778 1.56168   9
   2   3   0 14.2162 1.89631   3
  -3  -3   0 25.3118 1.89542   2
  -3  -3   0 27.5287 2.92889   5
  -3  -3   0 26.3963 1.50351   4
  -3  -3   0 28.2425 2.10147   6
  -3  -3   0 23.6491 1.97042   9
   3   3   0 24.1134 2.66956   3
   3   3   0 32.2207 2.58465   5
   3   3   0 30.2407 2.30209   8
   3   3   0 24.7401 1.38364   7
   3   3   0 26.6288 1.68001   1
   3   3   0 24.5802 2.35349   6
  -4  -3   0 12.6436 1.84651   6
  -4  -3   0 11.1691 2.12264   5
  -4  -3   0 10.9759 1.34457   4
  -4  -3   0 9.60636 1.55812   2
  -4  -3   0 11.0542 1.80220   9
  -4  -3   0 12.2425 1.40123   7
   4   3   0 9.80656 1.63720   6
   4   3   0 11.1690 2.03964   5
   4   3   0 11.4807 2.06075   3
   4   3   0 11.3610 1.54048   1
   4   3   0 9.69527 1.62823   8
   4   3   0 12.4935 1.44618   7
  -5  -3   0 0.16336 1.34226   5
  -5  -3   0 1.80969 1.12344   2
  -5  -3   0 3.58315 1.37682   6
  -5  -3   0 3.17904 1.22984   9
  -5  -3   0 2.18676 0.95134   7
  -5  -3   0 2.43604 0.92365   4
   5   3   0 1.70674 0.98093   1
   5   3   0 4.50292 1.68678   3
   5   3   0 2.90011 1.25996   8
   5   3   0 3.87960 1.37160   6
   5   3   0 3.33719 1.06656   7
   5   3   0 2.35537 1.63266   5
  -6  -3   0 44.2403 3.96786   6
  -6  -3   0 37.1506 2.67616   4
  -6  -3   0 40.1403 3.22606   9
  -6  -3   0 38.9908 3.06140   2
  -6  -3   0 40.0814 4.35348   5
   6   3   0 43.6306 4.53770   3
   6   3   0 42.6363 3.38837   8
   6   3   0 37.2103 2.64169   1
   6   3   0 40.9310 4.41610   5
   6   3   0 41.5955 3.86926   6
  -7  -3   0 -1.6458 1.33217   6
  -7  -3   0 2.19623 1.42224   2
  -7  -3   0 0.35667 1.97573   5
  -7  -3   0 1.59640 1.48095   9
   7   3   0 3.64348 1.66290   8
   7   3   0 0.82051 1.63703   6
   7   3   0 1.05489 1.83965   5
   7   3   0 0.77326 1.59588   3
  -8  -3   0 13.0711 3.11442   3
  -8  -3   0 22.3300 3.37935   6
  -8  -3   0 26.4093 4.31260   5
  -8  -3   0 19.0568 3.00636   2
   8   3   0 22.5843 3.43007   6
   8   3   0 24.5980 3.53926   8
   8   3   0 24.1184 3.95133   5
   8   3   0 15.8948 3.27903   3
  -9  -3   0 0.72475 1.95249   6
  -9  -3   0 0.35076 2.13181   3
  -9  -3   0 1.08594 2.19286   5
   9   3   0 1.47073 2.13314   5
   9   3   0 -0.0150 1.85167   6
   9   3   0 -0.7172 1.87174   3
  11  -4   0 3.49154 2.22776   2
  11  -4   0 0.35863 2.39707   4
  11  -4   0 1.61827 2.56841   7
 -11   4   0 2.03199 2.41849   1
 -11   4   0 6.75423 3.09179   4
 -11   4   0 2.80747 2.69244   7
  10  -4   0 2.19122 2.21428   7
  10  -4   0 2.09585 1.96533   2
  10  -4   0 0.15701 2.24297   4
 -10   4   0 0.58827 1.69353   7
 -10   4   0 1.52819 1.90368   1
   9  -4   0 -2.4224 1.63095   7
   9  -4   0 1.64306 1.67861   2
   9  -4   0 -0.0741 1.97470   4
  -9   4   0 -1.3619 1.23555   1
  -9   4   0 -0.6169 1.52826   7
   8  -4   0 23.2725 3.52750   9
   8  -4   0 19.8606 3.37865   4
   8  -4   0 26.6175 3.57495   2
   8  -4   0 18.4896 2.25824   6
   8  -4   0 24.7199 3.67507   7
  -8   4   0 26.1369 3.16378   1
  -8   4   0 21.8543 3.47210   7
  -8   4   0 28.6685 2.78754   8
   7  -4   0 3.20616 1.71648   9
   7  -4   0 -0.8816 1.42672   7
   7  -4   0 1.27092 1.10300   6
   7  -4   0 1.82760 1.47918   2
   7  -4   0 1.96032 1.62733   4
  -7   4   0 2.70959 1.61146   7
  -7   4   0 1.46623 1.02911   8
  -7   4   0 3.62777 1.52693   1
   6  -4   0 9.30419 1.88751   2
   6  -4   0 11.6398 2.25148   7
   6  -4   0 7.61618 2.02955   9
   6  -4   0 10.5032 1.51130   6
   6  -4   0 8.69683 2.03434   4
  -6   4   0 7.41390 1.96702   7
  -6   4   0 12.0562 1.90159   1
  -6   4   0 9.89574 1.48337   8
   5  -4   0 87.6215 4.30255   2
   5  -4   0 85.2688 4.33666   4
   5  -4   0 85.3574 3.47753   6
   5  -4   0 85.9117 4.24911   7
   5  -4   0 91.0822 4.72487   9
  -5   4   0 94.0212 4.38330   7
  -5   4   0 87.4538 3.47248   8
  -5   4   0 95.9263 3.94329   1
  -5   4   0 88.2563 2.39852   3
   4  -4   0 56.7396 3.16101   7
   4  -4   0 54.6863 3.42929   9
   4  -4   0 54.0684 3.11625   2
   4  -4   0 55.3861 1.45226   5
   4  -4   0 53.2198 2.57264   6
   4  -4   0 56.9843 3.19997   4
  -4   4   0 48.9442 2.62199   1
  -4   4   0 52.0718 2.51357   8
  -4   4   0 53.9185 1.84296   3
  -4   4   0 51.8528 3.01345   7
   3  -4   0 2.86262 0.95729   4
   3  -4   0 3.13797 0.98181   7
   3  -4   0 3.05646 0.94915   6
   3  -4   0 3.48654 1.16160   9
   3  -4   0 3.00340 0.94838   2
   3  -4   0 2.63372 0.51607   5
  -3   4   0 1.72962 0.76594   1
  -3   4   0 1.57287 0.81902   7
  -3   4   0 3.25789 0.82144   8
  -3   4   0 2.16684 0.56714   3
   2  -4   0 120.902 4.56935   9
   2  -4   0 120.846 3.43194   5
   2  -4   0 115.521 3.74346   7
   2  -4   0 119.586 4.23130   2
   2  -4   0 124.372 3.99460   6
   2  -4   0 116.592 3.88418   4
  -2   4   0 110.128 3.91393   8
  -2   4   0 121.596 3.67604   3
  -2   4   0 109.580 3.83909   1
  -2   4   0 117.603 3.76937   7
   1  -4   0 719.889 15.3501   9
   1  -4   0 722.679 14.7566   6
   1  -4   0 743.292 14.7233   5
   1  -4   0 728.698 14.1824   4
   1  -4   0 718.023 14.8279   2
  -1   4   0 703.134 15.1593   8
  -1   4   0 706.486 13.7764   7
  -1   4   0 730.742 14.7166   5
  -1   4   0 720.310 14.8711   3
  -1   4   0 723.039 14.6491   1
   0  -4   0 194.371 5.82728   5
   0  -4   0 198.722 5.37281   2
   0  -4   0 201.839 4.62045   4
   0  -4   0 195.728 5.59300   6
   0  -4   0 191.760 5.66408   9
   0   4   0 201.159 5.99999   3
   0   4   0 196.902 5.32629   1
   0   4   0 195.409 4.11482   7
   0   4   0 197.978 5.85887   5
   0   4   0 190.137 5.93352   8
  -1  -4   0 188.642 5.50024   6
  -1  -4   0 177.051 3.99176   4
  -1  -4   0 182.084 5.39062   9
  -1  -4   0 179.966 5.02660   2
   1   4   0 169.918 5.77600   8
   1   4   0 166.799 5.77976   5
   1   4   0 172.878 3.31790   7
   1   4   0 166.750 5.84567   3
   1   4   0 175.507 5.02389   1
  -2  -4   0 78.5032 3.19535   2
  -2  -4   0 73.5241 3.44511   6
  -2  -4   0 77.1809 2.31518   4
  -2  -4   0 77.9871 3.98779   5
  -2  -4   0 74.5245 3.41771   9
   2   4   0 80.8882 3.93548   8
   2   4   0 82.2477 4.04702   5
   2   4   0 78.3677 1.89395   7
   2   4   0 80.2296 3.15586   1
   2   4   0 81.9578 4.14637   3
  -3  -4   0 180.070 5.56649   2
  -3  -4   0 190.446 7.05146   5
  -3  -4   0 173.333 5.89753   9
  -3  -4   0 171.051 6.01247   6
  -3  -4   0 175.228 4.49866   4
   3   4   0 176.642 6.81114   5
   3   4   0 182.474 6.92912   3
   3   4   0 175.868 5.30189   1
   3   4   0 182.847 6.57207   8
  -4  -4   0 7.29801 1.46712   2
  -4  -4   0 11.2617 2.42324   5
  -4  -4   0 5.73459 1.04356   4
  -4  -4   0 5.78653 1.60318   6
  -4  -4   0 7.34087 1.65387   9
   4   4   0 6.43479 1.62823   8
   4   4   0 10.0229 2.06037   3
   4   4   0 7.97646 1.95907   5
   4   4   0 2.64834 1.27751   1
  -5  -4   0 1.77052 1.03203   2
  -5  -4   0 0.39934 0.96873   9
  -5  -4   0 -0.7378 1.17935   6
  -5  -4   0 -0.2501 1.43490   5
   5   4   0 -0.4986 0.85081   1
   5   4   0 -0.0906 1.04775   8
   5   4   0 -0.4889 1.29726   3
   5   4   0 -0.1107 1.39064   5
  -6  -4   0 2.01368 2.13495   5
  -6  -4   0 4.38426 1.66398   9
  -6  -4   0 1.10526 1.60697   6
  -6  -4   0 6.52912 1.67084   2
   6   4   0 3.45185 2.00807   5
   6   4   0 5.58194 1.97834   8
   6   4   0 4.84505 2.29450   3
  -7  -4   0 3.40354 2.40304   5
  -7  -4   0 11.3308 2.66509   6
  -7  -4   0 9.44361 2.22135   2
   7   4   0 5.18715 2.44369   3
   7   4   0 10.3940 2.47670   8
   7   4   0 6.28580 2.51044   5
  -8  -4   0 15.2717 3.72524   5
  -8  -4   0 10.0348 2.66168   6
  -8  -4   0 11.5508 3.15054   3
   8   4   0 10.9968 2.64807   8
   8   4   0 8.19467 2.70885   3
   8   4   0 18.1705 3.82072   5
  -9  -4   0 9.55907 3.32746   5
  -9  -4   0 7.71039 2.76712   6
  -9  -4   0 8.16245 3.16276   3
   9   4   0 0.92717 2.43622   5
   9   4   0 -0.4248 2.23553   3
  11  -5   0 1.37841 2.13147   2
  11  -5   0 -2.1943 2.29406   7
  11  -5   0 -2.0796 2.44639   4
 -11   5   0 2.98915 2.78568   7
 -11   5   0 1.85812 2.42313   1
  10  -5   0 0.75966 2.47107   4
  10  -5   0 -0.2142 1.99094   7
  10  -5   0 2.36647 2.23404   2
 -10   5   0 -1.1820 2.06941   7
 -10   5   0 -1.1225 1.71442   1
   9  -5   0 1.68772 2.36485   4
   9  -5   0 -1.6373 1.80477   7
   9  -5   0 0.19073 1.72613   2
  -9   5   0 -1.2184 1.43424   1
  -9   5   0 -1.1637 1.52003   7
   8  -5   0 0.27188 1.18065   6
   8  -5   0 0.53743 1.61349   2
   8  -5   0 -2.2675 1.40158   4
   8  -5   0 0.66168 1.45998   9
   8  -5   0 1.27707 1.82400   7
  -8   5   0 0.03556 1.51401   7
  -8   5   0 1.80950 1.77553   1
  -8   5   0 0.60360 1.21646   8
   7  -5   0 1.96162 1.74139   9
   7  -5   0 1.74754 1.53804   2
   7  -5   0 2.46517 1.13764   6
   7  -5   0 4.05998 1.87682   7
   7  -5   0 3.76788 1.95833   4
  -7   5   0 3.52043 1.40826   8
  -7   5   0 4.21703 1.58509   1
  -7   5   0 3.64073 1.80302   7
   6  -5   0 21.0349 2.24554   6
   6  -5   0 20.2232 2.93972   7
   6  -5   0 16.2655 2.56123   2
   6  -5   0 17.1358 2.82168   9
   6  -5   0 18.6922 2.81366   4
  -6   5   0 17.2563 2.64692   7
  -6   5   0 20.3188 2.44390   1
  -6   5   0 19.9092 2.20664   8
   5  -5   0 70.1872 4.02556   4
   5  -5   0 55.1493 3.96912   9
   5  -5   0 58.3857 3.66783   7
   5  -5   0 54.9861 3.66760   2
   5  -5   0 59.4162 3.21899   6
  -5   5   0 64.4056 3.48475   1
  -5   5   0 62.4678 3.74858   7
  -5   5   0 60.4909 3.13769   8
   4  -5   0 8.46488 1.98159   9
   4  -5   0 8.72388 1.72453   4
   4  -5   0 11.7163 0.85128   5
   4  -5   0 10.5206 1.95429   2
   4  -5   0 12.3687 1.68843   6
   4  -5   0 9.94732 1.81127   7
  -4   5   0 8.05547 1.44318   8
  -4   5   0 10.7469 1.24089   3
  -4   5   0 9.16126 1.50200   1
  -4   5   0 10.4309 1.80098   7
   3  -5   0 179.623 5.76896   6
   3  -5   0 182.986 6.21520   2
   3  -5   0 186.042 4.73592   5
   3  -5   0 198.179 6.08357   4
   3  -5   0 182.904 5.74797   7
   3  -5   0 191.438 6.82227   9
  -3   5   0 195.103 6.04000   8
  -3   5   0 193.722 6.03157   1
  -3   5   0 194.918 5.86850   7
  -3   5   0 195.112 5.27657   3
   2  -5   0 237.709 7.45967   9
   2  -5   0 223.879 6.02020   5
   2  -5   0 223.159 6.54329   6
   2  -5   0 234.602 6.94602   2
   2  -5   0 231.774 6.35329   4
  -2   5   0 233.735 6.61174   1
  -2   5   0 235.744 6.47200   3
  -2   5   0 229.841 6.03998   7
  -2   5   0 224.951 6.82192   8
   1  -5   0 23.5159 1.90374   5
   1  -5   0 26.8809 2.41797   2
   1  -5   0 24.7128 1.62194   4
   1  -5   0 24.9784 2.28609   6
   1  -5   0 24.9097 2.51436   9
  -1   5   0 26.8736 1.92762   1
  -1   5   0 27.2628 2.11075   3
  -1   5   0 23.8643 1.38561   7
  -1   5   0 23.8967 1.99668   5
  -1   5   0 24.7899 2.49447   8
   0  -5   0 210.635 6.18056   2
   0  -5   0 215.189 6.78557   5
   0  -5   0 225.725 6.75187   9
   0  -5   0 210.743 5.21263   4
   0  -5   0 223.269 6.57316   6
   0   5   0 217.095 6.19867   1
   0   5   0 225.777 6.88891   5
   0   5   0 208.099 4.49155   7
   0   5   0 219.026 7.03711   8
   0   5   0 211.170 6.88559   3
  -1  -5   0 15.5726 2.30924   5
  -1  -5   0 15.7659 1.83549   2
  -1  -5   0 13.6011 1.94426   6
  -1  -5   0 14.3791 1.19048   4
  -1  -5   0 14.4029 1.93605   9
   1   5   0 16.9582 2.30348   8
   1   5   0 14.9177 2.21790   5
   1   5   0 17.4952 2.46855   3
   1   5   0 15.3667 1.75806   1
  -2  -5   0 195.794 5.95449   2
  -2  -5   0 194.017 6.37694   9
  -2  -5   0 187.837 6.46803   6
  -2  -5   0 193.867 7.26476   5
   2   5   0 197.147 5.93423   1
   2   5   0 192.655 7.08556   8
   2   5   0 197.002 7.27882   5
   2   5   0 188.206 7.19020   3
  -3  -5   0 32.6530 3.84823   5
  -3  -5   0 27.4129 2.68254   2
  -3  -5   0 26.6140 2.89536   9
  -3  -5   0 27.6225 3.17343   6
   3   5   0 28.3079 2.65452   1
   3   5   0 31.0243 3.50991   8
   3   5   0 32.2614 3.77419   5
   3   5   0 27.2445 3.53170   3
  -4  -5   0 18.8614 2.71844   6
  -4  -5   0 26.1481 3.67336   5
  -4  -5   0 23.7145 2.68393   2
  -4  -5   0 20.5492 2.60385   9
   4   5   0 20.7185 2.29543   1
   4   5   0 21.0893 2.98988   8
   4   5   0 18.7327 3.16611   5
   4   5   0 16.5999 2.97302   3
  -5  -5   0 1.66706 1.93722   5
  -5  -5   0 4.81644 2.08147   6
  -5  -5   0 1.44213 1.54289   9
  -5  -5   0 3.83440 1.40873   2
   5   5   0 -0.9535 1.56685   5
   5   5   0 5.00985 2.25929   3
   5   5   0 6.44902 2.08405   8
  -6  -5   0 1.44580 2.20327   5
  -6  -5   0 5.01494 1.74515   2
  -6  -5   0 7.16724 2.35309   6
   6   5   0 4.46905 2.31708   3
   6   5   0 4.91527 1.95174   8
   6   5   0 1.42198 1.63383   5
  -7  -5   0 9.88432 2.82522   6
  -7  -5   0 6.16729 2.77558   5
   7   5   0 9.28783 2.92406   5
   7   5   0 9.87575 2.71616   8
   7   5   0 13.6127 3.43782   3
  -8  -5   0 -0.3806 1.91271   6
  -8  -5   0 0.88431 2.53068   5
  -8  -5   0 2.25733 2.42524   3
   8   5   0 -2.6254 1.99730   3
   8   5   0 2.26854 2.08030   8
   8   5   0 -1.8867 2.07884   5
  11  -6   0 2.22574 2.24719   2
  11  -6   0 -1.1441 3.31049   4
 -11   6   0 0.27521 2.16418   1
  10  -6   0 4.18570 3.07518   4
  10  -6   0 -0.2036 2.10903   2
  10  -6   0 2.45426 2.62434   7
 -10   6   0 0.54436 2.08462   7
 -10   6   0 2.33697 2.30694   1
   9  -6   0 6.14031 2.44408   4
   9  -6   0 6.30489 2.54392   7
   9  -6   0 9.10091 2.72126   2
  -9   6   0 6.86359 2.51640   1
   8  -6   0 39.2605 4.70156   7
   8  -6   0 45.1946 4.91180   2
   8  -6   0 45.7480 5.12767   4
  -8   6   0 43.6908 4.77467   7
  -8   6   0 46.6506 4.57923   1
  -8   6   0 50.2929 3.73024   8
   7  -6   0 5.18923 2.09719   7
   7  -6   0 0.23846 1.48743   4
   7  -6   0 0.63809 1.23041   9
   7  -6   0 0.65161 1.58837   2
   7  -6   0 2.72776 1.26529   6
  -7   6   0 -0.1345 1.38147   1
  -7   6   0 1.35509 1.25747   8
  -7   6   0 0.17653 1.52629   7
   6  -6   0 13.6418 2.58561   7
   6  -6   0 17.5613 2.28313   6
   6  -6   0 17.2637 2.81549   2
   6  -6   0 17.2229 2.98020   9
   6  -6   0 14.3782 2.56639   4
  -6   6   0 18.5020 2.38698   8
  -6   6   0 14.0670 2.36430   1
  -6   6   0 10.4638 2.50498   7
   5  -6   0 -1.1362 0.99671   7
   5  -6   0 2.21709 1.44414   9
   5  -6   0 0.45405 1.20169   2
   5  -6   0 1.26974 1.26874   4
   5  -6   0 1.94184 1.18894   6
  -5   6   0 0.16795 0.96882   8
  -5   6   0 -0.3693 0.63826   1
  -5   6   0 2.03444 1.17688   7
   4  -6   0 29.8120 2.83388   6
   4  -6   0 35.4620 2.82106   7
   4  -6   0 28.3351 3.15924   2
   4  -6   0 37.0817 3.76537   9
   4  -6   0 30.1668 3.10642   4
  -4   6   0 31.1707 1.99580   3
  -4   6   0 36.0522 3.23358   7
  -4   6   0 31.8479 3.02131   1
  -4   6   0 34.1764 2.70299   8
   3  -6   0 83.5262 3.88608   4
   3  -6   0 82.3654 3.18146   5
   3  -6   0 88.7781 4.83350   9
   3  -6   0 91.0457 4.11224   6
   3  -6   0 79.2561 4.25268   2
  -3   6   0 75.6949 4.03929   8
  -3   6   0 83.1182 4.02355   1
  -3   6   0 83.8396 3.61535   3
  -3   6   0 83.3078 3.62093   7
   2  -6   0 62.8409 3.11844   4
   2  -6   0 72.6432 3.32011   5
   2  -6   0 62.7305 3.52372   6
   2  -6   0 63.1869 4.01868   9
   2  -6   0 66.1829 3.74322   2
  -2   6   0 70.7312 2.91104   7
  -2   6   0 62.7467 3.36872   1
  -2   6   0 65.7065 3.38958   3
  -2   6   0 65.2307 3.78113   8
   1  -6   0 127.804 5.08084   2
   1  -6   0 139.422 5.24581   6
   1  -6   0 144.385 5.31934   5
   1  -6   0 143.705 5.83197   9
   1  -6   0 137.684 4.40816   4
  -1   6   0 134.816 3.79763   7
  -1   6   0 139.525 5.72001   8
  -1   6   0 138.965 5.46774   3
  -1   6   0 137.265 5.06842   1
  -1   6   0 143.834 5.33210   5
   0  -6   0 76.2962 4.17020   9
   0  -6   0 81.4839 2.96137   4
   0  -6   0 82.3635 4.26613   5
   0  -6   0 85.1865 4.19805   6
   0  -6   0 81.4027 3.91870   2
   0   6   0 76.8307 4.26432   8
   0   6   0 80.7921 3.75003   1
   0   6   0 92.0844 4.47496   5
   0   6   0 81.0477 4.39285   3
  -1  -6   0 17.8532 2.63520   6
  -1  -6   0 25.5615 2.71651   2
  -1  -6   0 18.5286 2.61788   9
  -1  -6   0 21.9626 3.09462   5
   1   6   0 19.1345 2.78245   3
   1   6   0 25.4227 2.48869   1
   1   6   0 24.5166 3.15054   8
   1   6   0 21.5605 3.05044   5
  -2  -6   0 130.335 6.37634   5
  -2  -6   0 129.307 5.08991   2
  -2  -6   0 128.150 5.71423   6
  -2  -6   0 119.780 5.37172   9
   2   6   0 124.244 6.23568   5
   2   6   0 120.098 6.17293   8
   2   6   0 121.334 4.96986   1
   2   6   0 123.134 6.33604   3
  -3  -6   0 351.831 9.54507   2
  -3  -6   0 336.323 10.2852   6
  -3  -6   0 356.814 11.6444   5
  -3  -6   0 327.880 9.86211   9
   3   6   0 321.555 10.9976   8
   3   6   0 328.998 11.2943   5
   3   6   0 334.675 9.17559   1
   3   6   0 335.936 11.5486   3
  -4  -6   0 12.6915 2.20040   2
  -4  -6   0 10.1133 2.27178   9
  -4  -6   0 10.1020 2.60888   5
  -4  -6   0 13.7556 2.69206   6
   4   6   0 8.30868 2.36303   8
   4   6   0 9.78302 2.64080   5
   4   6   0 7.37610 2.52539   3
  -5  -6   0 0.55035 2.06152   9
  -5  -6   0 2.35806 1.50145   2
  -5  -6   0 2.09739 2.01949   5
  -5  -6   0 -0.1174 1.59078   6
   5   6   0 2.81927 2.16890   5
   5   6   0 3.79114 1.89684   8
   5   6   0 2.52834 1.79151   3
  -6  -6   0 18.3320 3.73309   5
  -6  -6   0 21.4590 3.56392   6
   6   6   0 27.1841 4.64321   5
   6   6   0 24.6441 4.18895   3
   6   6   0 27.5500 4.14191   8
  -7  -6   0 11.3329 3.09636   6
  -7  -6   0 5.21651 2.54792   5
   7   6   0 9.20070 3.46891   5
   7   6   0 11.5657 3.53685   3
   7   6   0 9.79458 3.10902   8
  10  -7   0 2.85961 2.29807   2
  10  -7   0 0.63064 2.48431   4
  10  -7   0 0.38965 2.47366   7
 -10   7   0 4.37368 2.62857   7
 -10   7   0 5.35174 2.62841   1
   9  -7   0 7.70718 2.72336   2
   9  -7   0 4.74849 2.79132   4
   9  -7   0 2.19639 2.21736   7
  -9   7   0 3.60661 2.25423   7
  -9   7   0 5.19976 2.08961   1
   8  -7   0 9.17087 2.77657   2
   8  -7   0 5.38007 2.45438   7
   8  -7   0 1.77983 2.31655   4
  -8   7   0 4.87915 1.82840   8
  -8   7   0 4.59379 2.31769   7
  -8   7   0 3.73507 1.88404   1
   7  -7   0 2.15450 1.54988   2
   7  -7   0 2.27319 1.37687   6
   7  -7   0 2.49898 1.94480   7
   7  -7   0 5.90812 2.27981   4
  -7   7   0 -0.9089 1.49785   1
  -7   7   0 -1.5276 1.34282   7
  -7   7   0 2.68414 1.66533   8
   6  -7   0 2.16311 1.54958   7
   6  -7   0 0.96169 1.15157   6
   6  -7   0 0.72424 1.68900   2
   6  -7   0 0.99603 1.54658   4
   6  -7   0 -1.6853 1.23421   9
  -6   7   0 0.83857 1.39789   1
  -6   7   0 -0.1321 1.32744   7
  -6   7   0 2.15902 1.40047   8
   5  -7   0 1.81500 1.26946   2
   5  -7   0 1.04773 1.59753   9
   5  -7   0 -0.1316 1.25091   4
   5  -7   0 1.13754 1.34260   6
  -5   7   0 -0.5964 1.01550   7
  -5   7   0 2.47004 1.50487   8
  -5   7   0 2.12571 1.67057   1
   4  -7   0 7.04228 1.88962   2
   4  -7   0 9.18370 2.00082   6
   4  -7   0 7.22355 1.86940   4
   4  -7   0 2.33444 1.82603   9
  -4   7   0 10.9845 2.16300   1
  -4   7   0 8.89653 1.73536   7
  -4   7   0 6.51604 1.85976   8
   3  -7   0 -2.2923 1.18643   9
   3  -7   0 -0.5476 0.84078   4
   3  -7   0 0.09016 0.84032   5
   3  -7   0 -3.3542 0.97405   2
   3  -7   0 0.19910 1.18348   6
  -3   7   0 0.20598 1.00346   1
  -3   7   0 -0.9745 0.65532   8
  -3   7   0 0.49083 0.83349   3
  -3   7   0 0.24547 0.86386   7
   2  -7   0 -1.3852 1.25143   2
   2  -7   0 -0.2492 1.30031   6
   2  -7   0 -1.8637 1.32333   9
   2  -7   0 1.31938 1.03639   5
   2  -7   0 0.34019 0.94018   4
  -2   7   0 2.32578 1.45302   8
  -2   7   0 3.08879 1.30207   1
  -2   7   0 2.23857 1.16397   3
   1  -7   0 0.63665 1.47275   6
   1  -7   0 2.36275 1.29950   5
   1  -7   0 -1.5909 1.42229   9
   1  -7   0 0.12292 1.42825   2
  -1   7   0 3.06201 1.30660   8
  -1   7   0 2.47615 1.19149   1
  -1   7   0 1.59221 1.34554   3
   0  -7   0 283.498 9.12509   6
   0  -7   0 280.831 9.37217   5
   0  -7   0 277.212 9.36633   9
   0  -7   0 273.903 8.68164   2
   0   7   0 279.670 9.43513   5
   0   7   0 278.550 9.67501   3
   0   7   0 301.093 8.73582   1
   0   7   0 290.982 9.93431   8
  -1  -7   0 176.840 6.50176   2
  -1  -7   0 169.069 7.33003   5
  -1  -7   0 176.756 6.97414   6
  -1  -7   0 168.986 6.86203   9
   1   7   0 168.037 7.58774   3
   1   7   0 173.238 6.32929   1
   1   7   0 162.464 7.54879   8
   1   7   0 175.088 7.45275   5
  -2  -7   0 4.06034 2.11652   5
  -2  -7   0 6.61805 1.76762   2
  -2  -7   0 4.26803 1.79894   9
  -2  -7   0 8.77833 2.10552   6
   2   7   0 5.00270 1.92488   3
   2   7   0 5.75366 2.17346   8
   2   7   0 7.75682 1.74325   1
   2   7   0 6.27450 2.31106   5
  -3  -7   0 41.3786 4.01486   9
  -3  -7   0 38.4675 4.70522   5
  -3  -7   0 36.5213 4.02554   6
  -3  -7   0 39.2616 3.73929   2
   3   7   0 44.9087 5.02936   8
   3   7   0 43.0320 4.98378   5
   3   7   0 48.0384 5.35634   3
  -4  -7   0 0.00936 1.51328   2
  -4  -7   0 4.70401 2.21981   6
  -4  -7   0 1.91142 2.09390   5
  -4  -7   0 1.82286 1.63483   9
   4   7   0 1.98025 2.12567   3
   4   7   0 4.88457 2.42409   5
   4   7   0 1.36129 1.79361   8
  -5  -7   0 5.82364 2.80177   5
  -5  -7   0 4.80265 2.47320   6
   5   7   0 1.44608 2.27187   8
   5   7   0 0.68394 2.34625   3
   5   7   0 0.89550 2.20756   5
  -6  -7   0 1.86621 2.28049   6
  -6  -7   0 1.55355 2.42128   5
   6   7   0 -0.1982 2.17436   8
   6   7   0 3.21584 2.33074   3
   6   7   0 -2.6912 2.27070   5
  10  -8   0 -0.1071 2.32524   2
  10  -8   0 0.89418 2.61001   4
 -10   8   0 3.94769 2.85625   1
 -10   8   0 0.83375 2.45656   7
   9  -8   0 103.296 7.21831   2
   9  -8   0 107.478 7.50014   4
  -9   8   0 91.6209 6.58261   7
  -9   8   0 111.514 7.00736   1
   8  -8   0 -0.0683 2.16022   2
   8  -8   0 -1.6351 1.85932   4
  -8   8   0 0.44773 1.78669   8
  -8   8   0 -0.9490 1.55011   7
  -8   8   0 -1.8272 2.09057   1
   7  -8   0 15.3408 3.30297   4
   7  -8   0 10.4961 2.44583   6
   7  -8   0 10.0834 3.12791   2
  -7   8   0 11.4299 2.65934   8
  -7   8   0 13.2246 3.14931   1
  -7   8   0 7.04181 2.32366   7
   6  -8   0 14.4952 2.62462   6
   6  -8   0 10.8310 2.62218   4
   6  -8   0 12.0448 2.91458   2
  -6   8   0 14.7775 2.90167   8
  -6   8   0 13.7026 2.86300   1
  -6   8   0 16.5192 2.82361   7
   5  -8   0 10.3434 2.57304   2
   5  -8   0 15.7895 2.87967   4
   5  -8   0 12.9561 2.40285   6
   5  -8   0 15.7929 3.83638   9
  -5   8   0 12.8898 2.26724   7
  -5   8   0 10.2281 2.41806   8
  -5   8   0 11.3812 2.41885   1
   4  -8   0 68.7027 4.31727   4
   4  -8   0 59.0518 5.36474   2
   4  -8   0 61.1040 4.29870   6
   4  -8   0 76.2101 5.50040   9
  -4   8   0 63.7070 4.32722   7
  -4   8   0 68.6614 4.44193   1
  -4   8   0 67.5301 4.50740   8
   3  -8   0 5.01886 2.21183   2
   3  -8   0 6.67118 2.40742   9
   3  -8   0 9.18960 2.21244   4
   3  -8   0 4.62572 1.94726   6
  -3   8   0 5.34351 1.73425   3
  -3   8   0 5.79273 1.90485   8
  -3   8   0 8.39524 2.08322   1
   2  -8   0 19.5543 2.81929   5
   2  -8   0 27.5061 3.58947   2
   2  -8   0 24.1533 3.24964   6
   2  -8   0 24.2684 3.60644   9
  -2   8   0 21.7020 3.07443   3
  -2   8   0 21.2086 2.90522   1
  -2   8   0 23.9288 3.58551   8
   1  -8   0 11.6681 2.74874   9
   1  -8   0 14.1811 2.62166   2
   1  -8   0 11.8360 2.53365   5
   1  -8   0 17.7236 2.93644   6
  -1   8   0 16.4424 2.91523   3
  -1   8   0 13.5050 2.92756   8
  -1   8   0 17.1841 2.62750   1
   0  -8   0 18.7035 3.14785   9
   0  -8   0 21.2634 3.21480   5
   0  -8   0 19.2360 2.94331   2
   0  -8   0 21.4336 3.25226   6
   0   8   0 22.3381 3.68082   8
   0   8   0 18.8739 3.03124   5
   0   8   0 17.3740 3.26181   3
   0   8   0 16.9835 2.54791   1
  -1  -8   0 33.5760 3.90466   6
  -1  -8   0 23.4864 3.52256   5
  -1  -8   0 29.0715 3.70049   9
  -1  -8   0 28.7821 3.42511   2
   1   8   0 34.6001 4.63288   8
   1   8   0 26.4497 3.84815   5
   1   8   0 30.0292 3.19283   1
   1   8   0 20.8286 3.63310   3
  -2  -8   0 8.57622 2.61056   5
  -2  -8   0 4.28825 2.00865   9
  -2  -8   0 4.12393 1.83709   6
  -2  -8   0 10.5117 2.45993   2
   2   8   0 7.13112 2.58804   5
   2   8   0 5.46427 2.57175   3
   2   8   0 9.32490 2.87654   8
  -3  -8   0 10.6183 2.89141   6
  -3  -8   0 9.93368 3.03069   5
  -3  -8   0 9.02249 2.36040   2
   3   8   0 13.0493 3.40908   3
   3   8   0 7.51471 2.72471   8
   3   8   0 10.1987 3.10812   5
  -4  -8   0 30.2101 4.74912   5
  -4  -8   0 20.8487 3.91478   6
   4   8   0 34.3235 4.98161   8
   4   8   0 19.2125 4.26245   3
   4   8   0 27.7931 4.70516   5
  -5  -8   0 4.71363 2.74046   6
  -5  -8   0 7.19473 3.30892   5
   5   8   0 7.29208 2.99600   3
   5   8   0 9.39703 3.09366   8
   5   8   0 7.22615 3.45082   5
   9  -9   0 4.90814 2.94522   4
   9  -9   0 1.49757 2.50568   2
  -9   9   0 2.61177 2.92482   1
  -9   9   0 1.70777 2.29795   7
   8  -9   0 3.72481 2.57681   4
   8  -9   0 3.16197 2.47207   2
  -8   9   0 3.04771 2.34525   8
  -8   9   0 2.52745 2.04800   7
  -8   9   0 -1.0962 2.02508   1
   7  -9   0 -1.0046 1.77417   4
   7  -9   0 -1.1576 1.73088   6
   7  -9   0 -0.3269 1.54645   2
  -7   9   0 -0.6816 1.37881   7
  -7   9   0 0.34030 2.11166   1
  -7   9   0 -1.9941 1.69423   8
   6  -9   0 5.95302 2.23776   4
   6  -9   0 4.45051 1.96151   6
   6  -9   0 1.52209 2.03129   2
  -6   9   0 1.03096 1.99044   8
  -6   9   0 2.65969 2.17314   1
   5  -9   0 4.51626 2.30996   2
   5  -9   0 8.68848 2.22907   6
   5  -9   0 10.5867 2.62781   4
  -5   9   0 12.0388 2.98724   8
  -5   9   0 6.45675 2.46461   1
   4  -9   0 0.05130 1.68554   6
   4  -9   0 -1.1067 1.75915   2
  -4   9   0 0.99967 1.52793   8
  -4   9   0 -0.6281 1.59592   1
   3  -9   0 29.0239 4.09119   2
   3  -9   0 33.0860 3.84659   6
  -3   9   0 38.6539 4.83518   8
  -3   9   0 32.4777 3.89141   1
   2  -9   0 1.18187 1.76365   2
   2  -9   0 -1.0402 1.09747   6
  -2   9   0 -0.7169 1.22394   1
  -2   9   0 0.01611 1.54642   3
  -2   9   0 -1.1904 1.71047   8
   1  -9   0 9.63744 2.55270   2
   1  -9   0 9.84036 2.56364   6
   1  -9   0 7.05708 2.30702   5
  -1   9   0 6.43842 2.00775   1
  -1   9   0 6.97957 2.47610   3
  -1   9   0 9.59349 2.90663   8
   0  -9   0 13.1274 2.90709   6
   0  -9   0 8.30578 2.46873   2
   0  -9   0 13.3049 2.86243   5
   0   9   0 10.2085 2.91835   3
   0   9   0 14.2470 3.52255   8
   0   9   0 7.53051 2.23935   1
  -1  -9   0 1.68456 2.01778   6
  -1  -9   0 -0.7358 1.48543   2
  -1  -9   0 2.74754 1.95673   5
   1   9   0 -3.2348 1.73334   8
   1   9   0 -2.8087 1.49011   3
  -2  -9   0 0.50926 2.13120   6
  -2  -9   0 0.56018 2.10108   5
  -2  -9   0 0.07336 1.67297   2
   2   9   0 3.29909 2.47998   3
   2   9   0 -0.9172 2.09869   8
   2   9   0 -0.9510 1.90582   5
  -3  -9   0 4.59293 2.73919   6
  -3  -9   0 7.47520 2.92206   5
   3   9   0 6.00455 3.07690   5
   3   9   0 6.00469 3.10692   3
   3   9   0 7.99540 2.88153   8
  -4  -9   0 8.59006 3.21551   6
  -4  -9   0 14.5017 3.83059   5
   4   9   0 11.7525 3.54748   8
   4   9   0 23.6771 4.80045   3
   4   9   0 12.6439 4.11040   5
   8 -10   0 2.41387 2.50669   2
   8 -10   0 1.56923 2.32777   4
  -8  10   0 -2.3027 2.14415   1
  -8  10   0 0.42365 2.15750   8
   7 -10   0 3.42409 2.56110   2
  -7  10   0 -2.6505 1.88905   1
  -7  10   0 0.30199 2.29255   8
   6 -10   0 0.45635 1.87446   6
   6 -10   0 -4.1011 1.63007   2
  -6  10   0 -1.2304 2.10314   1
  -6  10   0 4.71931 2.77296   8
   5 -10   0 34.7090 4.18946   6
   5 -10   0 25.5834 4.29071   2
  -5  10   0 30.1405 4.38562   1
  -5  10   0 25.8714 4.34386   8
   4 -10   0 -0.8659 1.97898   2
   4 -10   0 1.95217 1.95410   6
  -4  10   0 1.20832 1.89178   1
  -4  10   0 3.47983 2.44965   8
   3 -10   0 2.03537 2.28699   2
   3 -10   0 0.98296 1.82678   6
  -3  10   0 -1.2255 1.39877   1
  -3  10   0 -0.6742 1.98833   8
   2 -10   0 -0.2136 2.02805   6
   2 -10   0 -3.4281 1.69281   2
  -2  10   0 -1.6030 1.84182   8
  -2  10   0 -0.1766 1.46858   1
   1 -10   0 10.9464 2.78587   6
   1 -10   0 7.34143 2.66358   2
  -1  10   0 7.31720 2.58381   3
  -1  10   0 8.52700 2.34244   1
  -1  10   0 11.2824 3.16355   8
   0 -10   0 8.02142 2.75245   2
   0 -10   0 10.4739 3.07311   6
   0 -10   0 14.1211 3.40916   5
   0  10   0 9.63876 3.06510   3
   0  10   0 10.0347 3.19443   8
  -1 -10   0 -1.3354 2.12655   2
  -1 -10   0 -4.4450 1.83924   6
  -1 -10   0 3.32817 2.26752   5
   1  10   0 0.66530 2.08183   3
   1  10   0 -1.8178 2.29130   8
  -2 -10   0 -1.2818 2.25288   6
  -2 -10   0 -0.3316 2.23300   5
   2  10   0 -0.5170 2.63123   8
   2  10   0 0.91501 2.44946   3
   6 -11   0 2.40159 2.00054   6
   6 -11   0 -1.4493 1.97571   2
  -6  11   0 -4.9459 1.77296   1
  -6  11   0 0.56359 2.44655   8
   5 -11   0 4.35665 2.43004   6
   5 -11   0 -0.0050 2.31636   2
  -5  11   0 1.57796 2.64841   8
  -5  11   0 3.18203 2.31008   1
   4 -11   0 -0.6316 1.99983   2
   4 -11   0 -0.2620 2.36617   6
  -4  11   0 -1.7678 2.06577   8
  -4  11   0 6.43015 2.41795   1
   3 -11   0 -0.4574 2.09666   6
   3 -11   0 -0.2335 2.17760   2
  -3  11   0 2.91518 2.06688   1
  -3  11   0 2.45765 2.61096   8
   2 -11   0 8.42902 3.14787   6
   2 -11   0 4.63395 2.77356   2
  -2  11   0 5.93538 2.80180   8
   1 -11   0 7.08291 3.02406   6
   1 -11   0 8.16215 2.90986   2
  -1  11   0 14.3756 4.11468   8
   0 -11   0 0.38856 2.95599   6
   0 -11   0 0.64023 2.46320   2
   0  11   0 2.80802 2.48993   3
   0  11  -1 2.24525 2.44887   3
   0 -11   1 3.05110 2.52696   2
   0 -11   1 2.60793 3.24993   6
  -1  11  -1 19.1401 4.42890   8
   1 -11   1 18.4619 3.73661   2
   1 -11   1 22.8006 3.96033   6
  -2  11  -1 4.63193 2.83890   8
  -2  11  -1 3.03135 1.93404   1
   2 -11   1 3.22112 2.61909   6
   2 -11   1 3.86621 2.47057   2
  -3  11  -1 -1.8166 1.64081   1
  -3  11  -1 1.47919 2.46757   8
   3 -11   1 -0.2139 2.00900   6
   3 -11   1 -3.8522 1.76963   2
  -4  11  -1 2.68597 2.60083   8
  -4  11  -1 5.41459 2.61971   1
   4 -11   1 -0.2950 2.19378   2
   4 -11   1 3.23160 2.41239   6
  -5  11  -1 6.30142 3.23960   8
  -5  11  -1 5.14580 2.74385   1
   5 -11   1 4.56112 2.63326   2
   5 -11   1 9.25862 2.82999   6
  -6  11  -1 1.40352 2.51670   1
  -6  11  -1 0.92246 2.36427   8
   6 -11   1 -1.5485 1.79701   6
   6 -11   1 1.04678 2.34789   2
   2  10  -1 4.23825 3.08011   8
   2  10  -1 1.37207 1.97484   3
  -2 -10   1 1.79619 2.70890   5
  -2 -10   1 -1.6943 2.09450   6
   1  10  -1 5.57910 2.86733   3
   1  10  -1 14.1021 3.75240   8
  -1 -10   1 11.5287 3.38074   5
  -1 -10   1 6.12773 2.73797   6
  -1 -10   1 11.7502 3.06814   2
   0  10  -1 4.12860 3.01202   8
   0  10  -1 8.53971 2.64035   3
   0 -10   1 5.74855 2.46319   2
   0 -10   1 4.77530 2.45699   5
   0 -10   1 6.11632 2.81645   6
  -1  10  -1 -1.5966 1.85758   8
  -1  10  -1 3.22694 2.16219   3
  -1  10  -1 1.92698 1.62073   1
   1 -10   1 2.02871 2.03757   2
   1 -10   1 3.88054 2.37697   6
  -2  10  -1 14.2252 2.90021   1
  -2  10  -1 16.4835 3.64962   8
   2 -10   1 17.3488 3.56409   2
   2 -10   1 21.2146 3.62400   6
  -3  10  -1 1.81808 1.80747   1
  -3  10  -1 0.78762 2.20046   8
   3 -10   1 2.56534 2.20578   6
   3 -10   1 2.77963 2.17741   2
  -4  10  -1 4.74223 2.65899   8
  -4  10  -1 -0.4961 1.74038   1
   4 -10   1 -0.7608 1.87007   6
   4 -10   1 -1.9067 1.80495   2
  -5  10  -1 0.27217 2.06545   1
  -5  10  -1 2.54608 2.36205   8
   5 -10   1 -0.8987 1.88645   2
   5 -10   1 6.60123 2.38269   6
  -6  10  -1 -0.1792 2.07905   8
  -6  10  -1 2.30981 2.36155   1
   6 -10   1 0.94124 1.86249   6
   6 -10   1 2.73384 2.34613   2
  -7  10  -1 -1.1398 2.00585   8
  -7  10  -1 1.60487 2.43840   1
   7 -10   1 1.74292 2.55622   2
   7 -10   1 0.96479 1.93415   6
  -8  10  -1 0.29736 2.63234   8
  -8  10  -1 0.88552 2.33586   1
   8 -10   1 -2.6461 1.84226   4
   8 -10   1 3.44568 2.53431   2
   4   9  -1 5.41551 2.77206   3
   4   9  -1 5.00786 2.77228   8
  -4  -9   1 -1.3395 2.27599   6
  -4  -9   1 6.72587 3.10072   5
   3   9  -1 3.36274 2.77097   8
   3   9  -1 0.37747 2.09781   3
  -3  -9   1 3.15715 2.56890   6
  -3  -9   1 3.09789 2.35166   5
   2   9  -1 3.95509 2.47772   8
   2   9  -1 2.92146 2.42134   3
  -2  -9   1 5.47731 2.65236   5
  -2  -9   1 1.16520 1.80534   2
  -2  -9   1 1.96526 2.25766   6
   1   9  -1 2.46834 2.28870   8
   1   9  -1 2.56867 1.94051   3
  -1  -9   1 3.65647 2.26777   6
  -1  -9   1 1.51296 1.97212   5
  -1  -9   1 2.60497 1.82972   2
   0   9  -1 31.2731 3.62757   1
   0   9  -1 28.8907 4.35112   8
   0   9  -1 36.2513 4.59950   3
   0  -9   1 27.9594 3.69562   6
   0  -9   1 30.1375 3.83050   2
   0  -9   1 29.5300 4.04822   5
  -1   9  -1 3.88360 2.17247   8
  -1   9  -1 1.08211 1.51922   1
  -1   9  -1 2.70046 1.86417   3
   1  -9   1 0.21235 1.91571   6
   1  -9   1 3.46549 1.81664   5
   1  -9   1 3.53880 1.93280   2
  -2   9  -1 1.64573 1.56531   1
  -2   9  -1 4.55396 2.35552   8
  -2   9  -1 2.26409 1.80530   3
   2  -9   1 1.94049 1.85972   2
   2  -9   1 0.41673 1.87016   6
  -3   9  -1 18.5618 2.97595   1
  -3   9  -1 12.7321 3.15493   8
   3  -9   1 12.0596 2.85375   2
   3  -9   1 19.6942 3.18453   6
  -4   9  -1 -3.5318 1.26253   1
  -4   9  -1 0.17632 1.65696   8
   4  -9   1 0.92911 1.77735   6
   4  -9   1 -2.3690 1.36308   2
  -5   9  -1 64.4643 4.99020   1
  -5   9  -1 65.8594 5.12945   8
   5  -9   1 57.1038 4.47286   6
   5  -9   1 59.2998 5.76878   2
  -6   9  -1 9.59595 2.74694   1
  -6   9  -1 8.66966 2.28749   7
  -6   9  -1 12.9376 3.02081   8
   6  -9   1 9.24330 2.43120   6
   6  -9   1 11.0024 2.76831   4
   6  -9   1 6.86674 2.57070   2
  -7   9  -1 4.53478 2.41088   8
  -7   9  -1 0.77514 1.68863   7
  -7   9  -1 3.34655 2.40895   1
   7  -9   1 0.79908 2.19578   2
   7  -9   1 2.09141 2.04881   4
   7  -9   1 0.85497 1.68185   6
  -8   9  -1 16.8897 3.63376   8
  -8   9  -1 17.2515 3.53795   7
  -8   9  -1 19.5473 3.79791   1
   8  -9   1 22.2734 4.20737   4
   8  -9   1 15.7189 3.83781   2
  -9   9  -1 2.27431 2.09724   7
  -9   9  -1 5.87460 2.91919   1
   9  -9   1 9.19617 3.07216   2
   9  -9   1 1.06940 2.23773   4
   5   8  -1 1.26040 2.30012   8
   5   8  -1 -1.1710 2.30040   5
   5   8  -1 -0.4206 2.66298   3
  -5  -8   1 -2.2671 2.16129   5
  -5  -8   1 -0.4711 2.40040   6
   4   8  -1 34.3615 5.28683   5
   4   8  -1 48.4773 6.06928   3
   4   8  -1 34.0613 4.98807   8
  -4  -8   1 37.3970 5.35121   5
  -4  -8   1 42.7549 4.91925   6
   3   8  -1 -1.2000 1.75077   8
   3   8  -1 -0.7778 1.76991   5
   3   8  -1 -1.5334 1.09461   3
  -3  -8   1 -0.4201 1.82339   5
  -3  -8   1 -0.5442 1.90862   6
  -3  -8   1 -1.5607 1.23744   2
   2   8  -1 16.5617 3.56854   8
   2   8  -1 10.1668 2.85280   5
   2   8  -1 15.2423 3.30911   3
  -2  -8   1 15.1133 2.70399   2
  -2  -8   1 12.2927 2.75106   6
  -2  -8   1 15.1246 2.86471   9
  -2  -8   1 9.78497 2.70096   5
   1   8  -1 4.21482 2.16477   8
   1   8  -1 0.20089 1.17620   1
   1   8  -1 1.04897 1.78089   5
   1   8  -1 4.99271 2.21531   3
  -1  -8   1 3.55420 1.98563   6
  -1  -8   1 2.73355 1.76793   2
  -1  -8   1 4.06947 2.16206   9
  -1  -8   1 4.37494 1.96573   5
   0   8  -1 -0.2626 1.45388   8
   0   8  -1 -0.9089 1.04041   1
   0   8  -1 -2.6126 1.31786   3
   0  -8   1 -0.2568 1.56080   6
   0  -8   1 -0.2956 1.37974   2
   0  -8   1 -1.9665 1.27928   5
   0  -8   1 -0.9571 1.56895   9
  -1   8  -1 57.9930 4.61751   8
  -1   8  -1 50.8451 4.10109   3
  -1   8  -1 60.5263 3.98617   1
   1  -8   1 52.4680 4.16713   6
   1  -8   1 52.9390 4.40251   9
   1  -8   1 46.8436 4.32495   2
   1  -8   1 48.9764 3.84791   5
  -2   8  -1 0.80293 1.25169   1
  -2   8  -1 1.64657 1.57513   8
  -2   8  -1 0.55781 1.20057   3
   2  -8   1 -1.2759 1.39871   5
   2  -8   1 -1.3939 1.52214   9
   2  -8   1 1.61186 1.65812   6
   2  -8   1 0.90317 1.59116   2
  -3   8  -1 71.2673 4.82136   8
  -3   8  -1 64.6067 4.06776   1
  -3   8  -1 58.0452 4.19762   3
   3  -8   1 67.5795 4.47941   6
   3  -8   1 56.9129 4.72135   9
   3  -8   1 56.0853 4.36448   2
  -4   8  -1 11.5950 2.07857   7
  -4   8  -1 9.04472 2.10122   1
  -4   8  -1 11.1924 2.57100   8
   4  -8   1 7.03766 2.21154   6
   4  -8   1 11.4827 2.24412   4
   4  -8   1 7.98566 2.49466   9
   4  -8   1 7.80766 2.36267   2
  -5   8  -1 1.02004 1.18255   7
  -5   8  -1 2.86293 1.45915   1
  -5   8  -1 -0.9527 1.28646   8
   5  -8   1 1.65234 1.58412   4
   5  -8   1 0.21208 1.30830   6
   5  -8   1 -1.3442 1.44549   2
   5  -8   1 -0.0844 1.62895   9
  -6   8  -1 7.03434 2.07489   7
  -6   8  -1 5.78226 2.03161   8
  -6   8  -1 8.16350 2.19543   1
   6  -8   1 5.83242 2.24717   4
   6  -8   1 6.29430 2.48026   2
   6  -8   1 0.78689 1.68869   6
  -7   8  -1 -0.7165 1.57002   8
  -7   8  -1 -1.3663 1.87269   1
  -7   8  -1 -0.9391 1.37772   7
   7  -8   1 0.31423 1.39805   6
   7  -8   1 -1.4798 1.73263   2
   7  -8   1 -0.3103 1.90639   4
  -8   8  -1 0.22829 1.80108   1
  -8   8  -1 0.80972 1.95367   7
  -8   8  -1 2.97217 1.97814   8
   8  -8   1 2.43335 2.39926   4
   8  -8   1 1.93868 2.34430   2
  -9   8  -1 0.94533 2.09975   7
  -9   8  -1 6.10605 2.93262   1
   9  -8   1 5.81164 2.89201   2
   9  -8   1 0.23585 2.62896   4
 -10   8  -1 0.18702 2.38686   7
 -10   8  -1 3.04396 2.57523   1
  10  -8   1 3.86882 2.68964   2
  10  -8   1 0.10807 2.49373   4
   6   7  -1 0.79721 2.44350   5
   6   7  -1 1.17895 2.57277   3
   6   7  -1 0.60937 2.09092   8
  -6  -7   1 2.29564 2.41554   6
  -6  -7   1 5.40511 2.97805   5
   5   7  -1 1.18120 2.37541   3
   5   7  -1 -2.3619 1.85557   5
   5   7  -1 3.05912 2.19449   8
  -5  -7   1 -0.4132 2.00925   5
  -5  -7   1 0.32679 1.91939   6
   4   7  -1 12.7241 3.11157   5
   4   7  -1 16.9263 3.66323   3
   4   7  -1 13.2347 3.08735   8
  -4  -7   1 14.8253 3.02903   6
  -4  -7   1 13.5094 3.17495   5
  -4  -7   1 15.9709 2.54646   2
   3   7  -1 -0.9749 1.53016   8
   3   7  -1 0.59171 1.27189   1
   3   7  -1 0.67618 1.79629   3
   3   7  -1 0.15392 1.72528   5
  -3  -7   1 1.34968 1.46014   2
  -3  -7   1 -1.3290 1.55694   6
  -3  -7   1 -0.1192 1.61614   5
  -3  -7   1 -1.6966 1.12758   9
   2   7  -1 109.149 5.02776   1
   2   7  -1 94.0224 5.65351   5
   2   7  -1 98.5250 6.01174   3
   2   7  -1 107.589 5.99326   8
  -2  -7   1 101.910 5.37826   9
  -2  -7   1 99.5882 4.78718   2
  -2  -7   1 99.5135 5.41805   6
  -2  -7   1 114.126 6.25708   5
   1   7  -1 50.5672 4.88964   8
   1   7  -1 64.6128 4.56145   5
   1   7  -1 46.9298 4.70320   3
   1   7  -1 50.0672 3.46440   1
  -1  -7   1 51.0177 3.69333   6
  -1  -7   1 52.3825 4.18097   5
  -1  -7   1 49.1629 3.84341   9
  -1  -7   1 53.2222 3.60730   2
   0   7  -1 163.955 7.06550   3
   0   7  -1 164.455 7.06210   8
   0   7  -1 173.942 6.43528   1
   0   7  -1 162.403 6.90630   5
   0  -7   1 169.089 6.91983   9
   0  -7   1 167.659 6.32354   2
   0  -7   1 150.589 6.29445   6
   0  -7   1 162.709 6.85769   5
  -1   7  -1 13.5871 2.52858   8
  -1   7  -1 16.4613 2.30973   1
  -1   7  -1 11.3671 2.23189   3
   1  -7   1 12.2823 2.17133   5
   1  -7   1 12.2561 2.36124   2
   1  -7   1 10.2265 2.10344   6
   1  -7   1 11.0290 2.49066   9
  -2   7  -1 -1.1723 0.86486   3
  -2   7  -1 1.41616 1.10120   8
  -2   7  -1 -0.3791 0.87547   1
   2  -7   1 -2.4860 1.20062   9
   2  -7   1 -3.0973 1.06438   2
   2  -7   1 -0.3462 0.74531   4
   2  -7   1 -2.4314 1.00628   6
   2  -7   1 -1.1077 0.93412   5
  -3   7  -1 0.43101 1.08604   8
  -3   7  -1 -1.1253 0.80408   1
  -3   7  -1 -0.2792 0.72531   7
  -3   7  -1 0.41941 0.87992   3
   3  -7   1 -0.1234 1.16856   6
   3  -7   1 -1.6725 0.74536   5
   3  -7   1 1.14306 1.37331   9
   3  -7   1 1.02713 1.48696   2
   3  -7   1 -0.6435 0.84321   4
  -4   7  -1 -0.2257 0.83202   7
  -4   7  -1 1.46607 1.26131   1
  -4   7  -1 -0.5890 0.95579   8
   4  -7   1 -0.3621 1.04034   9
   4  -7   1 -0.6264 1.25104   2
   4  -7   1 -1.3650 0.95429   6
   4  -7   1 -0.5440 1.16421   4
  -5   7  -1 14.8564 2.46035   8
  -5   7  -1 16.9345 2.64402   1
  -5   7  -1 14.0726 2.32524   7
   5  -7   1 11.5711 2.29188   4
   5  -7   1 15.3120 2.95373   9
   5  -7   1 18.3286 3.04510   2
   5  -7   1 10.1097 2.11769   6
  -6   7  -1 5.73991 2.01552   7
  -6   7  -1 7.53998 2.13819   1
  -6   7  -1 9.89063 2.10773   8
   6  -7   1 9.49081 2.33282   4
   6  -7   1 8.52635 2.54361   2
   6  -7   1 8.59483 2.01697   6
   6  -7   1 7.93731 2.47748   9
  -7   7  -1 26.2175 3.20169   8
  -7   7  -1 25.3064 3.74922   7
  -7   7  -1 27.3643 3.64841   1
   7  -7   1 25.2092 3.72049   2
   7  -7   1 30.1615 3.25198   6
   7  -7   1 27.3183 4.03518   4
  -8   7  -1 -0.5743 1.67051   1
  -8   7  -1 -0.1563 1.45930   8
  -8   7  -1 0.46829 1.89456   7
   8  -7   1 2.15957 2.01662   4
   8  -7   1 1.36219 1.60083   6
   8  -7   1 2.37046 2.03906   2
  -9   7  -1 35.2423 4.81144   7
  -9   7  -1 49.1895 5.14755   1
   9  -7   1 47.0815 5.62758   2
   9  -7   1 52.8225 6.09165   4
 -10   7  -1 4.05889 2.36796   7
 -10   7  -1 4.91531 2.75994   1
  10  -7   1 8.56543 3.09210   2
  10  -7   1 9.17786 3.44744   4
   7   6  -1 2.17146 2.21147   8
   7   6  -1 -0.5261 2.58127   5
   7   6  -1 3.44027 2.48460   3
  -7  -6   1 2.64078 2.66909   5
  -7  -6   1 -0.1437 2.06447   6
   6   6  -1 0.88704 2.13665   5
   6   6  -1 2.68119 2.56582   3
   6   6  -1 3.23894 2.23164   8
  -6  -6   1 2.52787 2.14612   5
  -6  -6   1 0.22060 1.93790   6
   5   6  -1 1.34018 1.69453   8
   5   6  -1 2.93108 2.13432   3
   5   6  -1 -1.6140 1.81252   5
  -5  -6   1 0.37778 1.95898   5
  -5  -6   1 -1.7695 1.43243   6
  -5  -6   1 1.19968 1.29806   2
   4   6  -1 124.928 6.43519   8
   4   6  -1 112.457 6.69745   3
   4   6  -1 116.695 4.98970   1
   4   6  -1 112.456 6.45053   5
  -4  -6   1 120.271 5.60511   9
  -4  -6   1 115.632 6.53206   5
  -4  -6   1 116.100 5.06591   2
  -4  -6   1 125.629 6.06510   6
   3   6  -1 157.351 7.22513   5
   3   6  -1 149.545 5.72765   1
   3   6  -1 155.523 7.22792   8
   3   6  -1 152.667 7.39905   3
  -3  -6   1 150.998 6.10288   9
  -3  -6   1 159.580 6.57212   6
  -3  -6   1 150.949 5.68847   2
  -3  -6   1 137.150 6.84319   5
   2   6  -1 281.654 9.77140   5
   2   6  -1 275.680 9.91129   3
   2   6  -1 283.030 8.39643   1
   2   6  -1 284.657 9.82914   8
  -2  -6   1 272.306 7.99652   2
  -2  -6   1 278.219 8.67252   9
  -2  -6   1 294.360 9.13239   6
  -2  -6   1 283.819 9.79187   5
   1   6  -1 1.49976 0.98232   1
   1   6  -1 3.08650 1.44161   8
   1   6  -1 0.77159 1.43957   3
   1   6  -1 0.18442 1.60740   5
  -1  -6   1 0.46921 1.08750   6
  -1  -6   1 0.08929 1.21839   9
  -1  -6   1 0.44556 1.69169   5
  -1  -6   1 1.10555 1.21023   2
   0   6  -1 25.8168 2.99758   8
   0   6  -1 21.4464 2.71313   3
   0   6  -1 23.4206 2.47611   1
   0   6  -1 16.5050 2.38638   5
   0  -6   1 26.1985 2.62707   2
   0  -6   1 17.6565 2.43003   9
   0  -6   1 20.0481 2.61800   5
   0  -6   1 19.9120 2.52262   6
  -1   6  -1 23.3136 2.64080   3
  -1   6  -1 17.4297 2.34539   8
  -1   6  -1 17.6893 2.17409   1
  -1   6  -1 20.1549 1.40932   7
   1  -6   1 26.3454 2.61242   5
   1  -6   1 24.3584 1.63670   4
   1  -6   1 20.4586 2.60110   9
   1  -6   1 19.3426 2.36416   2
   1  -6   1 24.7415 2.63434   6
  -2   6  -1 74.8037 3.76599   1
  -2   6  -1 75.6285 4.05932   8
  -2   6  -1 77.1924 3.14761   7
  -2   6  -1 74.1634 3.57312   3
   2  -6   1 76.2729 3.99264   2
   2  -6   1 74.6745 3.40476   5
   2  -6   1 85.1467 4.05494   6
   2  -6   1 76.4515 4.38954   9
   2  -6   1 83.1310 3.42258   4
  -3   6  -1 72.9170 3.77409   1
  -3   6  -1 71.0873 3.22264   3
  -3   6  -1 71.3102 3.36209   7
  -3   6  -1 76.6477 3.95187   8
   3  -6   1 76.7565 3.64106   4
   3  -6   1 70.1734 4.32053   9
   3  -6   1 68.5243 3.60227   6
   3  -6   1 74.9838 3.05026   5
   3  -6   1 74.7765 4.09089   2
  -4   6  -1 13.8999 2.06434   1
  -4   6  -1 19.8319 2.40623   8
  -4   6  -1 19.2389 1.95727   3
  -4   6  -1 17.0872 2.26949   7
   4  -6   1 16.5211 2.67010   9
   4  -6   1 18.0626 2.32702   6
   4  -6   1 14.2095 2.31645   2
   4  -6   1 21.1347 2.54788   4
  -5   6  -1 41.2425 3.16011   1
  -5   6  -1 36.3237 3.48717   7
  -5   6  -1 40.9405 2.93176   8
   5  -6   1 31.6967 3.39637   2
   5  -6   1 44.0386 4.00867   4
   5  -6   1 48.7707 3.96945   9
   5  -6   1 34.1238 2.73935   6
  -6   6  -1 0.76030 1.03379   1
  -6   6  -1 1.90346 1.19856   8
  -6   6  -1 -0.7834 1.37900   7
   6  -6   1 1.10384 1.52099   7
   6  -6   1 1.20255 1.18431   2
   6  -6   1 0.58230 1.46878   9
   6  -6   1 1.59920 1.57028   4
   6  -6   1 1.76045 1.16030   6
  -7   6  -1 4.85118 1.74153   8
  -7   6  -1 3.30650 1.93983   7
  -7   6  -1 4.66966 1.92023   1
   7  -6   1 2.50055 1.83533   7
   7  -6   1 3.24486 2.00231   4
   7  -6   1 7.23141 2.27961   9
   7  -6   1 5.60412 1.56795   6
   7  -6   1 3.50402 1.81757   2
  -8   6  -1 6.97878 2.31502   7
  -8   6  -1 1.67445 1.60569   1
  -8   6  -1 3.49378 1.56477   8
   8  -6   1 2.25655 2.20810   4
   8  -6   1 5.98254 2.38510   7
   8  -6   1 4.75071 1.59084   6
   8  -6   1 5.54530 2.33806   2
  -9   6  -1 5.15088 2.31336   1
  -9   6  -1 5.52297 2.52898   7
   9  -6   1 4.42598 2.52431   7
   9  -6   1 2.59888 2.38249   2
   9  -6   1 7.43524 3.10635   4
 -10   6  -1 5.20914 2.50349   1
 -10   6  -1 2.90980 2.41382   7
  10  -6   1 5.24801 2.51984   2
  10  -6   1 4.21083 3.04918   4
  10  -6   1 2.22228 2.32471   7
 -11   6  -1 -1.9780 1.89360   1
  11  -6   1 4.82831 3.87070   4
  11  -6   1 0.18596 2.06129   2
   8   5  -1 20.7552 4.42528   5
   8   5  -1 12.6342 3.53901   3
   8   5  -1 19.7486 3.76039   8
  -8  -5   1 15.5010 3.86443   3
  -8  -5   1 11.5128 3.06789   6
  -8  -5   1 12.4756 3.60049   5
   7   5  -1 -2.3366 1.96884   5
   7   5  -1 -0.5550 1.24893   3
   7   5  -1 -0.4855 1.98126   8
  -7  -5   1 -1.8643 1.66917   5
  -7  -5   1 -0.2497 1.69642   6
   6   5  -1 0.57786 1.53507   3
   6   5  -1 0.38637 1.61504   5
   6   5  -1 4.71056 2.02040   8
  -6  -5   1 0.08118 1.62618   5
  -6  -5   1 1.70419 1.86149   6
   5   5  -1 22.6652 3.76986   5
   5   5  -1 19.4058 3.06073   8
   5   5  -1 17.4195 2.36467   1
   5   5  -1 23.0261 3.68279   3
  -5  -5   1 24.6066 3.34304   6
  -5  -5   1 19.3547 3.71526   5
  -5  -5   1 22.5727 2.81857   9
  -5  -5   1 19.8527 2.51937   2
   4   5  -1 5.14091 1.49336   1
   4   5  -1 6.05192 1.82231   8
   4   5  -1 11.0910 2.42837   5
   4   5  -1 15.4089 3.00293   3
  -4  -5   1 8.88780 1.83613   9
  -4  -5   1 9.81675 2.35246   5
  -4  -5   1 11.8294 2.35173   6
  -4  -5   1 10.5933 1.83331   2
   3   5  -1 2167.30 41.5107   1
   3   5  -1 2181.26 44.2789   3
   3   5  -1 2228.10 44.2343   5
   3   5  -1 2134.55 43.6125   8
  -3  -5   1 2259.61 42.7468   6
  -3  -5   1 2257.86 41.4274   2
  -3  -5   1 2263.84 44.3298   5
  -3  -5   1 2269.18 42.2243   9
   2   5  -1 0.79669 1.16237   5
   2   5  -1 1.44443 0.83715   1
   2   5  -1 0.86482 1.24029   3
   2   5  -1 0.18022 1.03952   8
  -2  -5   1 2.35521 1.17961   6
  -2  -5   1 1.56670 0.95326   2
  -2  -5   1 2.66588 1.36446   5
  -2  -5   1 1.59881 1.15035   9
   1   5  -1 12.9704 2.14370   3
   1   5  -1 14.9422 2.16685   5
   1   5  -1 14.8551 0.89362   7
   1   5  -1 12.6701 2.05101   8
   1   5  -1 13.9487 1.73075   1
  -1  -5   1 14.8348 2.17138   5
  -1  -5   1 14.9748 2.03234   6
  -1  -5   1 11.5856 1.58389   2
  -1  -5   1 13.6891 1.87837   9
  -1  -5   1 12.6198 0.85806   4
   0   5  -1 285.665 8.25379   5
   0   5  -1 292.840 7.77393   1
   0   5  -1 289.146 6.13046   7
   0   5  -1 293.883 8.40114   3
   0   5  -1 288.309 8.52367   8
   0  -5   1 293.580 6.40285   4
   0  -5   1 304.262 8.18831   9
   0  -5   1 290.698 7.99910   6
   0  -5   1 287.303 7.59229   2
   0  -5   1 309.196 8.43526   5
  -1   5  -1 201.398 6.63688   8
  -1   5  -1 219.190 6.33116   1
  -1   5  -1 209.251 6.40334   3
  -1   5  -1 213.779 5.31068   7
   1  -5   1 218.503 5.50811   4
   1  -5   1 219.790 6.40377   2
   1  -5   1 223.063 6.37142   5
   1  -5   1 218.813 6.82104   9
   1  -5   1 214.998 6.39681   6
  -2   5  -1 1627.88 31.0683   1
  -2   5  -1 1678.64 30.6952   3
  -2   5  -1 1586.73 31.3928   8
  -2   5  -1 1641.41 30.3223   7
   2  -5   1 1606.73 30.4652   4
   2  -5   1 1613.20 31.3712   2
   2  -5   1 1605.26 31.0394   6
   2  -5   1 1656.95 30.3697   5
   2  -5   1 1619.72 32.1043   9
  -3   5  -1 27.0598 2.45936   1
  -3   5  -1 27.2350 2.46725   7
  -3   5  -1 25.6580 1.64307   3
  -3   5  -1 20.4707 2.16592   8
   3  -5   1 21.1600 2.21283   6
   3  -5   1 24.3626 1.58012   5
   3  -5   1 25.9504 2.64235   2
   3  -5   1 24.2297 2.79079   9
   3  -5   1 23.5145 2.31451   4
  -4   5  -1 160.573 5.70344   7
  -4   5  -1 154.633 5.44777   1
  -4   5  -1 163.279 4.11612   3
  -4   5  -1 156.716 5.23190   8
   4  -5   1 153.811 5.86311   2
   4  -5   1 149.635 3.81778   5
   4  -5   1 158.748 5.69312   7
   4  -5   1 159.967 5.36109   6
   4  -5   1 161.616 5.80672   4
   4  -5   1 150.879 6.28823   9
  -5   5  -1 42.2608 2.87976   1
  -5   5  -1 42.2874 2.58043   8
  -5   5  -1 34.5602 3.36971   7
   5  -5   1 37.5492 3.01827   7
   5  -5   1 39.2845 2.72348   6
   5  -5   1 35.8360 3.48163   2
   5  -5   1 38.7906 3.08096   4
   5  -5   1 49.6958 3.69342   9
  -6   5  -1 5.17888 1.35910   1
  -6   5  -1 2.21945 1.03896   8
  -6   5  -1 2.77337 1.50145   7
   6  -5   1 5.52608 1.83458   7
   6  -5   1 3.52150 1.61588   2
   6  -5   1 3.40410 1.48277   9
   6  -5   1 3.67615 1.24591   6
   6  -5   1 3.62467 1.61249   4
  -7   5  -1 3.60445 1.37128   1
  -7   5  -1 5.91204 1.44962   8
  -7   5  -1 2.69745 1.70138   7
   7  -5   1 2.74260 1.74900   2
   7  -5   1 3.43382 1.69830   4
   7  -5   1 2.06466 1.16003   6
   7  -5   1 2.54770 1.86050   7
   7  -5   1 4.66603 1.95320   9
  -8   5  -1 -0.8807 1.23876   1
  -8   5  -1 -0.8199 0.85139   8
  -8   5  -1 0.75418 1.53463   7
   8  -5   1 -0.7060 1.59060   4
   8  -5   1 -1.8450 1.00402   6
   8  -5   1 -1.4684 1.38982   2
   8  -5   1 -0.8626 1.53827   7
   8  -5   1 0.05364 1.45300   9
  -9   5  -1 0.42611 1.85261   7
  -9   5  -1 1.13700 1.63592   1
   9  -5   1 0.10052 1.99293   7
   9  -5   1 0.19890 1.94975   4
   9  -5   1 1.08527 1.78481   2
 -10   5  -1 2.95662 2.22064   7
 -10   5  -1 1.83354 1.87114   1
  10  -5   1 -2.5333 1.13252   7
  10  -5   1 -0.8234 2.20475   4
  10  -5   1 3.88323 2.16402   2
 -11   5  -1 -0.6494 2.30447   4
 -11   5  -1 -1.1107 1.77474   7
 -11   5  -1 -1.8957 1.65877   1
  11  -5   1 4.30024 3.16092   4
  11  -5   1 -1.3894 2.17923   7
  11  -5   1 3.07443 2.26814   2
   9   4  -1 0.99589 2.75503   5
   9   4  -1 0.83892 2.35605   3
  -9  -4   1 0.54043 2.19917   6
  -9  -4   1 -0.0506 2.47821   5
  -9  -4   1 3.87785 2.46360   3
   8   4  -1 0.26783 1.84251   3
   8   4  -1 2.11498 1.96861   8
   8   4  -1 1.82722 2.33909   5
  -8  -4   1 5.78073 2.69707   3
  -8  -4   1 0.22529 2.26372   5
  -8  -4   1 0.60620 1.85832   6
   7   4  -1 11.8704 3.10342   5
   7   4  -1 10.3195 2.88343   3
   7   4  -1 7.10225 2.26693   8
  -7  -4   1 7.30851 2.77124   5
  -7  -4   1 12.3562 2.68536   6
   6   4  -1 4.49967 2.25283   5
   6   4  -1 8.13141 2.53626   3
   6   4  -1 6.08436 1.96801   8
   6   4  -1 3.60461 1.55835   1
  -6  -4   1 5.28992 1.85354   6
  -6  -4   1 5.81498 2.39740   5
  -6  -4   1 5.39717 1.54095   2
  -6  -4   1 3.28004 1.56256   9
   5   4  -1 1.02932 1.52418   3
   5   4  -1 1.93198 1.63898   5
   5   4  -1 0.23125 0.94913   1
   5   4  -1 -0.5868 1.03249   8
  -5  -4   1 0.55835 1.02270   9
  -5  -4   1 0.89595 1.29006   5
  -5  -4   1 4.02651 1.38432   2
  -5  -4   1 -0.0527 1.20611   6
   4   4  -1 91.5944 4.19323   1
   4   4  -1 97.9914 5.20559   5
   4   4  -1 104.920 5.12782   8
   4   4  -1 98.5657 5.37906   3
  -4  -4   1 110.752 4.27264   2
  -4  -4   1 112.584 4.92439   6
  -4  -4   1 113.550 4.74350   9
  -4  -4   1 99.6159 5.24543   5
   3   4  -1 4.01464 0.79609   7
   3   4  -1 5.78911 1.51486   8
   3   4  -1 3.59046 1.41068   3
   3   4  -1 5.33043 1.15304   1
   3   4  -1 3.03360 1.23693   5
  -3  -4   1 3.10743 0.66174   4
  -3  -4   1 5.32223 1.58838   5
  -3  -4   1 3.99795 1.22481   9
  -3  -4   1 4.38432 1.35220   6
  -3  -4   1 3.94046 1.11082   2
   2   4  -1 141.735 5.46634   5
   2   4  -1 139.063 3.32416   7
   2   4  -1 126.074 5.33086   3
   2   4  -1 142.998 4.57377   1
   2   4  -1 140.664 5.35502   8
  -2  -4   1 125.080 5.22104   5
  -2  -4   1 136.798 4.29189   2
  -2  -4   1 134.038 3.11979   4
  -2  -4   1 143.304 4.74495   9
  -2  -4   1 129.515 4.76966   6
   1   4  -1 54.9295 1.59558   7
   1   4  -1 49.8208 2.85612   8
   1   4  -1 46.9463 2.87767   5
   1   4  -1 50.9078 2.49224   1
   1   4  -1 52.1258 3.02143   3
  -1  -4   1 48.3712 2.54373   9
  -1  -4   1 52.2436 3.04397   5
  -1  -4   1 54.2107 1.56348   4
  -1  -4   1 51.2539 2.61877   6
  -1  -4   1 55.3456 2.41629   2
   0   4  -1 164.368 5.23370   5
   0   4  -1 159.417 5.32001   8
   0   4  -1 163.518 4.84007   1
   0   4  -1 166.730 5.31637   3
   0   4  -1 164.708 3.78204   7
   0  -4   1 168.182 5.26262   5
   0  -4   1 164.154 5.06149   9
   0  -4   1 158.561 4.64684   2
   0  -4   1 167.322 3.87275   4
   0  -4   1 164.046 5.00135   6
  -1   4  -1 808.636 16.2665   3
  -1   4  -1 799.461 15.3572   7
  -1   4  -1 794.704 16.6192   8
  -1   4  -1 801.840 16.2219   1
   1  -4   1 812.235 16.7740   9
   1  -4   1 825.195 15.4850   4
   1  -4   1 799.856 16.2566   6
   1  -4   1 797.419 16.0831   5
   1  -4   1 797.526 16.2348   2
  -2   4  -1 130.745 4.29553   8
  -2   4  -1 122.798 4.16525   1
  -2   4  -1 127.995 3.99344   7
  -2   4  -1 129.718 3.79835   3
   2  -4   1 135.675 4.14050   4
   2  -4   1 118.802 4.27714   2
   2  -4   1 131.891 4.83417   9
   2  -4   1 128.728 4.23525   6
   2  -4   1 131.395 3.72562   5
  -3   4  -1 29.0313 1.83781   8
  -3   4  -1 29.6953 1.99963   1
  -3   4  -1 27.5819 1.35942   3
  -3   4  -1 33.1266 2.13587   7
   3  -4   1 29.5325 1.37931   5
   3  -4   1 26.8934 1.95763   7
   3  -4   1 30.4936 2.20787   2
   3  -4   1 28.4159 1.91983   6
   3  -4   1 28.4688 2.03492   4
   3  -4   1 26.1229 2.29212   9
  -4   4  -1 49.5461 2.94869   7
  -4   4  -1 56.4809 2.59464   8
  -4   4  -1 51.8773 2.74371   1
  -4   4  -1 51.6470 1.60388   3
   4  -4   1 50.9711 1.63976   5
   4  -4   1 49.7457 3.01640   2
   4  -4   1 54.2895 2.69319   6
   4  -4   1 54.6573 3.12001   4
   4  -4   1 48.6114 2.97374   7
   4  -4   1 47.9121 3.22575   9
  -5   4  -1 1.46089 0.67832   8
  -5   4  -1 -0.7467 0.76619   7
  -5   4  -1 0.72942 0.79704   1
   5  -4   1 0.53806 0.72249   6
   5  -4   1 0.61356 1.08770   7
   5  -4   1 1.21720 0.41926   5
   5  -4   1 0.32680 1.05736   9
   5  -4   1 -0.1678 0.85966   2
   5  -4   1 -0.4757 0.83527   4
  -6   4  -1 84.1642 3.52530   8
  -6   4  -1 87.1496 4.71304   7
  -6   4  -1 75.5558 3.91068   1
   6  -4   1 74.9993 3.52953   6
   6  -4   1 84.5936 4.56489   2
   6  -4   1 94.0389 4.90101   7
   6  -4   1 88.9365 5.02314   9
   6  -4   1 79.7842 4.62131   4
  -7   4  -1 22.0831 3.13133   7
  -7   4  -1 32.6432 2.41930   8
  -7   4  -1 34.5336 3.26907   1
   7  -4   1 28.9125 3.41337   2
   7  -4   1 27.1536 2.72643   6
   7  -4   1 27.0841 3.57878   4
   7  -4   1 30.4953 3.69777   7
   7  -4   1 26.3808 3.55334   9
  -8   4  -1 -0.8297 0.81775   8
  -8   4  -1 1.28145 1.35808   1
  -8   4  -1 -0.2942 1.42723   7
   8  -4   1 -0.2302 1.72770   7
   8  -4   1 -0.7655 1.42465   4
   8  -4   1 1.51123 1.11207   6
   8  -4   1 1.69529 1.56275   9
   8  -4   1 -0.2278 1.26367   2
  -9   4  -1 0.48944 1.72719   7
   9  -4   1 0.38495 1.97524   7
   9  -4   1 1.02368 1.64996   2
   9  -4   1 -2.3262 1.57556   4
 -10   4  -1 2.63507 2.02291   1
 -10   4  -1 1.21354 2.30435   7
  10  -4   1 -0.4419 1.68107   2
  10  -4   1 -1.3727 1.96188   4
  10  -4   1 0.37269 1.99670   7
 -11   4  -1 0.63958 2.45113   7
 -11   4  -1 2.59396 2.30099   1
 -11   4  -1 4.15571 2.83956   4
  11  -4   1 2.18776 2.17943   2
  11  -4   1 -1.8812 2.18930   4
  11  -4   1 9.46633 3.27882   7
   9   3  -1 -0.2341 1.80205   3
   9   3  -1 -0.9060 1.99117   5
  -9  -3   1 6.39572 2.63267   3
  -9  -3   1 -0.0598 1.69983   6
  -9  -3   1 0.99305 2.19275   5
   8   3  -1 39.7278 4.37407   8
   8   3  -1 42.3713 5.11459   3
   8   3  -1 45.8600 5.24225   5
   8   3  -1 38.2297 4.24324   6
  -8  -3   1 49.7263 5.56207   3
  -8  -3   1 43.4918 4.55248   6
  -8  -3   1 50.1103 5.55496   5
   7   3  -1 3.18272 1.37275   1
   7   3  -1 3.19334 2.04368   5
   7   3  -1 3.65965 1.62181   8
   7   3  -1 2.10746 1.86575   3
   7   3  -1 1.50972 1.62595   6
  -7  -3   1 7.11626 2.24976   3
  -7  -3   1 1.41474 1.58357   5
  -7  -3   1 3.45797 1.52191   2
  -7  -3   1 0.71511 1.44702   6
  -7  -3   1 3.65647 1.73553   9
   6   3  -1 11.4025 2.22664   8
   6   3  -1 12.3227 2.70347   5
   6   3  -1 11.3781 2.57150   3
   6   3  -1 9.19198 1.68858   1
   6   3  -1 16.2925 2.58230   6
  -6  -3   1 12.5445 2.30405   6
  -6  -3   1 10.7716 2.54347   5
  -6  -3   1 12.6396 2.00550   2
  -6  -3   1 10.1879 1.91547   9
   5   3  -1 13.5248 1.78134   7
   5   3  -1 11.7700 2.48930   5
   5   3  -1 15.0270 2.19480   6
   5   3  -1 10.0525 2.27435   3
   5   3  -1 10.2053 1.85604   1
   5   3  -1 13.3403 2.19951   8
  -5  -3   1 12.4335 2.43583   5
  -5  -3   1 13.7102 1.68608   4
  -5  -3   1 10.0695 1.78713   9
  -5  -3   1 12.5900 1.87869   2
  -5  -3   1 14.9243 2.11857   6
   4   3  -1 7.48812 1.54761   6
   4   3  -1 7.71900 1.24870   7
   4   3  -1 6.71570 1.56102   8
   4   3  -1 7.82656 1.34781   1
   4   3  -1 7.06774 1.78050   3
   4   3  -1 11.9270 2.12794   5
  -4  -3   1 7.34474 1.47714   6
  -4  -3   1 4.25994 1.13979   9
  -4  -3   1 7.29741 1.08726   4
  -4  -3   1 8.10428 1.92470   5
  -4  -3   1 9.54626 1.42819   2
   3   3  -1 39.0332 2.14204   1
   3   3  -1 43.4829 2.88192   5
   3   3  -1 40.5117 2.67579   8
   3   3  -1 36.5591 2.76553   3
   3   3  -1 41.6637 1.89849   7
  -3  -3   1 35.2211 2.34202   6
  -3  -3   1 43.3909 2.23106   2
  -3  -3   1 42.3609 2.39118   9
  -3  -3   1 36.6324 2.73644   5
  -3  -3   1 41.2690 1.75421   4
   2   3  -1 45.3145 2.15578   1
   2   3  -1 34.5297 2.01436   9
   2   3  -1 41.5062 1.55976   7
   2   3  -1 42.9599 2.67886   3
   2   3  -1 42.1928 2.58648   5
   2   3  -1 43.6208 2.55325   8
  -2  -3   1 43.6020 1.97743   2
  -2  -3   1 38.2831 2.48825   5
  -2  -3   1 43.8836 2.34450   6
  -2  -3   1 39.2549 1.38549   4
  -2  -3   1 41.5490 2.15956   9
   1   3  -1 729.200 14.4764   1
   1   3  -1 735.158 13.2135   7
   1   3  -1 719.888 15.3365   3
   1   3  -1 727.229 15.3005   5
   1   3  -1 720.454 15.2155   8
  -1  -3   1 717.763 14.4009   9
  -1  -3   1 721.536 14.0517   2
  -1  -3   1 750.924 15.3834   5
  -1  -3   1 724.969 12.9402   4
  -1  -3   1 728.246 14.6487   6
   0   3  -1 11.4502 1.17494   9
   0   3  -1 14.4040 1.47443   5
   0   3  -1 14.0334 1.49296   3
   0   3  -1 10.7186 1.30762   8
   0   3  -1 13.1070 1.22786   1
   0   3  -1 11.8573 0.70180   7
   0  -3   1 11.7390 0.69127   4
   0  -3   1 8.91500 1.09335   9
   0  -3   1 10.4127 1.26646   5
   0  -3   1 12.7478 1.30332   6
   0  -3   1 12.8673 1.16826   2
  -1   3  -1 1441.38 28.1805   9
  -1   3  -1 1576.42 27.6512   7
  -1   3  -1 1536.50 28.3315   8
  -1   3  -1 1521.89 28.0723   1
  -1   3  -1 1568.20 27.9482   3
   1  -3   1 1496.04 28.1042   2
   1  -3   1 1551.61 28.6027   9
   1  -3   1 1505.71 27.8392   5
   1  -3   1 1574.19 27.6296   4
   1  -3   1 1559.64 28.1589   6
  -2   3  -1 446.874 9.63461   7
  -2   3  -1 445.878 9.60708   1
  -2   3  -1 449.644 9.42573   8
  -2   3  -1 455.421 8.76724   3
   2  -3   1 445.107 8.80225   5
   2  -3   1 444.163 10.3002   9
   2  -3   1 451.728 9.64892   7
   2  -3   1 453.517 9.62392   6
   2  -3   1 443.683 9.63167   4
   2  -3   1 437.506 9.84097   2
  -3   3  -1 62.7061 2.86580   7
  -3   3  -1 67.5496 2.41852   8
  -3   3  -1 62.8836 2.59062   1
  -3   3  -1 64.8379 1.67783   3
   3  -3   1 65.7227 2.95629   2
   3  -3   1 63.5463 2.85223   4
   3  -3   1 59.4008 3.08388   9
   3  -3   1 66.6664 1.82949   5
   3  -3   1 65.9998 2.61332   6
   3  -3   1 64.3168 2.90340   7
  -4   3  -1 258.854 6.14758   8
  -4   3  -1 250.595 6.67158   1
  -4   3  -1 261.201 4.87720   3
  -4   3  -1 263.696 7.42441   7
   4  -3   1 246.773 7.29899   4
   4  -3   1 260.637 7.42629   7
   4  -3   1 255.394 5.34996   5
   4  -3   1 251.485 7.68844   9
   4  -3   1 256.378 7.26953   2
   4  -3   1 252.787 6.47389   6
  -5   3  -1 446.433 9.64858   8
  -5   3  -1 433.745 11.3289   7
  -5   3  -1 431.455 10.3413   1
  -5   3  -1 426.298 8.22750   3
   5  -3   1 437.809 11.3954   7
   5  -3   1 442.581 11.7818   9
   5  -3   1 432.151 11.3748   4
   5  -3   1 433.191 11.0800   2
   5  -3   1 441.074 10.0176   6
   5  -3   1 450.493 9.02684   5
  -6   3  -1 1.12967 1.30039   7
  -6   3  -1 0.80830 0.94147   1
  -6   3  -1 7.26899 1.20968   8
   6  -3   1 1.06525 0.88045   6
   6  -3   1 2.46971 1.38080   9
   6  -3   1 -0.0416 1.13179   7
   6  -3   1 1.88039 1.24796   2
   6  -3   1 0.49367 1.11067   4
   6  -3   1 0.48433 0.63915   5
  -7   3  -1 3.55872 1.13719   8
  -7   3  -1 2.37569 1.28545   1
  -7   3  -1 4.30574 1.56094   7
   7  -3   1 3.63548 1.54965   2
   7  -3   1 2.64076 1.50568   9
   7  -3   1 1.72291 1.30682   4
   7  -3   1 2.42568 1.45756   7
   7  -3   1 4.91233 1.28440   6
  -8   3  -1 9.16163 1.66139   8
  -8   3  -1 5.83294 2.16275   7
  -8   3  -1 10.5871 2.12017   1
   8  -3   1 4.07998 1.94855   7
   8  -3   1 5.82471 1.53474   6
   8  -3   1 5.56084 2.32035   4
   8  -3   1 8.75656 2.28413   9
   8  -3   1 11.6120 2.42908   2
  -9   3  -1 -0.3315 1.42476   1
  -9   3  -1 1.60036 1.92710   7
   9  -3   1 4.71369 2.37850   7
   9  -3   1 0.19014 2.04872   4
   9  -3   1 -0.1413 1.26993   6
   9  -3   1 -1.0711 1.37225   2
 -10   3  -1 47.9457 4.75117   1
 -10   3  -1 51.2733 5.75760   7
 -10   3  -1 43.4592 5.31168   4
  10  -3   1 36.2989 4.51471   2
  10  -3   1 40.3967 5.04225   7
  10  -3   1 44.8299 5.54716   4
 -11   3  -1 7.78100 3.10815   4
 -11   3  -1 8.52931 2.83372   1
 -11   3  -1 4.88908 2.85336   7
  11  -3   1 4.33326 2.87699   4
  11  -3   1 2.72786 2.60442   7
  11  -3   1 13.6192 3.25784   2
   9   2  -1 14.8485 3.28346   5
   9   2  -1 12.5827 3.30629   6
   9   2  -1 16.5687 3.28110   3
  -9  -2   1 20.0772 3.79024   3
  -9  -2   1 16.5339 3.07687   8
  -9  -2   1 12.7525 3.11335   5
  -9  -2   1 13.4291 2.71250   6
   8   2  -1 8.58110 2.37609   6
   8   2  -1 15.1826 2.52299   2
   8   2  -1 10.0350 2.34473   8
   8   2  -1 16.4740 3.05992   3
   8   2  -1 11.6173 2.26432   1
   8   2  -1 12.9928 2.91280   5
  -8  -2   1 12.6208 2.70672   8
  -8  -2   1 11.1962 2.50778   6
  -8  -2   1 12.5139 2.29277   1
  -8  -2   1 13.8538 3.01117   3
  -8  -2   1 14.2485 3.07115   5
  -8  -2   1 10.1948 2.17086   2
   7   2  -1 1.53700 1.41609   7
   7   2  -1 1.98202 1.36899   8
   7   2  -1 1.55209 1.24155   4
   7   2  -1 -0.5188 1.46646   5
   7   2  -1 0.11791 1.04673   1
   7   2  -1 3.55352 1.81418   3
   7   2  -1 -0.0582 1.16571   6
   7   2  -1 1.64889 1.32753   2
  -7  -2   1 1.20428 1.24987   9
  -7  -2   1 1.34689 1.62040   5
  -7  -2   1 -1.9901 1.11386   7
  -7  -2   1 1.49792 1.34880   2
  -7  -2   1 4.57159 2.03908   3
  -7  -2   1 1.42031 1.15418   4
  -7  -2   1 0.98162 1.36898   6
   6   2  -1 2.92388 1.26120   6
   6   2  -1 1.67588 1.18060   2
   6   2  -1 2.59010 1.17804   4
   6   2  -1 1.39379 1.23228   3
   6   2  -1 1.79671 1.16096   7
   6   2  -1 1.15268 1.10192   1
   6   2  -1 0.21008 1.43417   5
   6   2  -1 1.31109 1.16431   8
  -6  -2   1 1.04931 1.08015   9
  -6  -2   1 1.84604 1.01883   4
  -6  -2   1 2.71119 1.29354   2
  -6  -2   1 -1.0572 1.19754   5
  -6  -2   1 2.26540 1.24866   6
  -6  -2   1 0.78983 1.17288   7
   5   2  -1 2.36321 0.92779   8
   5   2  -1 2.24268 1.10021   7
   5   2  -1 2.60750 1.05785   2
   5   2  -1 3.35137 1.11414   4
   5   2  -1 2.42429 1.18250   3
   5   2  -1 0.74211 0.90835   6
   5   2  -1 3.53518 1.50254   5
   5   2  -1 2.47848 0.98570   1
  -5  -2   1 2.13938 0.95865   2
  -5  -2   1 2.21904 1.01285   4
  -5  -2   1 2.73163 1.15184   9
  -5  -2   1 0.95325 1.19206   5
  -5  -2   1 0.84212 0.91855   6
   4   2  -1 12.6546 1.51990   2
   4   2  -1 10.9396 1.40786   1
   4   2  -1 12.7279 1.62335   7
   4   2  -1 13.0586 1.70339   6
   4   2  -1 13.6322 2.10691   5
   4   2  -1 16.5313 2.03724   8
   4   2  -1 12.9503 1.50599   4
   4   2  -1 14.3530 2.08031   3
  -4  -2   1 15.9889 1.72918   2
  -4  -2   1 10.3283 1.51339   9
  -4  -2   1 12.8532 2.04937   5
  -4  -2   1 11.7595 1.47578   4
  -4  -2   1 12.6029 1.67818   6
   3   2  -1 38.3183 1.85760   7
   3   2  -1 36.3554 1.89085   1
   3   2  -1 36.2117 1.89619   2
   3   2  -1 34.8939 2.20304   8
   3   2  -1 36.3082 2.43154   5
   3   2  -1 31.8008 2.00037   6
   3   2  -1 42.0890 2.53803   3
   3   2  -1 34.9486 1.69729   4
  -3  -2   1 35.7580 1.70327   4
  -3  -2   1 30.4628 2.28998   5
  -3  -2   1 34.1431 1.83802   2
  -3  -2   1 35.8864 2.05822   9
  -3  -2   1 32.6153 1.98241   9
  -3  -2   1 30.6006 1.93351   6
   2   2  -1 256.103 6.85753   5
   2   2  -1 256.496 6.00779   1
   2   2  -1 263.562 6.94674   3
   2   2  -1 250.062 6.25953   6
   2   2  -1 262.815 6.22334   9
   2   2  -1 259.626 5.60014   7
   2   2  -1 257.397 6.65559   8
   2   2  -1 262.836 5.45803   4
  -2  -2   1 255.955 6.22315   6
  -2  -2   1 261.345 6.15515   9
  -2  -2   1 250.391 6.81373   5
  -2  -2   1 259.603 5.86611   2
  -2  -2   1 251.391 5.39803   4
   1   2  -1 92.4006 3.19454   5
   1   2  -1 90.3428 3.08267   8
   1   2  -1 97.9167 2.28002   7
   1   2  -1 93.9087 2.76288   9
   1   2  -1 90.9568 3.17945   3
   1   2  -1 91.1507 2.77194   1
  -1  -2   1 96.0340 3.24890   5
  -1  -2   1 92.5632 2.53808   2
  -1  -2   1 93.0921 1.97887   4
  -1  -2   1 92.4091 2.71423   9
  -1  -2   1 92.1959 2.86078   6
   0   2  -1 3.48726 0.40977   7
   0   2  -1 3.73868 0.55265   9
   0   2  -1 3.90680 0.63933   3
   0   2  -1 2.61743 0.53955   8
   0   2  -1 3.02520 0.52277   1
   0   2  -1 6.42971 0.84576   5
   0  -2   1 3.89714 0.37012   4
   0  -2   1 3.72496 0.55254   2
   0  -2   1 5.91061 0.79417   5
   0  -2   1 2.69454 0.50922   9
   0  -2   1 3.61754 0.59100   6
  -1   2  -1 7.04698 0.77501   7
  -1   2  -1 5.77784 0.67767   8
  -1   2  -1 6.42773 0.85694   9
  -1   2  -1 5.72844 0.69119   1
  -1   2  -1 6.79119 0.63976   3
   1  -2   1 5.86221 0.78573   2
   1  -2   1 5.45996 0.83880   9
   1  -2   1 8.22677 0.84929   6
   1  -2   1 6.28326 0.70441   4
   1  -2   1 7.01287 0.69881   5
  -2   2  -1 55.4176 2.19517   7
  -2   2  -1 56.2199 1.29428   3
  -2   2  -1 56.2463 1.81791   8
  -2   2  -1 57.2884 2.04807   1
   2  -2   1 57.2996 2.46162   9
   2  -2   1 56.0884 2.22957   4
   2  -2   1 52.4827 2.16747   7
   2  -2   1 55.6806 2.01407   6
   2  -2   1 54.2279 2.19210   2
   2  -2   1 53.4309 1.52008   5
  -3   2  -1 599.920 10.7263   3
  -3   2  -1 591.551 13.0632   9
  -3   2  -1 598.109 11.6022   8
  -3   2  -1 617.911 12.8714   7
  -3   2  -1 598.519 12.1379   1
   3  -2   1 591.297 12.7864   7
   3  -2   1 604.451 12.0424   6
   3  -2   1 605.059 11.2040   5
   3  -2   1 620.026 13.2322   9
   3  -2   1 618.846 12.8987   4
   3  -2   1 600.326 12.7008   2
  -4   2  -1 0.29900 0.30848   3
  -4   2  -1 -0.5515 0.61992   7
  -4   2  -1 0.17389 0.42827   8
  -4   2  -1 0.48377 0.44052   1
   4  -2   1 2.34725 0.89284   2
   4  -2   1 0.21676 0.46807   6
   4  -2   1 0.23067 0.37706   5
   4  -2   1 0.75967 0.74941   9
   4  -2   1 0.15483 0.71123   4
   4  -2   1 -0.3259 0.63959   7
  -5   2  -1 134.383 5.26949   7
  -5   2  -1 134.765 3.76065   3
  -5   2  -1 141.404 4.19748   8
  -5   2  -1 133.855 4.55943   1
   5  -2   1 147.549 5.51485   4
   5  -2   1 153.161 5.59687   7
   5  -2   1 142.185 4.24655   5
   5  -2   1 147.744 5.27855   2
   5  -2   1 137.937 4.40551   6
   5  -2   1 143.152 5.64474   9
  -6   2  -1 17.5625 1.77832   8
  -6   2  -1 18.3118 1.67818   3
  -6   2  -1 22.2676 2.26738   1
  -6   2  -1 20.0727 2.54084   7
   6  -2   1 20.9325 2.02665   5
   6  -2   1 19.0149 2.63634   9
   6  -2   1 17.6966 2.54295   4
   6  -2   1 17.8808 2.35682   2
   6  -2   1 16.9205 1.89741   6
   6  -2   1 18.0565 2.41842   7
  -7   2  -1 0.51067 1.21943   7
  -7   2  -1 -1.1473 0.71694   1
  -7   2  -1 0.43833 0.74753   8
   7  -2   1 -0.1652 1.04950   2
   7  -2   1 -1.3657 1.01108   7
   7  -2   1 0.05776 0.96545   4
   7  -2   1 1.08836 1.03096   5
   7  -2   1 0.74738 0.92912   6
   7  -2   1 2.05369 1.38636   9
  -8   2  -1 -1.1706 1.36498   9
  -8   2  -1 1.69400 1.62387   7
  -8   2  -1 0.20752 1.07619   8
  -8   2  -1 3.49142 1.51543   1
   8  -2   1 2.45080 1.53049   9
   8  -2   1 1.63950 1.44445   2
   8  -2   1 -0.9425 1.43661   4
   8  -2   1 2.59572 1.63711   7
   8  -2   1 1.86557 1.20027   6
  -9   2  -1 -1.5217 1.60177   4
  -9   2  -1 3.23502 1.86860   1
  -9   2  -1 -0.1163 1.58392   7
   9  -2   1 0.70153 1.75121   2
   9  -2   1 -1.8190 1.70450   4
   9  -2   1 -0.4993 1.27527   6
   9  -2   1 0.33188 1.68262   7
 -10   2  -1 27.3065 3.61532   1
 -10   2  -1 26.6931 4.22189   7
 -10   2  -1 24.2612 4.23854   4
  10  -2   1 14.0739 3.33860   7
  10  -2   1 22.0584 4.03120   4
  10  -2   1 28.1631 4.04682   2
 -11   2  -1 3.59356 2.73709   7
 -11   2  -1 2.24441 2.53588   4
  11  -2   1 1.69418 2.28534   4
  11  -2   1 2.31341 2.30779   2
  11  -2   1 1.70194 2.55383   7
   9   1  -1 5.05550 3.35844   4
   9   1  -1 2.27257 2.04042   3
   9   1  -1 1.09516 1.86387   7
   9   1  -1 2.29186 1.78924   8
   9   1  -1 2.77158 1.56331   1
  -9  -1   1 4.24037 1.92021   2
  -9  -1   1 6.32313 2.12696   3
  -9  -1   1 1.16217 1.66958   6
  -9  -1   1 2.41671 1.81249   8
  -9  -1   1 4.15464 1.89693   7
  -9  -1   1 2.36513 1.69953   4
  -9  -1   1 0.02938 1.45751   1
  -9  -1   1 3.69632 1.99780   5
   8   1  -1 6.79955 2.37551   5
   8   1  -1 5.26194 1.77679   6
   8   1  -1 6.99665 1.95401   2
   8   1  -1 8.00723 2.13278   3
   8   1  -1 6.57142 2.07191   7
   8   1  -1 8.64598 2.06673   1
   8   1  -1 5.15325 1.74389   8
  -8  -1   1 5.33150 1.90078   4
  -8  -1   1 5.49203 2.05038   5
  -8  -1   1 6.05632 1.93512   1
  -8  -1   1 13.6025 2.46092   8
  -8  -1   1 5.01493 1.84643   7
  -8  -1   1 7.51842 1.95104   2
  -8  -1   1 7.01090 1.96921   9
  -8  -1   1 7.25624 2.05861   6
  -8  -1   1 7.80068 2.20000   3
   7   1  -1 16.4470 2.94145   5
   7   1  -1 12.7461 2.39527   9
   7   1  -1 15.5091 2.36458   6
   7   1  -1 16.8303 2.39928   8
   7   1  -1 14.3844 2.53622   7
   7   1  -1 14.8619 2.49453   3
   7   1  -1 13.1267 2.25636   4
   7   1  -1 15.3657 2.19318   1
   7   1  -1 20.1808 2.54504   2
  -7  -1   1 11.3188 2.43401   7
  -7  -1   1 13.9370 2.11015   2
  -7  -1   1 14.0239 2.27664   6
  -7  -1   1 10.3942 2.15537   8
  -7  -1   1 14.0967 2.10087   1
  -7  -1   1 10.8809 2.21478   4
  -7  -1   1 13.3610 2.47588   3
  -7  -1   1 15.4000 2.64805   5
  -7  -1   1 10.5979 2.17974   9
   6   1  -1 -0.0351 1.16574   5
   6   1  -1 -1.0046 0.74499   8
   6   1  -1 0.16912 0.94150   9
   6   1  -1 0.71820 1.00967   7
   6   1  -1 0.76592 0.89337   2
   6   1  -1 0.80872 1.00862   6
   6   1  -1 0.32016 0.90978   1
   6   1  -1 -0.4041 0.90390   3
   6   1  -1 -1.8421 0.75095   4
  -6  -1   1 -0.4188 1.09663   3
  -6  -1   1 -0.1735 0.91556   4
  -6  -1   1 0.28387 1.02113   9
  -6  -1   1 2.49556 1.08743   6
  -6  -1   1 0.29301 0.91715   8
  -6  -1   1 -0.5917 1.06968   7
  -6  -1   1 0.16726 1.07696   5
  -6  -1   1 -0.5129 0.82623   2
   5   1  -1 10.4942 1.62812   4
   5   1  -1 8.45085 1.47006   2
   5   1  -1 8.22240 1.48614   9
   5   1  -1 11.4605 1.55264   1
   5   1  -1 11.9457 1.71686   8
   5   1  -1 11.8177 1.92678   3
   5   1  -1 8.84247 1.44248   6
   5   1  -1 10.4381 1.70494   7
   5   1  -1 9.79782 1.81647   5
  -5  -1   1 9.79560 1.80129   5
  -5  -1   1 9.19244 1.63101   9
  -5  -1   1 6.10205 1.41736   4
  -5  -1   1 8.89132 1.49001   2
  -5  -1   1 10.4195 1.61880   6
   4   1  -1 1856.15 34.4163   6
   4   1  -1 1870.67 34.4140   1
   4   1  -1 1882.19 34.4270   2
   4   1  -1 1920.71 34.7907   4
   4   1  -1 1899.99 35.0883   8
   4   1  -1 1866.03 34.9372   9
   4   1  -1 1836.89 35.4478   3
   4   1  -1 1872.66 35.4428   5
   4   1  -1 1891.78 34.8747   7
  -4  -1   1 1867.81 35.2515   9
  -4  -1   1 1825.19 34.3803   6
  -4  -1   1 1831.08 35.3982   5
  -4  -1   1 1840.93 34.3883   2
  -4  -1   1 1895.61 35.0255   9
   3   1  -1 1161.07 22.0582   1
   3   1  -1 1190.96 22.3054   7
   3   1  -1 1190.23 22.6753   8
   3   1  -1 1192.10 22.4262   9
   3   1  -1 1180.73 22.1873   4
   3   1  -1 1193.49 22.1430   6
   3   1  -1 1169.96 21.9869   2
   3   1  -1 1197.61 23.0463   3
   3   1  -1 1187.43 22.9348   5
  -3  -1   1 1182.81 22.4356   9
  -3  -1   1 1173.05 22.0156   2
  -3  -1   1 1140.02 22.8692   5
  -3  -1   1 1182.11 22.5076   9
  -3  -1   1 1191.52 22.1357   6
   2   1  -1 1725.32 30.6854   2
   2   1  -1 1753.48 30.7413   4
   2   1  -1 1728.94 30.8949   6
   2   1  -1 1726.64 31.5621   5
   2   1  -1 1749.67 31.6661   3
   2   1  -1 1705.81 30.8306   7
   2   1  -1 1730.24 31.3758   8
   2   1  -1 1724.38 30.8817   1
   2   1  -1 1709.86 31.0112   9
  -2  -1   1 1691.89 30.9412   9
  -2  -1   1 1733.62 30.6928   2
  -2  -1   1 1739.35 31.0506   9
  -2  -1   1 1730.72 30.9026   6
  -2  -1   1 1710.61 31.5551   5
   1   1  -1 759.169 14.1908   8
   1   1  -1 750.221 13.3513   4
   1   1  -1 756.710 13.5859   7
   1   1  -1 735.121 14.2736   3
   1   1  -1 772.202 13.8799   1
   1   1  -1 750.413 13.7012   9
   1   1  -1 758.334 14.2673   5
  -1  -1   1 738.187 13.6611   9
  -1  -1   1 743.052 13.8064   6
  -1  -1   1 755.766 13.5343   2
  -1  -1   1 757.251 14.2705   5
   0   1  -1 20.3678 0.85709   3
   0   1  -1 20.9978 0.58798   4
   0   1  -1 16.1412 0.75053   1
   0   1  -1 19.2618 0.85786   8
   0   1  -1 19.9915 0.69993   7
   0   1  -1 20.7965 0.76003   9
   0  -1   1 21.8536 0.79898   9
   0  -1   1 20.0500 0.53209   4
   0  -1   1 20.7520 0.82458   6
   0  -1   1 20.5052 0.71134   2
   0  -1   1 19.5949 0.86107   5
  -1   1  -1 7244.67 128.740   7
  -1   1  -1 6932.50 129.262   9
  -1   1  -1 7101.49 127.960   1
   1  -1   1 7454.07 131.592   9
   1  -1   1 7206.35 129.494   7
   1  -1   1 7451.90 129.752   4
   1  -1   1 7225.59 128.887   6
  -2   1  -1 326.070 6.34331   8
  -2   1  -1 355.668 7.60126   9
  -2   1  -1 329.341 6.10935   3
  -2   1  -1 320.034 7.12255   7
  -2   1  -1 317.839 6.65386   1
   2  -1   1 334.044 6.37547   5
   2  -1   1 333.327 7.23277   4
   2  -1   1 318.834 7.13086   7
   2  -1   1 327.704 7.08547   2
   2  -1   1 324.281 6.10549   3
   2  -1   1 327.632 6.70157   6
   2  -1   1 327.559 7.36821   9
  -3   1  -1 391.400 8.91657   7
  -3   1  -1 393.372 7.82613   3
  -3   1  -1 392.685 9.14806   9
  -3   1  -1 395.343 7.89201   8
  -3   1  -1 382.166 8.17794   1
   3  -1   1 382.861 9.11137   9
   3  -1   1 388.362 8.89180   7
   3  -1   1 392.700 8.26129   1
   3  -1   1 386.524 7.80928   3
   3  -1   1 402.470 8.08482   5
   3  -1   1 396.121 8.77326   2
   3  -1   1 392.996 8.98512   4
   3  -1   1 396.617 8.21766   6
  -4   1  -1 7.22155 1.03864   1
  -4   1  -1 9.00679 1.01604   8
  -4   1  -1 7.79599 0.99743   3
  -4   1  -1 8.02734 1.40975   7
   4  -1   1 8.12405 1.35799   7
   4  -1   1 9.64800 1.18435   1
   4  -1   1 9.81178 1.48859   9
   4  -1   1 9.59229 1.36535   2
   4  -1   1 7.80762 1.08273   5
   4  -1   1 5.72642 1.23648   4
   4  -1   1 8.96818 1.03668   3
   4  -1   1 7.73144 0.95530   8
  -5   1  -1 32.3449 1.93785   3
  -5   1  -1 34.0342 1.92271   8
  -5   1  -1 29.7261 1.99045   1
  -5   1  -1 29.9204 2.37213   7
   5  -1   1 35.3771 2.54321   7
   5  -1   1 34.1452 2.38212   2
   5  -1   1 38.4672 2.06472   3
   5  -1   1 32.8838 1.91266   8
   5  -1   1 31.1852 2.04306   1
   5  -1   1 32.5911 2.08021   6
   5  -1   1 32.8070 2.18176   5
   5  -1   1 40.1408 2.76976   4
   5  -1   1 33.0091 2.57140   9
  -6   1  -1 1.50796 1.13377   9
  -6   1  -1 1.83316 0.85907   8
  -6   1  -1 2.15186 1.20261   7
  -6   1  -1 1.01970 0.79527   1
  -6   1  -1 1.87289 0.77734   3
   6  -1   1 0.66654 0.77058   3
   6  -1   1 0.87967 0.80892   8
   6  -1   1 0.95489 1.01650   7
   6  -1   1 0.63168 0.73277   1
   6  -1   1 0.95669 1.04233   9
   6  -1   1 1.32479 1.00535   5
   6  -1   1 1.34543 0.87893   6
   6  -1   1 1.47924 1.07078   2
   6  -1   1 -0.5077 0.94574   4
  -7   1  -1 0.38068 0.93274   3
  -7   1  -1 0.01937 0.90474   1
  -7   1  -1 -0.7571 0.86091   7
  -7   1  -1 0.60959 1.20757   9
  -7   1  -1 1.34843 0.98407   8
  -7   1  -1 -2.2068 1.22185   4
   7  -1   1 -0.7101 1.08922   9
   7  -1   1 -0.5561 1.00236   1
   7  -1   1 -1.7463 1.06219   4
   7  -1   1 -0.0280 0.66639   8
   7  -1   1 0.08600 0.94529   6
   7  -1   1 -0.2735 0.85666   3
   7  -1   1 0.84948 1.02660   5
   7  -1   1 0.89183 1.06539   2
   7  -1   1 0.35554 1.22672   7
  -8   1  -1 1.40557 1.15789   8
  -8   1  -1 2.60198 1.49182   4
  -8   1  -1 3.11382 1.76555   9
  -8   1  -1 2.21730 1.29596   1
  -8   1  -1 1.25630 1.59262   7
   8  -1   1 2.26367 1.74210   4
   8  -1   1 0.05907 1.43902   7
   8  -1   1 -1.4122 1.08112   2
   8  -1   1 4.49139 1.65696   6
   8  -1   1 3.10757 1.40461   1
   8  -1   1 0.93825 1.44861   9
  -9   1  -1 224.664 9.24581   7
  -9   1  -1 217.692 7.89006   1
  -9   1  -1 221.165 9.17237   4
   9  -1   1 250.487 9.65083   7
   9  -1   1 217.549 9.15676   4
   9  -1   1 208.614 7.83500   6
   9  -1   1 234.979 8.94898   2
 -10   1  -1 23.0642 3.29195   1
 -10   1  -1 16.1746 3.56331   4
 -10   1  -1 16.2371 3.14622   2
 -10   1  -1 12.8632 3.41191   7
  10  -1   1 30.0672 4.35966   7
  10  -1   1 19.6082 3.54888   2
  10  -1   1 18.2574 3.74813   4
 -11   1  -1 5.74933 2.84149   7
 -11   1  -1 3.80408 2.81042   4
 -11   1  -1 2.92038 2.16368   2
  11  -1   1 5.26011 2.76101   4
  11  -1   1 3.70705 2.84908   7
  11  -1   1 4.95750 2.65894   2
  10   0  -1 8.12811 2.59060   4
  10   0  -1 -0.1459 1.81712   7
 -10   0   1 5.11856 2.17431   1
 -10   0   1 4.02219 2.26866   4
 -10   0   1 3.54923 2.25227   7
   9   0  -1 5.54929 2.41192   7
   9   0  -1 4.69147 2.28566   4
   9   0  -1 11.1710 2.54184   2
   9   0  -1 5.68818 1.89624   1
   9   0  -1 3.82172 1.84872   8
  -9   0   1 3.62132 1.94500   2
  -9   0   1 2.80657 1.57149   8
  -9   0   1 7.47118 2.24107   9
  -9   0   1 6.20921 2.20143   4
  -9   0   1 5.06886 2.51082   7
  -9   0   1 4.55940 1.94408   1
   8   0  -1 -0.4426 1.25032   6
   8   0  -1 2.40238 1.31101   8
   8   0  -1 -2.8624 1.27228   5
   8   0  -1 0.56928 1.14243   1
   8   0  -1 -0.5671 1.15131   7
   8   0  -1 -0.2727 1.07284   2
   8   0  -1 1.92370 1.52687   9
   8   0  -1 -0.5947 1.20075   3
   8   0  -1 0.04896 1.34158   4
  -8   0   1 -0.1717 1.15770   1
  -8   0   1 1.11833 1.19017   5
  -8   0   1 -0.7396 1.16589   6
  -8   0   1 -2.2410 1.19837   7
  -8   0   1 0.36375 1.12872   3
  -8   0   1 -1.1895 1.00303   8
  -8   0   1 -2.0618 0.93593   2
  -8   0   1 0.13778 1.26921   9
  -8   0   1 0.62296 1.40611   4
   7   0  -1 2.87452 1.32155   9
   7   0  -1 0.52349 1.23376   5
   7   0  -1 1.86963 1.52342   7
   7   0  -1 3.48303 1.29576   2
   7   0  -1 0.42387 1.33526   4
   7   0  -1 2.45468 1.31531   1
   7   0  -1 1.01525 1.00667   6
   7   0  -1 3.61553 1.28946   8
   7   0  -1 3.18880 1.55919   3
  -7   0   1 3.76460 1.52235   3
  -7   0   1 3.10236 1.39547   8
  -7   0   1 1.34637 1.24637   9
  -7   0   1 4.44189 1.67142   5
  -7   0   1 1.14957 1.11284   1
  -7   0   1 -1.3462 1.35232   7
  -7   0   1 3.70321 1.48202   6
   6   0  -1 40.3099 2.96418   9
   6   0  -1 42.3316 2.71578   1
   6   0  -1 48.7437 2.93638   2
   6   0  -1 38.0859 2.62518   8
   6   0  -1 46.4405 3.03010   3
   6   0  -1 43.0090 3.12016   7
   6   0  -1 38.9361 2.97351   4
   6   0  -1 45.6041 3.05405   5
   6   0  -1 42.7672 2.58039   6
  -6   0   1 46.7297 3.21673   7
  -6   0   1 47.0385 2.99676   3
  -6   0   1 44.3225 2.72265   1
  -6   0   1 46.0383 3.06889   5
  -6   0   1 45.5594 3.22973   9
  -6   0   1 48.1163 2.93157   8
   5   0  -1 41.9324 2.42896   2
   5   0  -1 38.1532 2.37785   8
   5   0  -1 39.2903 2.33422   1
   5   0  -1 32.0944 2.49304   4
   5   0  -1 36.7105 2.61915   7
   5   0  -1 38.5373 2.65819   9
   5   0  -1 37.6979 2.47590   3
   5   0  -1 42.3432 2.59560   5
   5   0  -1 39.7556 2.21369   6
  -5   0   1 39.3546 2.67259   9
  -5   0   1 33.3402 2.19159   1
  -5   0   1 34.7840 2.40002   5
  -5   0   1 42.0030 2.47122   8
  -5   0   1 36.4704 2.46814   3
   4   0  -1 58.0815 2.84252   4
   4   0  -1 58.0853 2.54628   1
   4   0  -1 61.7489 2.70019   8
   4   0  -1 57.7869 2.68098   5
   4   0  -1 58.5015 2.58865   2
   4   0  -1 58.2873 2.73233   3
   4   0  -1 60.3308 2.89520   7
   4   0  -1 62.1709 2.44400   6
   4   0  -1 59.9746 2.84395   9
  -4   0   1 59.5060 2.89954   9
  -4   0   1 60.9992 2.78968   3
  -4   0   1 56.1537 2.59663   8
  -4   0   1 58.6872 2.84540   9
   3   0  -1 524.299 10.7522   8
   3   0  -1 524.959 10.7761   5
   3   0  -1 512.315 10.5572   1
   3   0  -1 524.065 10.6095   2
   3   0  -1 524.140 10.8768   3
   3   0  -1 520.465 10.9312   4
   3   0  -1 509.258 10.9706   7
   3   0  -1 523.211 10.9499   9
   3   0  -1 526.756 10.2643   6
  -3   0   1 510.040 10.8245   3
  -3   0   1 513.232 10.9009   9
  -3   0   1 493.212 10.6341   8
  -3   0   1 520.202 10.9764   9
   2   0  -1 408.916 7.76511   6
   2   0  -1 404.073 8.25973   4
   2   0  -1 395.190 8.20346   9
   2   0  -1 400.563 8.25939   3
   2   0  -1 402.104 8.13380   5
   2   0  -1 396.510 8.18257   8
   2   0  -1 398.101 8.06275   1
   2   0  -1 409.596 8.34897   7
  -2   0   1 404.926 8.27027   3
  -2   0   1 404.685 8.15904   5
  -2   0   1 401.393 8.23219   9
   1   0  -1 104.032 2.46218   8
   1   0  -1 104.846 2.40955   4
   1   0  -1 102.744 2.11922   6
   1   0  -1 102.847 2.36271   5
   1   0  -1 101.825 2.32147   9
   1   0  -1 102.442 2.46888   7
   1   0  -1 103.692 2.22784   2
   1   0  -1 103.978 2.39593   1
  -1   0   1 102.650 2.35926   5
  -1   0   1 100.891 2.45493   3
  -1   0   1 102.960 2.32919   9
   0   0  -1 -0.0061 0.02077   9
   0   0  -1 -0.0116 0.03386   7
   0   0  -1 -0.0224 0.02107   4
   0   0  -1 -0.0015 0.01924   2
   0   0   1 0.00060 0.01916   8
   0   0   1 -0.0171 0.02868   5
   0   0   1 -0.0196 0.03107   3
  -1   0  -1 10.1063 0.61047   4
  -1   0  -1 9.85495 0.56950   7
  -1   0  -1 10.2099 0.65850   9
  -1   0  -1 9.36454 0.42318   1
  -1   0  -1 8.44032 0.61135   9
   1   0   1 9.48031 0.60937   4
   1   0   1 9.27631 0.42533   8
   1   0   1 10.6262 0.57895   5
   1   0   1 10.0570 0.43644   1
   1   0   1 10.6781 0.55220   3
   1   0   1 8.97629 0.55147   7
   1   0   1 8.93423 0.62595   9
   1   0   1 9.51411 0.53471   6
   1   0   1 9.37608 0.57918   2
  -2   0  -1 92.4708 2.96986   9
  -2   0  -1 90.9347 2.36590   1
  -2   0  -1 91.7307 2.78867   4
  -2   0  -1 91.8392 2.72932   7
  -2   0  -1 91.2157 2.94251   9
   2   0   1 90.3449 2.73653   2
   2   0   1 93.9444 2.44512   8
   2   0   1 88.7838 2.78514   4
   2   0   1 93.5003 2.58582   6
   2   0   1 98.5735 3.01697   9
   2   0   1 91.6955 2.73245   7
   2   0   1 91.2608 2.69477   5
   2   0   1 100.169 2.45740   1
   2   0   1 94.5941 2.65118   3
  -3   0  -1 123.375 3.84406   7
  -3   0  -1 122.526 4.09341   9
  -3   0  -1 122.905 4.07821   9
  -3   0  -1 129.144 3.40194   1
   3   0   1 126.437 3.97316   4
   3   0   1 123.073 3.68805   3
   3   0   1 122.788 3.78050   2
   3   0   1 132.647 3.51968   8
   3   0   1 125.353 4.10202   9
   3   0   1 128.091 3.59725   6
   3   0   1 122.268 3.80958   5
   3   0   1 128.977 3.90373   7
  -4   0  -1 197.108 5.82360   4
  -4   0  -1 194.659 5.09645   1
  -4   0  -1 190.195 5.15191   8
  -4   0  -1 194.104 5.73917   7
  -4   0  -1 203.862 6.13441   9
   4   0   1 203.983 5.71655   2
   4   0   1 200.666 6.09576   9
   4   0   1 192.283 5.72496   7
   4   0   1 195.711 5.33235   6
   4   0   1 198.087 5.17864   1
   4   0   1 196.250 5.72998   5
   4   0   1 193.869 5.18788   8
   4   0   1 189.503 5.77565   4
   4   0   1 209.780 5.67242   3
  -5   0  -1 109.937 4.53175   4
  -5   0  -1 104.658 4.43394   7
  -5   0  -1 114.273 4.01233   8
  -5   0  -1 114.772 4.81140   9
  -5   0  -1 118.005 3.95456   1
   5   0   1 121.054 4.07555   8
   5   0   1 117.385 4.61215   7
   5   0   1 112.844 4.61764   4
   5   0   1 118.772 3.99465   1
   5   0   1 122.497 4.64502   5
   5   0   1 115.366 4.17167   6
   5   0   1 117.373 4.48202   2
   5   0   1 127.518 5.00399   9
   5   0   1 115.614 4.35407   3
  -6   0  -1 -0.8585 0.78658   4
  -6   0  -1 -0.5069 0.62514   8
  -6   0  -1 0.62405 0.73839   1
  -6   0  -1 2.53776 1.24508   9
  -6   0  -1 0.16863 0.76734   3
  -6   0  -1 -0.0735 0.87587   7
   6   0   1 0.14166 0.78515   8
   6   0   1 0.52299 1.09168   4
   6   0   1 -0.6161 0.80426   3
   6   0   1 0.92581 0.96505   5
   6   0   1 0.59399 0.71528   1
   6   0   1 0.38794 0.92841   7
   6   0   1 -0.5163 0.77904   6
   6   0   1 1.05987 1.00267   9
   6   0   1 0.23305 0.86152   2
  -7   0  -1 46.4584 3.56567   4
  -7   0  -1 49.4481 3.03192   8
  -7   0  -1 44.5827 3.66264   9
  -7   0  -1 50.7762 3.77198   7
  -7   0  -1 53.7225 3.12331   1
  -7   0  -1 47.1207 3.38055   3
   7   0   1 52.8879 3.72941   7
   7   0   1 55.2403 3.85598   5
   7   0   1 56.4382 4.08782   9
   7   0   1 47.9631 3.03621   8
   7   0   1 56.0167 3.44544   6
   7   0   1 51.7931 3.06799   1
   7   0   1 39.5659 3.09995   3
   7   0   1 56.5704 3.89799   4
   7   0   1 54.3468 3.60470   2
  -8   0  -1 4.79890 2.12204   7
  -8   0  -1 7.24583 2.02786   5
  -8   0  -1 10.0621 1.95118   8
  -8   0  -1 7.26607 2.01584   2
  -8   0  -1 8.52325 2.27783   9
  -8   0  -1 4.33775 1.91585   4
  -8   0  -1 5.82031 1.77453   3
  -8   0  -1 5.87315 1.64903   1
   8   0   1 9.03774 1.85083   1
   8   0   1 8.05344 2.13054   6
   8   0   1 6.54244 1.74498   8
   8   0   1 8.64661 2.41261   7
   8   0   1 12.7368 2.41953   3
   8   0   1 9.25924 2.38990   4
   8   0   1 3.97369 1.99744   5
   8   0   1 11.7737 2.47911   9
   8   0   1 8.38191 2.08947   2
  -9   0  -1 5.96106 2.34244   4
  -9   0  -1 7.32859 2.10627   1
  -9   0  -1 9.33474 2.57731   6
  -9   0  -1 5.15376 2.35473   7
  -9   0  -1 4.97389 2.25227   2
   9   0   1 4.06956 1.92194   1
   9   0   1 5.93377 2.46001   7
   9   0   1 5.61536 2.35825   4
   9   0   1 4.61912 2.11328   2
   9   0   1 4.71416 1.95901   6
 -10   0  -1 -0.5323 1.66931   7
 -10   0  -1 1.89347 2.17151   4
 -10   0  -1 -0.9749 1.47429   2
  10   0   1 -1.4168 1.90728   7
  10   0   1 1.34990 2.21220   4
  11  -1  -1 18.6102 3.92593   4
  11  -1  -1 21.3061 4.09358   7
 -11   1   1 13.3929 3.49650   4
 -11   1   1 19.5826 3.96926   7
  10  -1  -1 3.70345 2.18617   4
  10  -1  -1 1.39762 1.68370   1
  10  -1  -1 -0.2814 1.54182   2
  10  -1  -1 1.76626 2.09609   7
 -10   1   1 6.01271 2.82978   7
 -10   1   1 3.71383 1.89628   2
 -10   1   1 1.61496 2.05581   4
 -10   1   1 -0.3758 1.64578   1
   9  -1  -1 1.18836 1.61554   2
   9  -1  -1 -0.5086 1.80136   4
   9  -1  -1 2.83570 1.59916   1
   9  -1  -1 5.16615 2.20006   9
   9  -1  -1 0.26381 1.77331   7
  -9   1   1 3.22826 1.66148   8
  -9   1   1 1.70265 2.02377   7
  -9   1   1 4.28992 1.84643   1
  -9   1   1 1.37588 1.62695   9
  -9   1   1 4.46321 2.22951   4
   8  -1  -1 2.38830 1.37767   9
   8  -1  -1 1.54195 1.43486   1
   8  -1  -1 1.19436 1.28367   6
   8  -1  -1 0.70185 1.36668   2
   8  -1  -1 5.38928 2.01315   7
   8  -1  -1 1.04593 1.59659   4
   8  -1  -1 1.42078 1.17210   8
  -8   1   1 3.83287 1.58890   1
  -8   1   1 3.38256 1.85551   7
  -8   1   1 1.43753 1.44607   3
  -8   1   1 2.10048 1.30288   8
  -8   1   1 -0.0732 1.15886   9
   7  -1  -1 2.34790 1.35474   9
   7  -1  -1 1.01187 1.21929   7
   7  -1  -1 -0.4287 0.78482   6
   7  -1  -1 -0.6715 0.90946   2
   7  -1  -1 -0.5817 0.76231   8
   7  -1  -1 -1.1511 0.85465   1
   7  -1  -1 0.03176 0.80608   5
   7  -1  -1 1.09062 0.98272   3
   7  -1  -1 -0.0895 1.30231   4
  -7   1   1 1.93464 1.47175   7
  -7   1   1 0.41575 1.19251   9
  -7   1   1 -0.9371 0.84043   1
  -7   1   1 -0.0470 0.82930   3
  -7   1   1 0.25364 0.94133   8
  -7   1   1 0.32872 0.90669   5
   6  -1  -1 27.7175 2.88877   9
   6  -1  -1 24.0235 2.85960   4
   6  -1  -1 25.6775 2.86344   7
   6  -1  -1 21.2943 2.35779   2
   6  -1  -1 23.6665 2.24973   8
   6  -1  -1 24.1710 2.32994   5
   6  -1  -1 22.1503 2.06939   6
   6  -1  -1 25.8482 2.00641   3
   6  -1  -1 22.7163 2.31973   1
  -6   1   1 23.0121 2.77377   7
  -6   1   1 25.5085 2.09495   5
  -6   1   1 26.0863 2.06308   8
  -6   1   1 24.0737 2.34203   1
  -6   1   1 22.0579 2.24482   3
   5  -1  -1 2.29403 0.86985   2
   5  -1  -1 2.65653 0.84231   3
   5  -1  -1 0.56362 1.07030   4
   5  -1  -1 1.11624 0.99384   7
   5  -1  -1 0.93607 0.73677   5
   5  -1  -1 1.02232 0.74591   1
   5  -1  -1 0.36470 0.62342   6
   5  -1  -1 1.01489 0.72155   8
   5  -1  -1 0.48200 0.76092   9
  -5   1   1 1.07036 0.69459   3
  -5   1   1 1.97371 0.79457   8
  -5   1   1 1.00696 0.70069   5
  -5   1   1 1.31930 0.78747   1
   4  -1  -1 0.67793 0.45043   6
   4  -1  -1 -0.1163 0.34557   1
   4  -1  -1 1.54208 0.56098   5
   4  -1  -1 0.51892 0.57006   4
   4  -1  -1 0.26801 0.45653   3
   4  -1  -1 0.40815 0.63364   9
   4  -1  -1 -0.3887 0.38359   8
   4  -1  -1 0.11919 0.53174   2
   4  -1  -1 1.18497 0.78824   7
  -4   1   1 -0.2182 0.30389   1
  -4   1   1 0.26029 0.43291   8
  -4   1   1 0.24215 0.44052   3
  -4   1   1 0.85534 0.64097   9
   3  -1  -1 74.0050 2.21436   5
   3  -1  -1 70.4385 2.84256   9
   3  -1  -1 75.3204 2.38106   3
   3  -1  -1 70.9083 2.44891   8
   3  -1  -1 75.2734 2.70539   2
   3  -1  -1 72.0576 2.16143   6
   3  -1  -1 66.9111 2.83258   7
   3  -1  -1 72.2627 2.55451   1
   3  -1  -1 69.6818 2.80331   4
  -3   1   1 67.9413 2.80429   9
  -3   1   1 73.2982 2.34764   3
  -3   1   1 68.5721 2.45875   1
  -3   1   1 69.9108 2.40754   8
   2  -1  -1 290.364 6.14098   1
   2  -1  -1 291.579 6.51625   9
   2  -1  -1 284.610 5.43802   5
   2  -1  -1 287.709 6.48117   7
   2  -1  -1 288.230 5.64031   6
   2  -1  -1 288.827 6.45693   4
   2  -1  -1 291.195 6.25871   2
  -2   1   1 283.790 6.44662   9
  -2   1   1 287.664 6.09969   1
  -2   1   1 286.642 5.77351   3
  -2   1   1 287.572 5.44899   5
  -2   1   1 286.796 5.99739   8
   1  -1  -1 2557.59 47.3765   2
   1  -1  -1 2570.88 46.8419   4
   1  -1  -1 2596.04 47.6002   1
   1  -1  -1 2599.77 46.6510   6
   1  -1  -1 2609.12 48.2143   7
   1  -1  -1 2814.87 50.0409   9
  -1   1   1 2614.66 47.5366   3
  -1   1   1 2602.13 47.2182   1
  -1   1   1 2638.61 48.3777   8
  -1   1   1 2698.05 49.2345   9
   0  -1  -1 6970.35 120.705   2
   0  -1  -1 6820.22 119.538   4
   0  -1  -1 6784.11 119.861   6
   0  -1  -1 7041.58 122.495   9
   0   1   1 6838.30 120.375   6
   0   1   1 6694.86 120.650   3
   0   1   1 6775.53 121.139   8
   0   1   1 6706.58 121.439   5
   0   1   1 6726.37 119.012   1
  -1  -1  -1 243.469 4.64767   7
  -1  -1  -1 235.246 4.96072   4
  -1  -1  -1 244.303 5.20214   6
  -1  -1  -1 240.861 5.38157   9
  -1  -1  -1 239.898 5.16346   2
   1   1   1 248.686 5.22246   6
   1   1   1 242.831 5.45206   3
   1   1   1 240.777 5.17501   2
   1   1   1 248.863 4.70754   1
   1   1   1 237.132 4.63332   7
   1   1   1 248.057 5.41680   9
   1   1   1 246.068 5.51817   5
   1   1   1 241.876 5.21406   8
  -2  -1  -1 553.669 11.1218   2
  -2  -1  -1 557.209 11.5110   9
  -2  -1  -1 554.527 11.4581   9
  -2  -1  -1 560.466 11.0198   4
  -2  -1  -1 556.668 10.7507   7
   2   1   1 568.101 11.1544   2
   2   1   1 560.423 11.5352   9
   2   1   1 566.811 10.7773   7
   2   1   1 548.606 10.5127   1
   2   1   1 560.481 11.6352   5
   2   1   1 550.471 11.1079   6
   2   1   1 562.408 11.0413   4
   2   1   1 554.489 11.1096   8
   2   1   1 563.403 11.5615   3
  -3  -1  -1 191.299 5.19104   4
  -3  -1  -1 196.569 5.61354   9
  -3  -1  -1 194.013 5.03603   7
  -3  -1  -1 191.439 5.23219   2
  -3  -1  -1 199.196 5.66599   9
   3   1   1 194.784 5.24652   2
   3   1   1 194.210 5.19099   8
   3   1   1 203.936 5.66968   9
   3   1   1 188.448 5.16151   4
   3   1   1 193.996 5.71191   5
   3   1   1 194.493 5.04391   7
   3   1   1 197.278 5.64188   3
   3   1   1 197.040 5.20610   6
   3   1   1 200.474 5.68566   9
   3   1   1 195.691 4.70855   1
  -4  -1  -1 75.2132 3.14872   7
  -4  -1  -1 74.1642 3.19089   2
  -4  -1  -1 73.8153 3.46704   9
  -4  -1  -1 69.7499 3.13606   4
   4   1   1 72.8297 3.42904   3
   4   1   1 69.6697 3.06673   7
   4   1   1 78.2714 3.20391   6
   4   1   1 78.2785 3.57522   5
   4   1   1 72.2584 3.17793   4
   4   1   1 79.0857 3.21180   8
   4   1   1 79.9814 3.29855   2
   4   1   1 74.7982 2.78046   1
   4   1   1 72.4937 3.42529   9
  -5  -1  -1 264.951 7.63877   2
  -5  -1  -1 278.252 8.27641   9
  -5  -1  -1 278.710 7.71255   7
  -5  -1  -1 269.818 6.94010   1
  -5  -1  -1 272.108 7.75662   4
   5   1   1 270.327 7.73591   4
   5   1   1 289.053 7.77995   7
   5   1   1 277.319 8.15651   3
   5   1   1 270.613 7.48110   8
   5   1   1 278.295 7.70728   2
   5   1   1 284.397 7.66774   6
   5   1   1 272.659 8.30183   5
   5   1   1 277.604 8.21155   9
   5   1   1 256.981 6.88316   1
  -6  -1  -1 4.55907 1.51081   7
  -6  -1  -1 6.88422 1.61881   4
  -6  -1  -1 7.15536 1.67443   6
  -6  -1  -1 6.42144 1.67363   9
  -6  -1  -1 7.29939 1.34037   1
  -6  -1  -1 7.60405 1.62403   2
   6   1   1 6.43851 1.54240   2
   6   1   1 5.99339 1.70113   3
   6   1   1 5.86187 1.29216   8
   6   1   1 5.68650 1.54597   4
   6   1   1 8.21319 1.96424   5
   6   1   1 5.10918 1.42012   6
   6   1   1 4.46133 1.23845   1
   6   1   1 4.75417 1.36271   7
   6   1   1 6.04503 1.71814   9
  -7  -1  -1 6.91514 1.82236   7
  -7  -1  -1 4.60557 1.88223   6
  -7  -1  -1 9.52696 1.96693   2
  -7  -1  -1 6.18708 1.88192   4
  -7  -1  -1 4.92621 1.47608   1
  -7  -1  -1 7.72861 1.73821   8
  -7  -1  -1 7.43748 2.07196   9
   7   1   1 5.37757 1.76860   9
   7   1   1 9.47302 1.93630   2
   7   1   1 10.2248 2.01102   6
   7   1   1 7.53234 1.73198   8
   7   1   1 5.64331 1.81758   3
   7   1   1 8.96331 2.45838   5
   7   1   1 7.84786 1.98860   4
   7   1   1 8.55543 1.94586   7
   7   1   1 7.87256 1.60755   1
  -8  -1  -1 5.25124 1.89995   7
  -8  -1  -1 1.37993 1.65617   6
  -8  -1  -1 4.69970 2.05591   9
  -8  -1  -1 6.02015 1.86310   2
  -8  -1  -1 5.54687 2.07143   5
  -8  -1  -1 6.69913 1.83590   8
  -8  -1  -1 4.88474 1.92896   3
  -8  -1  -1 2.00789 1.52843   1
  -8  -1  -1 2.79309 1.84255   4
   8   1   1 2.67743 1.83348   5
   8   1   1 2.65377 1.67064   4
   8   1   1 3.38216 1.63686   8
   8   1   1 0.90959 1.42746   2
   8   1   1 1.76269 1.38166   1
   8   1   1 3.39780 1.67727   7
   8   1   1 2.31016 1.69803   6
   8   1   1 3.35092 1.66238   3
  -9  -1  -1 1.23501 1.81154   6
  -9  -1  -1 3.89833 2.13215   5
  -9  -1  -1 1.67712 1.98510   2
  -9  -1  -1 4.98698 2.03634   4
   9   1   1 5.59220 2.24354   5
   9   1   1 -0.2091 1.47777   4
   9   1   1 0.98496 1.82153   6
   9   1   1 2.82957 1.90954   2
 -10  -1  -1 -0.6015 1.74001   2
  11  -2  -1 2.94820 2.50251   4
  11  -2  -1 11.7803 3.61427   7
 -11   2   1 4.82106 2.55705   1
 -11   2   1 4.43991 2.64614   4
 -11   2   1 4.45893 2.85590   7
  10  -2  -1 0.43508 2.01442   4
  10  -2  -1 0.43072 2.07400   7
  10  -2  -1 2.15599 1.79035   2
 -10   2   1 -0.2977 2.02479   7
 -10   2   1 2.84934 2.02755   1
 -10   2   1 -0.5611 2.08457   4
   9  -2  -1 2.33436 1.96940   9
   9  -2  -1 -0.7101 1.62734   4
   9  -2  -1 -0.4450 1.32483   2
   9  -2  -1 3.87441 2.14484   7
  -9   2   1 0.41710 1.45844   1
  -9   2   1 -1.0207 1.48406   9
  -9   2   1 -2.5043 1.23368   7
  -9   2   1 -0.3750 1.19125   8
   8  -2  -1 3.80437 1.68179   4
   8  -2  -1 0.07525 1.41267   7
   8  -2  -1 2.11808 1.46296   2
   8  -2  -1 3.34999 1.63849   9
   8  -2  -1 2.35837 1.32596   6
   8  -2  -1 1.41681 1.31913   1
  -8   2   1 0.88392 1.42425   9
  -8   2   1 0.52579 1.61799   7
  -8   2   1 4.71064 1.45167   8
  -8   2   1 4.56128 1.63134   1
   7  -2  -1 11.3825 2.22286   9
   7  -2  -1 9.71690 1.80307   1
   7  -2  -1 5.54958 1.37455   6
   7  -2  -1 8.91498 1.91777   2
   7  -2  -1 5.03466 1.82232   7
   7  -2  -1 9.29981 2.22273   4
  -7   2   1 11.5268 1.77409   8
  -7   2   1 6.66684 1.32819   3
  -7   2   1 9.41232 1.77504   1
  -7   2   1 8.87744 2.09151   7
   6  -2  -1 19.0891 2.55284   9
   6  -2  -1 15.2074 2.10500   2
   6  -2  -1 15.6546 1.68786   6
   6  -2  -1 15.5185 2.29926   4
   6  -2  -1 15.3815 2.02909   1
   6  -2  -1 15.5085 1.64113   5
   6  -2  -1 20.1444 2.71569   7
  -6   2   1 14.9698 1.59197   5
  -6   2   1 15.9359 2.32658   7
  -6   2   1 15.8771 1.67814   3
  -6   2   1 16.1301 1.85368   8
  -6   2   1 13.3912 1.87811   1
   5  -2  -1 2.88566 0.78672   6
   5  -2  -1 2.25673 1.33133   7
   5  -2  -1 0.96739 0.60762   5
   5  -2  -1 1.70020 0.91073   2
   5  -2  -1 0.23890 0.87985   4
   5  -2  -1 1.37594 0.99911   9
   5  -2  -1 2.14915 0.88824   1
  -5   2   1 1.29344 1.11145   7
  -5   2   1 2.93994 0.78376   3
  -5   2   1 2.12740 0.87578   1
  -5   2   1 2.35158 0.80876   8
   4  -2  -1 174.291 5.56572   4
   4  -2  -1 174.479 4.43603   6
   4  -2  -1 177.773 5.70878   9
   4  -2  -1 171.797 3.97415   5
   4  -2  -1 168.182 5.52199   7
   4  -2  -1 180.957 5.11995   1
   4  -2  -1 170.879 5.26785   2
  -4   2   1 173.614 4.26377   3
  -4   2   1 176.775 4.75346   8
  -4   2   1 164.322 4.92689   1
   3  -2  -1 571.149 11.9806   2
   3  -2  -1 565.683 12.1814   7
   3  -2  -1 568.210 11.0437   6
   3  -2  -1 599.604 12.5239   9
   3  -2  -1 569.468 11.6734   1
   3  -2  -1 555.351 10.0984   5
   3  -2  -1 563.265 12.1823   4
  -3   2   1 560.911 11.3095   8
  -3   2   1 569.259 12.2890   9
  -3   2   1 560.358 11.5773   1
  -3   2   1 565.725 10.6766   3
   2  -2  -1 394.736 8.51620   7
   2  -2  -1 383.435 8.78201   9
   2  -2  -1 401.905 8.61072   4
   2  -2  -1 389.667 8.48194   2
   2  -2  -1 394.424 7.89156   6
  -2   2   1 395.258 8.19994   1
  -2   2   1 410.408 8.84053   9
  -2   2   1 389.347 8.04594   8
  -2   2   1 396.754 7.52655   3
   1  -2  -1 31.4271 1.59438   9
   1  -2  -1 29.7642 1.26298   7
   1  -2  -1 29.6351 1.14408   5
   1  -2  -1 31.3170 1.28558   6
   1  -2  -1 32.9585 1.40036   4
   1  -2  -1 33.1447 1.47883   2
  -1   2   1 29.5925 1.25557   1
  -1   2   1 30.6424 1.14520   5
  -1   2   1 29.7035 1.32274   8
  -1   2   1 32.9264 1.28116   3
   0  -2  -1 22.0494 0.66295   7
   0  -2  -1 20.2017 1.19062   9
   0  -2  -1 21.9037 0.93105   4
   0  -2  -1 18.3306 1.01423   2
   0  -2  -1 21.3495 1.14161   6
   0   2   1 21.1335 1.21138   8
   0   2   1 21.9556 1.22565   9
   0   2   1 22.7089 0.67148   7
   0   2   1 21.0860 1.21907   5
   0   2   1 21.5333 0.97900   1
   0   2   1 20.4606 1.22401   3
  -1  -2  -1 4.03926 0.21422   7
  -1  -2  -1 4.16928 0.72613   6
  -1  -2  -1 4.43966 0.74258   9
  -1  -2  -1 4.30747 0.24035   7
  -1  -2  -1 4.12636 0.51946   4
  -1  -2  -1 4.69123 0.70808   2
   1   2   1 3.66267 0.77590   5
   1   2   1 4.20282 0.52053   1
   1   2   1 3.85372 0.74937   3
   1   2   1 4.39371 0.77363   6
   1   2   1 4.01215 0.71503   8
   1   2   1 3.81474 0.68617   9
  -2  -2  -1 966.672 18.0721   4
  -2  -2  -1 981.487 18.6279   2
  -2  -2  -1 970.913 18.8295   6
  -2  -2  -1 962.103 18.9745   9
  -2  -2  -1 987.788 17.6216   7
   2   2   1 970.578 17.6024   7
   2   2   1 968.368 19.4628   3
   2   2   1 985.527 17.9389   1
   2   2   1 975.085 18.9995   8
   2   2   1 961.253 19.5047   5
   2   2   1 967.804 18.7928   6
  -3  -2  -1 5.95132 1.10384   6
  -3  -2  -1 6.82064 1.21843   9
  -3  -2  -1 6.71103 1.03797   4
  -3  -2  -1 7.99955 0.99885   7
  -3  -2  -1 6.45413 1.11128   2
   3   2   1 3.81834 1.16339   5
   3   2   1 8.01441 0.96134   7
   3   2   1 5.05317 1.16222   3
   3   2   1 9.06136 1.05341   1
   3   2   1 6.42676 1.10623   2
   3   2   1 6.96330 1.16156   8
   3   2   1 8.37122 1.29440   6
  -4  -2  -1 18.4781 2.17686   9
  -4  -2  -1 19.0089 1.98332   2
  -4  -2  -1 15.1890 1.77512   4
  -4  -2  -1 16.7303 1.67784   7
  -4  -2  -1 20.8530 2.13567   6
   4   2   1 15.2392 2.09840   3
   4   2   1 14.1134 1.59516   7
   4   2   1 12.0093 1.54087   4
   4   2   1 21.6352 2.15032   6
   4   2   1 15.5444 1.47297   1
   4   2   1 17.0402 1.89925   2
   4   2   1 17.7075 2.40578   5
   4   2   1 19.5941 2.07174   8
  -5  -2  -1 159.589 5.72406   6
  -5  -2  -1 160.920 5.42078   4
  -5  -2  -1 159.924 5.60829   2
  -5  -2  -1 162.139 5.29035   7
  -5  -2  -1 168.321 6.15298   9
   5   2   1 151.422 5.16262   7
   5   2   1 160.426 5.73277   6
   5   2   1 169.987 5.86301   8
   5   2   1 157.570 6.27983   3
   5   2   1 153.556 5.50147   2
   5   2   1 151.782 5.34406   4
   5   2   1 167.578 5.01322   1
   5   2   1 162.288 6.47779   5
  -6  -2  -1 2.32975 1.41946   6
  -6  -2  -1 5.33898 1.42219   4
  -6  -2  -1 2.79884 1.28801   7
  -6  -2  -1 4.40443 1.48565   2
  -6  -2  -1 3.00845 1.36552   9
   6   2   1 4.86880 1.31996   1
   6   2   1 4.71965 1.72886   3
   6   2   1 3.32897 1.24313   7
   6   2   1 2.80711 1.22293   4
   6   2   1 4.12144 1.47325   2
   6   2   1 2.92219 1.43871   6
   6   2   1 1.47691 1.79293   5
   6   2   1 4.74736 1.38629   8
  -7  -2  -1 10.0068 1.90573   1
  -7  -2  -1 14.0139 2.35189   2
  -7  -2  -1 10.3617 2.27695   9
  -7  -2  -1 12.7732 2.24051   7
  -7  -2  -1 12.5079 2.67829   5
  -7  -2  -1 13.7562 2.53186   6
  -7  -2  -1 11.3319 2.11551   4
   7   2   1 9.16377 2.30788   6
   7   2   1 14.4201 2.34800   2
   7   2   1 13.5632 2.27984   4
   7   2   1 13.9066 2.10126   1
   7   2   1 10.1143 2.43859   3
   7   2   1 10.4416 2.08284   8
   7   2   1 9.39800 2.61338   5
  -8  -2  -1 6.50524 2.22559   8
  -8  -2  -1 3.91985 1.78488   2
  -8  -2  -1 0.20522 1.52165   9
  -8  -2  -1 3.22142 2.49236   5
  -8  -2  -1 0.02195 1.42306   3
  -8  -2  -1 5.08161 2.14315   6
  -8  -2  -1 2.42794 1.50939   4
   8   2   1 -0.1211 1.55582   6
   8   2   1 5.55148 2.25858   5
   8   2   1 4.23823 1.92427   3
   8   2   1 3.57202 1.91742   2
   8   2   1 2.19809 1.78586   8
  -9  -2  -1 6.16414 2.34546   6
  -9  -2  -1 6.46052 2.24003   2
  -9  -2  -1 3.02375 2.02162   3
  -9  -2  -1 13.2039 3.37617   5
   9   2   1 3.81473 2.42182   5
   9   2   1 2.43837 2.27101   3
   9   2   1 5.94367 2.28560   6
   9   2   1 5.61802 2.37024   2
 -10  -2  -1 1.29330 2.15196   6
  11  -3  -1 2.07275 2.58828   4
  11  -3  -1 5.84056 2.28388   2
  11  -3  -1 5.90810 2.83442   7
 -11   3   1 3.61732 2.36475   1
 -11   3   1 2.00736 2.66342   7
 -11   3   1 2.91497 2.70340   4
  10  -3  -1 10.9401 3.23268   4
  10  -3  -1 11.0706 3.20652   7
  10  -3  -1 13.7163 3.02714   2
 -10   3   1 8.24477 2.57014   1
 -10   3   1 11.7512 3.09788   7
   9  -3  -1 25.5514 3.87121   7
   9  -3  -1 19.0096 3.62309   4
   9  -3  -1 22.0512 3.57578   9
   9  -3  -1 22.7004 3.32955   2
  -9   3   1 24.1179 3.19919   1
  -9   3   1 17.6765 3.35151   7
  -9   3   1 19.6328 2.60024   8
   8  -3  -1 20.5999 2.30822   6
   8  -3  -1 22.0224 3.36186   7
   8  -3  -1 19.0836 3.08845   9
   8  -3  -1 27.3389 3.90030   4
   8  -3  -1 24.2375 3.21983   2
  -8   3   1 25.5184 2.99151   1
  -8   3   1 23.1315 2.63300   8
  -8   3   1 24.4097 3.48287   7
   7  -3  -1 193.376 7.78371   7
   7  -3  -1 179.170 7.43503   4
   7  -3  -1 207.944 8.02054   9
   7  -3  -1 193.688 5.91801   6
   7  -3  -1 191.857 7.19627   2
  -7   3   1 194.187 6.21391   8
  -7   3   1 197.554 6.77391   1
  -7   3   1 203.992 7.89607   7
   6  -3  -1 50.2972 3.33155   2
   6  -3  -1 45.2802 3.45249   4
   6  -3  -1 54.9448 3.75093   7
   6  -3  -1 51.4202 2.51514   6
   6  -3  -1 46.2823 3.50488   9
  -6   3   1 43.6818 2.08316   3
  -6   3   1 39.4571 3.22202   7
  -6   3   1 46.5157 2.94197   1
  -6   3   1 55.9007 2.84708   8
   5  -3  -1 32.2088 2.71432   9
   5  -3  -1 28.2974 1.12639   5
   5  -3  -1 28.7534 2.90374   4
   5  -3  -1 32.1790 1.85936   6
   5  -3  -1 27.0181 2.88356   7
   5  -3  -1 34.2833 2.51867   2
  -5   3   1 32.0760 2.22276   1
  -5   3   1 27.5401 1.10190   5
  -5   3   1 29.2202 1.45202   3
  -5   3   1 29.0717 2.83204   7
  -5   3   1 26.9914 1.85523   8
   4  -3  -1 6.34886 0.92987   6
   4  -3  -1 9.44120 1.56722   9
   4  -3  -1 9.03818 1.46735   2
   4  -3  -1 5.77858 1.32500   4
   4  -3  -1 5.52718 1.35468   7
  -4   3   1 7.84753 0.77659   3
  -4   3   1 8.07669 1.46994   7
  -4   3   1 8.45301 1.12675   8
  -4   3   1 6.91403 1.11896   1
   3  -3  -1 2.86943 0.90880   2
   3  -3  -1 2.58607 0.96241   9
   3  -3  -1 3.44913 0.94009   7
   3  -3  -1 1.35766 0.75005   4
   3  -3  -1 1.97653 0.60049   6
  -3   3   1 2.75206 0.50628   3
  -3   3   1 2.34430 0.67382   8
  -3   3   1 1.85860 0.69531   1
  -3   3   1 2.94095 0.85625   7
   2  -3  -1 1104.96 21.3790   9
   2  -3  -1 1093.09 19.3072   5
   2  -3  -1 1070.24 20.6488   4
   2  -3  -1 1082.99 20.1517   6
   2  -3  -1 1071.54 20.5095   7
   2  -3  -1 1050.85 20.7426   2
  -2   3   1 1060.98 20.3309   8
  -2   3   1 1088.59 19.8152   3
  -2   3   1 1061.18 20.2736   1
  -2   3   1 1105.43 20.5319   7
   1  -3  -1 256.484 5.79420   4
   1  -3  -1 262.510 5.53484   7
   1  -3  -1 247.511 6.36817   9
   1  -3  -1 248.769 5.75619   5
   1  -3  -1 250.902 6.04989   2
   1  -3  -1 244.844 5.82500   6
  -1   3   1 248.022 5.74892   5
  -1   3   1 240.093 5.76123   1
  -1   3   1 248.963 5.94168   3
  -1   3   1 249.013 5.47983   7
   0  -3  -1 286.496 6.61544   2
   0  -3  -1 295.149 6.99913   9
   0  -3  -1 283.183 6.71114   6
   0  -3  -1 291.458 6.06084   4
   0   3   1 288.473 5.42775   7
   0   3   1 284.074 7.06050   8
   0   3   1 296.246 7.06294   5
   0   3   1 294.423 6.42899   1
   0   3   1 290.304 7.10100   3
  -1  -3  -1 159.415 4.79137   9
  -1  -3  -1 165.716 4.79824   6
  -1  -3  -1 162.926 4.51568   2
  -1  -3  -1 172.572 3.86627   4
   1   3   1 171.670 4.94682   9
   1   3   1 168.214 5.07843   8
   1   3   1 164.310 4.24896   1
   1   3   1 157.654 5.13666   3
   1   3   1 161.239 5.15902   5
  -2  -3  -1 257.834 6.76891   9
  -2  -3  -1 243.656 6.25304   2
  -2  -3  -1 236.947 4.78597   7
  -2  -3  -1 252.081 6.65071   6
  -2  -3  -1 239.181 5.50810   4
   2   3   1 233.103 7.11884   3
   2   3   1 242.485 6.82193   8
   2   3   1 246.116 5.80883   1
   2   3   1 238.802 4.79874   7
   2   3   1 242.860 7.19103   5
   2   3   1 252.587 6.73735   6
  -3  -3  -1 16.1921 1.49622   4
  -3  -3  -1 16.3851 1.80057   2
  -3  -3  -1 13.5222 1.79652   9
  -3  -3  -1 11.8727 1.69863   6
  -3  -3  -1 14.1465 1.01758   7
   3   3   1 15.0937 2.15805   5
   3   3   1 15.3868 1.07463   7
   3   3   1 14.3472 2.08959   3
   3   3   1 16.6211 1.49930   1
   3   3   1 12.4733 1.69857   6
   3   3   1 13.3892 1.82268   8
  -4  -3  -1 6.09646 1.14088   4
  -4  -3  -1 5.63976 1.33787   6
  -4  -3  -1 8.08405 1.49369   2
  -4  -3  -1 4.79420 1.35329   9
  -4  -3  -1 7.28891 1.06281   7
   4   3   1 6.69469 1.49528   8
   4   3   1 5.43086 1.04546   1
   4   3   1 5.49394 0.99119   7
   4   3   1 5.69222 1.49488   3
   4   3   1 6.35446 1.40108   6
   4   3   1 7.26592 1.82345   5
  -5  -3  -1 7.85564 2.09505   5
  -5  -3  -1 8.52950 1.44892   7
  -5  -3  -1 10.0989 1.58206   4
  -5  -3  -1 12.5819 1.97736   2
  -5  -3  -1 12.1634 2.13373   9
  -5  -3  -1 11.5758 2.06943   6
   5   3   1 11.3549 1.98451   8
   5   3   1 8.77469 1.83083   6
   5   3   1 9.32744 1.50744   1
   5   3   1 11.9436 2.32201   3
   5   3   1 8.80594 2.32113   5
  -6  -3  -1 3.47646 1.43891   9
  -6  -3  -1 2.58693 1.61646   6
  -6  -3  -1 4.12614 1.43739   2
  -6  -3  -1 2.26442 1.80497   5
  -6  -3  -1 6.13763 1.40895   4
   6   3   1 4.73208 2.01496   5
   6   3   1 5.82119 1.98898   3
   6   3   1 0.50262 1.47310   6
   6   3   1 4.28147 1.56299   8
  -7  -3  -1 2.62741 1.55401   2
  -7  -3  -1 5.39343 1.83505   9
  -7  -3  -1 3.81067 2.24852   5
  -7  -3  -1 5.47001 2.10278   6
   7   3   1 3.54066 1.91787   6
   7   3   1 5.48854 2.29504   5
   7   3   1 8.14386 2.49482   3
   7   3   1 6.04880 1.87141   8
  -8  -3  -1 29.0051 4.50628   5
  -8  -3  -1 26.9166 3.65650   6
  -8  -3  -1 26.6755 3.48324   2
   8   3   1 29.1123 4.29721   3
   8   3   1 24.4690 3.58290   6
   8   3   1 28.6189 4.31783   5
  -9  -3  -1 0.62528 2.31207   5
  -9  -3  -1 1.39198 2.26683   3
  -9  -3  -1 0.10423 1.99778   6
   9   3   1 0.14314 1.95288   3
   9   3   1 0.62729 1.82374   6
   9   3   1 -2.8280 1.78176   5
  11  -4  -1 2.63039 2.01677   2
  11  -4  -1 1.12165 2.49478   4
  11  -4  -1 3.45459 2.55957   7
 -11   4   1 1.68498 2.07715   1
 -11   4   1 2.27843 2.57474   7
  10  -4  -1 2.52540 1.83374   2
  10  -4  -1 0.38863 2.19137   7
  10  -4  -1 -0.9054 2.04818   4
 -10   4   1 -0.6649 1.89230   7
 -10   4   1 0.36906 1.79749   1
   9  -4  -1 0.05343 1.59686   2
   9  -4  -1 2.11306 2.03227   4
   9  -4  -1 -0.3472 1.75214   7
  -9   4   1 -0.5103 1.30620   8
  -9   4   1 -1.4628 1.35052   1
  -9   4   1 -1.0757 1.67984   7
   8  -4  -1 6.69927 2.22554   7
   8  -4  -1 8.23472 2.46543   9
   8  -4  -1 7.40602 2.20473   2
   8  -4  -1 7.17769 2.39259   4
  -8   4   1 10.5467 2.72410   7
  -8   4   1 6.26301 1.87611   1
  -8   4   1 8.73894 1.75434   8
   7  -4  -1 27.9623 3.60506   4
   7  -4  -1 18.3575 2.87920   2
   7  -4  -1 22.7157 3.28516   9
   7  -4  -1 23.5592 2.32892   6
   7  -4  -1 24.8058 3.37170   7
  -7   4   1 19.7899 2.62166   1
  -7   4   1 23.8543 2.43644   8
  -7   4   1 24.5725 3.29810   7
   6  -4  -1 52.3129 3.73432   4
   6  -4  -1 52.5404 3.76866   7
   6  -4  -1 51.0397 3.53990   2
   6  -4  -1 49.7551 3.81188   9
   6  -4  -1 47.5701 2.55464   6
  -6   4   1 52.1157 3.70290   7
  -6   4   1 56.6032 3.05311   8
  -6   4   1 50.9520 3.19309   1
   5  -4  -1 4.78957 1.48666   9
   5  -4  -1 2.35430 0.84020   6
   5  -4  -1 2.26184 1.27226   2
   5  -4  -1 2.43146 1.29587   7
   5  -4  -1 4.15748 1.52800   4
  -5   4   1 3.06436 1.08029   1
  -5   4   1 3.05909 0.94786   8
  -5   4   1 4.10617 0.67823   3
  -5   4   1 2.71130 1.27880   7
   4  -4  -1 54.3022 2.55470   6
   4  -4  -1 59.0654 3.29876   4
   4  -4  -1 58.1906 3.24809   7
   4  -4  -1 59.7139 3.19513   2
   4  -4  -1 57.3601 3.51932   9
  -4   4   1 60.2455 3.24752   7
  -4   4   1 59.2934 2.96874   1
  -4   4   1 58.5902 2.07264   3
  -4   4   1 57.7559 2.71055   8
   3  -4  -1 19.4946 2.00749   7
   3  -4  -1 17.0943 0.91803   5
   3  -4  -1 20.8611 2.13215   4
   3  -4  -1 19.1530 1.74278   6
   3  -4  -1 21.4352 2.39605   9
   3  -4  -1 18.7966 2.07784   2
  -3   4   1 18.6131 1.25761   3
  -3   4   1 21.6544 2.12217   7
  -3   4   1 17.9498 1.76651   1
  -3   4   1 19.1302 1.49148   8
   2  -4  -1 29.8552 1.85412   6
   2  -4  -1 29.4407 1.73046   7
   2  -4  -1 32.0817 2.33202   9
   2  -4  -1 29.4314 1.53083   5
   2  -4  -1 36.4763 2.04286   4
   2  -4  -1 25.0115 1.95990   2
  -2   4   1 30.6147 1.84972   1
  -2   4   1 29.7555 1.73903   7
  -2   4   1 32.4475 1.82067   3
  -2   4   1 27.7108 1.83213   8
   1  -4  -1 1.28089 0.75899   6
   1  -4  -1 1.60429 0.60749   4
   1  -4  -1 2.09426 0.92484   9
   1  -4  -1 2.91488 0.95887   2
  -1   4   1 1.48296 0.70538   5
  -1   4   1 1.73925 0.71262   8
  -1   4   1 1.17300 0.71038   3
  -1   4   1 1.67496 0.52580   7
  -1   4   1 2.43718 0.69991   1
   0  -4  -1 167.288 5.21162   9
   0  -4  -1 169.005 4.90268   2
   0  -4  -1 173.332 5.07714   6
   0  -4  -1 170.700 4.25354   4
   0  -4  -1 164.747 5.29159   5
   0   4   1 167.481 4.69135   1
   0   4   1 173.483 3.45156   7
   0   4   1 165.803 5.27708   5
   0   4   1 164.933 5.36532   3
   0   4   1 168.587 5.42281   8
  -1  -4  -1 218.434 6.02027   2
  -1  -4  -1 231.871 5.17468   4
  -1  -4  -1 241.201 6.62525   9
  -1  -4  -1 233.052 6.51795   6
  -1  -4  -1 226.734 6.96640   5
   1   4   1 228.919 6.97906   5
   1   4   1 228.921 6.85937   8
   1   4   1 225.782 5.84008   1
   1   4   1 223.594 7.00248   3
  -2  -4  -1 106.682 4.30221   6
  -2  -4  -1 108.635 4.30691   9
  -2  -4  -1 106.416 3.08632   4
  -2  -4  -1 103.748 3.89361   2
  -2  -4  -1 112.633 4.86955   5
   2   4   1 99.2809 4.62324   3
   2   4   1 117.619 4.74210   8
   2   4   1 109.418 4.75925   5
   2   4   1 108.689 3.61142   1
  -3  -4  -1 2.95330 1.28015   9
  -3  -4  -1 5.24261 0.92720   4
  -3  -4  -1 3.60413 1.20022   6
  -3  -4  -1 4.85838 1.15837   2
   3   4   1 4.04812 0.96371   1
   3   4   1 4.41918 1.38529   8
   3   4   1 4.80065 1.60851   3
   3   4   1 7.82677 1.86788   5
  -4  -4  -1 -0.8238 0.69437   2
  -4  -4  -1 1.93690 1.45443   5
  -4  -4  -1 -0.8217 0.97487   6
  -4  -4  -1 0.66173 0.69940   4
  -4  -4  -1 3.15631 1.27510   9
   4   4   1 -0.3167 0.98757   3
   4   4   1 -1.8527 1.12920   5
   4   4   1 0.12124 0.72228   1
   4   4   1 0.95872 1.01818   8
   4   4   1 2.47912 1.23621   6
  -5  -4  -1 27.5283 2.87341   2
  -5  -4  -1 32.6773 3.96734   5
  -5  -4  -1 21.4599 2.73101   9
  -5  -4  -1 19.5794 2.82447   6
   5   4   1 23.2585 3.38788   3
   5   4   1 25.4917 3.10235   8
   5   4   1 26.3445 3.25262   6
   5   4   1 21.6015 3.30754   5
  -6  -4  -1 0.19912 1.48357   6
  -6  -4  -1 2.17903 1.64562   9
  -6  -4  -1 -1.8343 1.45288   5
  -6  -4  -1 0.47571 1.22054   2
   6   4   1 -0.0640 1.15707   5
   6   4   1 0.74174 1.77719   3
   6   4   1 0.09546 1.21838   8
   6   4   1 0.60310 1.56781   6
  -7  -4  -1 29.3724 3.86144   6
  -7  -4  -1 30.5335 3.62772   2
  -7  -4  -1 24.1674 3.40963   9
  -7  -4  -1 26.4920 4.42164   5
   7   4   1 37.6111 4.84235   3
   7   4   1 27.3995 3.82373   6
   7   4   1 26.6275 4.17263   5
   7   4   1 38.4032 4.23387   8
  -8  -4  -1 1.49596 2.33236   5
  -8  -4  -1 0.16380 1.78862   6
   8   4   1 0.10438 1.90833   3
   8   4   1 1.08506 2.25878   5
  -9  -4  -1 1.81222 2.48816   5
  -9  -4  -1 -1.7398 1.97588   6
  -9  -4  -1 0.34932 2.09614   3
   9   4   1 0.36494 2.18130   3
   9   4   1 3.90353 2.91337   5
  11  -5  -1 -3.5255 2.20438   4
  11  -5  -1 0.51344 1.87583   2
  11  -5  -1 -2.4524 2.13776   7
 -11   5   1 2.25431 2.41142   1
 -11   5   1 2.31296 2.25245   7
  10  -5  -1 0.05096 2.21957   7
  10  -5  -1 2.37012 1.98019   2
  10  -5  -1 0.16371 2.13069   4
 -10   5   1 -4.4259 1.64136   7
 -10   5   1 -0.8245 1.69747   1
   9  -5  -1 0.42799 1.58870   2
   9  -5  -1 -1.5432 1.74863   7
   9  -5  -1 -0.3208 1.95405   4
  -9   5   1 -0.8963 1.63074   7
  -9   5   1 0.96252 1.48353   8
  -9   5   1 -0.4431 1.60658   1
   8  -5  -1 6.23697 2.33176   7
   8  -5  -1 14.7323 2.88082   2
   8  -5  -1 14.2640 2.92700   9
   8  -5  -1 11.6349 2.87642   4
  -8   5   1 10.1098 2.39299   1
  -8   5   1 7.03498 2.38739   7
  -8   5   1 8.97570 1.94181   8
   7  -5  -1 2.97625 1.70676   4
   7  -5  -1 0.59263 1.62857   7
   7  -5  -1 0.87576 1.59313   9
   7  -5  -1 2.31405 1.56282   2
   7  -5  -1 0.36984 0.80760   6
  -7   5   1 2.38982 1.55183   7
  -7   5   1 1.16239 1.33252   1
  -7   5   1 2.70685 1.27243   8
   6  -5  -1 0.87331 1.22706   2
   6  -5  -1 -0.1805 0.65972   6
   6  -5  -1 -0.2051 1.14119   9
   6  -5  -1 0.21224 0.93082   7
   6  -5  -1 0.77041 1.32828   4
  -6   5   1 -0.1277 0.93768   1
  -6   5   1 -0.7086 0.89469   7
  -6   5   1 0.91259 0.98772   8
   5  -5  -1 27.9784 3.07399   7
   5  -5  -1 24.4692 2.35379   6
   5  -5  -1 26.5571 3.04583   2
   5  -5  -1 23.4069 3.07958   9
   5  -5  -1 28.2205 3.12863   4
  -5   5   1 26.6446 2.50261   8
  -5   5   1 28.0450 3.04616   7
  -5   5   1 24.1483 2.51574   1
  -5   5   1 26.0965 1.53775   3
   4  -5  -1 429.498 10.2902   6
   4  -5  -1 435.801 12.0435   9
   4  -5  -1 442.683 11.4199   2
   4  -5  -1 421.023 10.9595   7
   4  -5  -1 437.001 11.2680   4
  -4   5   1 436.103 10.7443   1
  -4   5   1 436.482 10.5824   8
  -4   5   1 452.384 11.1290   7
  -4   5   1 431.351 9.44001   3
   3  -5  -1 64.0998 3.49853   2
   3  -5  -1 61.0880 2.99251   6
   3  -5  -1 61.6969 3.21544   4
   3  -5  -1 59.6428 2.23092   5
   3  -5  -1 53.7310 2.88819   7
   3  -5  -1 59.8160 3.71793   9
  -3   5   1 55.9586 2.99786   1
  -3   5   1 64.2968 3.09146   7
  -3   5   1 66.4124 3.27089   8
  -3   5   1 57.7674 2.63871   3
   2  -5  -1 30.0034 2.08705   4
   2  -5  -1 37.2198 2.55772   2
   2  -5  -1 38.7452 2.07193   7
   2  -5  -1 34.1535 2.76068   9
   2  -5  -1 36.2425 2.35621   6
   2  -5  -1 37.3175 2.05916   5
  -2   5   1 32.8118 1.95218   5
  -2   5   1 35.0041 2.24207   1
  -2   5   1 35.0829 1.99776   7
  -2   5   1 36.6184 2.31976   3
  -2   5   1 35.8586 2.52408   8
   1  -5  -1 141.671 5.02523   2
   1  -5  -1 159.162 5.12189   5
   1  -5  -1 149.220 5.53045   9
   1  -5  -1 153.145 5.08914   6
   1  -5  -1 162.801 4.65614   4
  -1   5   1 154.894 5.07687   5
  -1   5   1 146.197 5.42026   8
  -1   5   1 158.508 3.98327   7
  -1   5   1 153.645 5.29921   3
  -1   5   1 151.209 4.85810   1
   0  -5  -1 1.84502 1.03792   6
   0  -5  -1 4.05150 1.09576   2
   0  -5  -1 2.92030 1.18275   5
   0  -5  -1 4.19227 0.85202   4
   0  -5  -1 2.25646 1.09684   9
   0   5   1 2.73904 0.89812   1
   0   5   1 2.58982 1.12999   5
   0   5   1 3.06362 0.35815   7
   0   5   1 3.04049 1.02004   8
   0   5   1 1.13550 0.91339   3
  -1  -5  -1 492.077 11.6951   6
  -1  -5  -1 457.046 11.0524   2
  -1  -5  -1 491.747 12.4443   5
  -1  -5  -1 479.762 9.78613   4
  -1  -5  -1 480.077 11.7256   9
   1   5   1 490.421 12.4222   8
   1   5   1 468.675 12.2503   5
   1   5   1 468.266 12.4346   3
   1   5   1 483.676 10.8995   1
  -2  -5  -1 20.3992 2.43546   6
  -2  -5  -1 18.1683 2.25268   9
  -2  -5  -1 25.1804 3.05456   5
  -2  -5  -1 25.3690 2.41953   2
  -2  -5  -1 22.4135 1.41823   4
   2   5   1 22.5270 2.78999   8
   2   5   1 18.2013 1.84935   1
   2   5   1 20.4762 2.78947   3
   2   5   1 18.9539 2.66269   5
  -3  -5  -1 38.3619 3.61930   6
  -3  -5  -1 42.5667 3.31150   9
  -3  -5  -1 40.2189 2.80538   2
  -3  -5  -1 43.1051 4.37715   5
   3   5   1 43.9464 4.07046   8
   3   5   1 36.5123 2.39183   1
   3   5   1 43.0712 4.32505   5
   3   5   1 36.5779 3.97593   3
  -4  -5  -1 0.63073 1.56622   5
  -4  -5  -1 0.21994 1.41993   6
  -4  -5  -1 0.66304 1.01820   2
  -4  -5  -1 0.43519 1.22995   9
   4   5   1 -0.1486 1.51732   5
   4   5   1 1.33454 1.34027   8
   4   5   1 0.01319 1.02223   3
  -5  -5  -1 12.4768 2.37954   9
  -5  -5  -1 12.1091 2.53492   6
  -5  -5  -1 12.1935 2.97321   5
  -5  -5  -1 17.2756 2.56885   2
   5   5   1 13.7666 2.62162   8
   5   5   1 17.9959 3.50703   3
   5   5   1 11.1186 2.87634   5
  -6  -5  -1 3.88323 1.68265   2
  -6  -5  -1 5.77914 2.28265   6
  -6  -5  -1 2.91813 1.87915   9
  -6  -5  -1 7.23649 2.78816   5
   6   5   1 1.29084 1.97470   3
   6   5   1 3.42298 2.33626   5
   6   5   1 6.41310 2.07913   8
  -7  -5  -1 -1.6720 1.43779   2
  -7  -5  -1 -1.7137 1.78888   5
  -7  -5  -1 0.29571 1.94061   6
   7   5   1 0.21508 2.13805   5
   7   5   1 4.47169 2.34138   8
   7   5   1 0.21266 2.08740   3
  -8  -5  -1 2.95826 2.35102   6
  -8  -5  -1 3.66474 2.54401   5
   8   5   1 4.73301 3.03235   5
   8   5   1 1.55749 2.48801   3
  11  -6  -1 1.91939 2.22213   2
  11  -6  -1 -5.0563 2.34318   7
 -11   6   1 -0.6183 2.50575   7
 -11   6   1 1.75893 2.33260   1
  10  -6  -1 2.33959 2.66645   4
  10  -6  -1 -2.7803 1.55198   2
  10  -6  -1 0.47695 2.32594   7
 -10   6   1 -0.1479 1.90660   7
 -10   6   1 1.14879 2.10360   1
   9  -6  -1 0.82548 1.90949   2
   9  -6  -1 2.39033 2.44033   7
   9  -6  -1 1.19501 2.35557   4
  -9   6   1 -1.6198 1.53846   7
  -9   6   1 1.11668 1.48507   8
  -9   6   1 0.79280 1.94386   1
   8  -6  -1 -0.1547 1.78409   4
   8  -6  -1 0.66052 1.67259   2
   8  -6  -1 0.58811 1.79866   7
  -8   6   1 1.68218 1.71804   1
  -8   6   1 2.94944 1.54267   8
  -8   6   1 0.77584 1.61176   7
   7  -6  -1 3.97836 2.00784   2
   7  -6  -1 0.52359 0.97730   6
   7  -6  -1 1.45512 1.62986   9
   7  -6  -1 0.87532 1.70409   7
   7  -6  -1 3.20133 1.83218   4
  -7   6   1 2.09413 1.34067   8
  -7   6   1 0.20176 1.58435   7
  -7   6   1 1.08763 1.08063   1
   6  -6  -1 19.4084 2.94068   7
   6  -6  -1 14.5434 2.61091   4
   6  -6  -1 18.7604 2.27841   6
   6  -6  -1 17.8515 3.08434   9
   6  -6  -1 19.6236 3.00963   2
  -6   6   1 16.1002 2.27708   8
  -6   6   1 13.3419 2.66678   7
  -6   6   1 18.4638 2.56382   1
   5  -6  -1 29.1901 2.76851   6
   5  -6  -1 31.9086 3.49230   2
   5  -6  -1 24.0131 2.97417   7
   5  -6  -1 34.6534 3.87181   9
   5  -6  -1 31.6571 3.47620   4
  -5   6   1 33.5080 3.39299   7
  -5   6   1 25.6905 2.84644   1
  -5   6   1 31.3979 3.00032   8
   4  -6  -1 29.0809 2.87394   7
   4  -6  -1 31.8194 3.36649   2
   4  -6  -1 24.1226 2.80450   4
   4  -6  -1 32.7023 2.54127   6
   4  -6  -1 41.2259 4.10235   9
  -4   6   1 27.4994 2.79023   7
  -4   6   1 24.6135 2.72392   1
  -4   6   1 29.4848 2.06120   3
  -4   6   1 27.0758 2.82024   8
   3  -6  -1 122.083 5.80599   9
   3  -6  -1 121.990 4.93300   4
   3  -6  -1 127.112 4.87555   6
   3  -6  -1 124.527 3.95843   5
   3  -6  -1 122.203 4.53054   7
   3  -6  -1 123.522 5.24770   2
  -3   6   1 126.246 4.57909   7
  -3   6   1 116.837 5.06396   8
  -3   6   1 127.225 4.95769   1
  -3   6   1 117.428 4.48591   3
   2  -6  -1 90.3150 4.75238   9
   2  -6  -1 86.2327 4.29699   2
   2  -6  -1 87.6312 3.81623   4
   2  -6  -1 85.4255 4.02940   6
  -2   6   1 84.5804 3.95177   3
  -2   6   1 88.0013 3.89878   1
  -2   6   1 92.0933 4.43879   8
  -2   6   1 84.3401 3.22098   7
   1  -6  -1 4.93386 1.14328   4
   1  -6  -1 5.94080 1.63683   2
   1  -6  -1 4.93376 1.47183   6
   1  -6  -1 6.30564 1.43766   5
   1  -6  -1 4.69803 1.64470   9
  -1   6   1 6.22664 1.54808   5
  -1   6   1 4.53244 1.42490   8
  -1   6   1 7.60514 1.21658   7
  -1   6   1 4.96041 1.21393   1
  -1   6   1 4.81419 1.32821   3
   0  -6  -1 2.91187 1.34315   2
   0  -6  -1 4.66566 1.55736   6
   0  -6  -1 3.87826 1.59135   9
   0  -6  -1 3.03679 0.88719   4
   0  -6  -1 1.63760 1.15790   5
   0   6   1 2.08806 1.17113   3
   0   6   1 0.84025 1.15162   5
   0   6   1 1.99273 0.98027   1
   0   6   1 1.39909 1.29268   8
  -1  -6  -1 236.780 7.79327   6
  -1  -6  -1 229.221 7.78798   9
  -1  -6  -1 247.303 8.48851   5
  -1  -6  -1 240.569 7.42517   2
   1   6   1 248.652 8.62469   8
   1   6   1 243.609 7.16862   1
   1   6   1 224.367 8.32138   3
   1   6   1 245.866 8.43632   5
  -2  -6  -1 20.4467 2.83177   6
  -2  -6  -1 20.7623 3.22104   5
  -2  -6  -1 21.9658 2.60849   2
  -2  -6  -1 19.0331 2.60546   9
   2   6   1 23.0888 3.13622   8
   2   6   1 19.8460 2.27921   1
   2   6   1 20.7421 3.14940   5
   2   6   1 23.9849 3.33238   3
  -3  -6  -1 14.2741 2.95185   5
  -3  -6  -1 15.7838 2.46949   9
  -3  -6  -1 14.1885 2.18170   2
  -3  -6  -1 19.1100 2.85999   6
   3   6   1 13.5880 2.96154   3
   3   6   1 21.1239 3.30479   8
   3   6   1 16.9433 3.18022   5
  -4  -6  -1 10.8742 2.12557   2
  -4  -6  -1 9.25591 2.26872   6
  -4  -6  -1 10.3678 2.59067   5
  -4  -6  -1 11.1021 2.32819   9
   4   6   1 10.3938 2.84180   3
   4   6   1 5.68794 2.07785   8
   4   6   1 9.79048 2.59808   5
  -5  -6  -1 3.66190 2.20875   5
  -5  -6  -1 3.23788 1.99009   9
  -5  -6  -1 2.56271 1.62770   2
  -5  -6  -1 6.28324 2.25619   6
   5   6   1 3.95200 1.93685   8
   5   6   1 6.44061 2.58987   3
   5   6   1 5.71459 2.35618   5
  -6  -6  -1 2.71982 2.26987   5
  -6  -6  -1 1.90681 1.99393   6
  -6  -6  -1 -2.3197 1.40816   2
   6   6   1 1.11938 2.04876   3
   6   6   1 1.88669 1.96898   8
   6   6   1 -0.5159 2.26775   5
  -7  -6  -1 1.30414 2.51072   5
  -7  -6  -1 -3.3529 1.75425   6
   7   6   1 -1.4220 2.30749   3
   7   6   1 -0.8542 1.90612   8
   7   6   1 1.78253 2.70960   5
  10  -7  -1 1.21756 2.22582   2
  10  -7  -1 -0.7527 2.42400   7
  10  -7  -1 3.82691 2.88197   4
 -10   7   1 -1.1558 2.17665   1
 -10   7   1 1.36712 2.22605   7
   9  -7  -1 10.3106 3.44993   4
   9  -7  -1 6.24532 2.82721   7
   9  -7  -1 5.27341 2.60568   2
  -9   7   1 8.19611 2.64838   7
  -9   7   1 8.32882 2.32560   8
  -9   7   1 8.47038 3.01416   1
   8  -7  -1 92.6922 6.36377   4
   8  -7  -1 90.5177 6.23335   7
   8  -7  -1 99.0708 6.38926   2
  -8   7   1 96.4577 5.30967   8
  -8   7   1 92.4755 6.06827   7
  -8   7   1 67.5986 4.89455   1
   7  -7  -1 -0.5892 1.13164   6
   7  -7  -1 1.20431 1.82315   7
   7  -7  -1 1.57974 1.60394   4
   7  -7  -1 3.00598 2.05785   2
  -7   7   1 2.38849 1.76899   1
  -7   7   1 2.19056 1.49962   8
  -7   7   1 -0.6979 1.42237   7
   6  -7  -1 11.8118 2.71078   9
   6  -7  -1 8.65895 2.18649   4
   6  -7  -1 11.7923 2.17137   6
   6  -7  -1 13.9774 2.69253   7
   6  -7  -1 11.5346 2.70205   2
  -6   7   1 11.1682 2.25926   8
  -6   7   1 11.3930 2.49525   7
  -6   7   1 10.8998 2.45401   1
   5  -7  -1 -1.8072 0.98527   4
   5  -7  -1 -0.5659 1.31714   9
   5  -7  -1 1.12595 1.16765   6
   5  -7  -1 -0.2469 1.23749   7
   5  -7  -1 -0.9455 1.30938   2
  -5   7   1 0.92968 1.18675   7
  -5   7   1 -0.2567 0.87608   8
  -5   7   1 -1.4670 0.75787   1
   4  -7  -1 -0.7979 1.50134   9
   4  -7  -1 0.68379 1.50210   2
   4  -7  -1 2.74636 1.37155   4
   4  -7  -1 1.94814 1.41426   6
  -4   7   1 1.00623 1.07304   7
  -4   7   1 1.70427 1.08814   1
  -4   7   1 0.90381 0.94516   3
  -4   7   1 0.56878 0.98521   8
   3  -7  -1 -1.3505 0.86844   4
   3  -7  -1 -1.2837 1.26406   2
   3  -7  -1 -0.0942 1.40962   9
   3  -7  -1 -1.1372 1.06393   6
  -3   7   1 -0.5504 1.09688   8
  -3   7   1 0.24989 0.81596   7
  -3   7   1 0.37901 1.06179   3
  -3   7   1 -0.5479 0.93969   1
   2  -7  -1 22.7370 3.19897   9
   2  -7  -1 27.8942 3.32787   2
   2  -7  -1 22.9586 2.52699   5
   2  -7  -1 25.9685 2.63824   4
   2  -7  -1 18.5542 2.61496   6
  -2   7   1 22.0452 2.95892   8
  -2   7   1 26.1107 2.74557   1
  -2   7   1 23.7360 2.79739   3
   1  -7  -1 -2.6442 1.21594   6
   1  -7  -1 -1.3068 0.97382   4
   1  -7  -1 0.59959 1.15299   5
   1  -7  -1 -2.3669 1.35746   9
   1  -7  -1 -3.0072 1.25253   2
  -1   7   1 -2.8601 0.81899   5
  -1   7   1 -0.3446 1.26270   8
  -1   7   1 0.17007 0.99317   1
  -1   7   1 -0.1326 1.11180   3
   0  -7  -1 1039.93 22.5164   6
   0  -7  -1 1016.92 22.9492   9
   0  -7  -1 996.371 22.0263   2
   0  -7  -1 1008.36 22.8343   5
   0   7   1 1030.59 21.6735   1
   0   7   1 1043.97 22.9916   5
   0   7   1 1017.98 23.5690   8
   0   7   1 1019.11 23.4541   3
  -1  -7  -1 55.7416 4.09115   9
  -1  -7  -1 50.4818 3.59698   2
  -1  -7  -1 54.2334 4.27769   5
  -1  -7  -1 56.2584 4.09474   6
   1   7   1 56.7330 5.22477   8
   1   7   1 53.2198 5.00988   3
   1   7   1 47.1868 3.21392   1
   1   7   1 54.9665 4.28210   5
  -2  -7  -1 93.2219 5.13638   9
  -2  -7  -1 92.8103 4.73077   2
  -2  -7  -1 98.9934 5.33792   6
  -2  -7  -1 104.814 6.06829   5
   2   7   1 87.3578 5.64250   8
   2   7   1 99.1485 5.94537   5
   2   7   1 92.0278 5.86967   3
  -3  -7  -1 1.28305 1.70436   6
  -3  -7  -1 1.50861 1.47277   2
  -3  -7  -1 1.50688 1.64058   9
  -3  -7  -1 3.73404 2.06399   5
   3   7   1 1.05119 1.75431   5
   3   7   1 1.34664 2.05789   3
   3   7   1 4.93681 2.18720   8
  -4  -7  -1 0.89106 1.75050   9
  -4  -7  -1 2.63291 2.20526   5
  -4  -7  -1 3.55226 2.05255   6
  -4  -7  -1 5.53877 1.93985   2
   4   7   1 7.41504 2.46687   8
   4   7   1 5.33114 2.51126   5
   4   7   1 9.07885 2.74575   3
  -5  -7  -1 83.3890 5.15980   2
  -5  -7  -1 99.8757 7.08862   5
  -5  -7  -1 104.881 6.34625   6
   5   7   1 78.9632 6.29071   3
   5   7   1 95.5818 7.01733   5
   5   7   1 98.9888 6.61151   8
  -6  -7  -1 0.36999 2.14596   5
  -6  -7  -1 -3.8852 1.79542   6
   6   7   1 2.85761 2.73090   3
   6   7   1 1.04587 2.23651   8
   6   7   1 -1.0511 1.80968   5
  10  -8  -1 -1.7873 1.93371   2
  10  -8  -1 -0.3430 2.38640   4
 -10   8   1 -0.8408 2.03127   7
 -10   8   1 -1.4528 2.44185   1
   9  -8  -1 6.35234 3.09571   4
   9  -8  -1 10.2316 3.02976   7
   9  -8  -1 3.51223 2.77035   2
  -9   8   1 6.61516 2.63209   8
  -9   8   1 9.91998 3.27569   1
  -9   8   1 1.05627 2.12805   7
   8  -8  -1 10.9118 3.11749   4
   8  -8  -1 12.2640 3.08957   7
   8  -8  -1 9.52994 3.20671   2
  -8   8   1 14.9039 3.37993   1
  -8   8   1 8.85658 2.79003   7
  -8   8   1 11.6699 2.64105   8
   7  -8  -1 2.36083 2.00973   4
   7  -8  -1 -3.6761 1.67619   2
  -7   8   1 -0.1394 1.71782   8
  -7   8   1 -0.6536 1.93105   1
  -7   8   1 1.06533 1.62380   7
   6  -8  -1 1.08843 2.00124   2
   6  -8  -1 1.26555 1.45720   6
   6  -8  -1 6.04553 2.26282   4
  -6   8   1 2.04859 1.82650   8
  -6   8   1 0.15764 1.76248   1
  -6   8   1 1.85385 1.47552   7
   5  -8  -1 -0.3273 1.34041   4
   5  -8  -1 -0.0398 1.43258   6
   5  -8  -1 2.00176 1.81480   2
  -5   8   1 1.01454 1.60099   1
  -5   8   1 -1.2007 1.05007   7
  -5   8   1 0.53060 1.55386   8
   4  -8  -1 12.3832 2.98783   9
   4  -8  -1 16.7736 2.83378   6
   4  -8  -1 14.7245 2.52780   4
   4  -8  -1 13.0115 2.73979   2
  -4   8   1 16.0556 2.91199   8
  -4   8   1 15.4408 2.63977   1
   3  -8  -1 7.15997 2.50000   2
   3  -8  -1 6.09283 2.36449   9
   3  -8  -1 14.3620 2.68031   6
   3  -8  -1 10.9442 2.26312   4
  -3   8   1 14.8455 2.91459   8
  -3   8   1 9.99004 2.06122   3
  -3   8   1 14.0208 2.50847   1
   2  -8  -1 26.7522 3.39911   6
   2  -8  -1 28.9727 3.64491   2
   2  -8  -1 27.7871 3.27973   5
   2  -8  -1 23.9588 3.64449   9
  -2   8   1 24.1121 3.07286   1
  -2   8   1 28.9262 3.41148   3
  -2   8   1 28.6731 3.80300   8
   1  -8  -1 12.3751 2.56067   2
   1  -8  -1 6.11385 2.01868   5
   1  -8  -1 8.98659 2.28027   6
  -1   8   1 9.31785 2.64763   8
  -1   8   1 6.08190 2.31594   3
  -1   8   1 7.23329 2.08957   5
  -1   8   1 7.68348 1.94962   1
   0  -8  -1 0.48865 1.75047   9
   0  -8  -1 1.11514 1.63685   6
   0  -8  -1 -2.5160 1.30301   2
   0  -8  -1 2.78010 1.74500   5
   0   8   1 2.87970 2.05236   5
   0   8   1 0.51075 1.17717   1
   0   8   1 -1.5940 1.52054   8
   0   8   1 -1.4627 1.42838   3
  -1  -8  -1 2.20608 1.81125   6
  -1  -8  -1 1.57722 1.65868   2
  -1  -8  -1 4.55065 2.07072   9
  -1  -8  -1 2.96257 1.86682   5
   1   8   1 6.79045 2.48829   3
   1   8   1 3.48566 2.22327   8
   1   8   1 5.83538 2.28405   5
  -2  -8  -1 21.8223 3.24253   6
  -2  -8  -1 24.8858 3.97695   9
  -2  -8  -1 33.8034 3.74288   2
  -2  -8  -1 24.9735 3.83980   5
   2   8   1 27.6854 4.09765   8
   2   8   1 24.1362 4.15751   3
   2   8   1 26.4259 4.05603   5
  -3  -8  -1 3.43462 1.97191   2
  -3  -8  -1 8.51349 2.72807   6
  -3  -8  -1 4.48105 2.42898   5
   3   8   1 2.67201 2.33011   8
   3   8   1 8.38133 2.97529   5
   3   8   1 1.75597 2.36740   3
  -4  -8  -1 0.31083 1.93138   2
  -4  -8  -1 4.06894 2.61483   5
  -4  -8  -1 -0.9047 1.95592   6
   4   8   1 1.05851 2.23559   8
   4   8   1 4.68658 2.91198   5
   4   8   1 -1.1436 2.22097   3
  -5  -8  -1 6.91682 3.02417   5
  -5  -8  -1 7.14995 2.81646   6
   5   8   1 0.87613 2.35492   8
   5   8   1 5.82386 3.12297   3
   5   8   1 2.68463 2.98463   5
   9  -9  -1 15.5935 4.12036   4
   9  -9  -1 12.6369 3.65749   2
  -9   9   1 9.80765 3.02079   7
  -9   9   1 6.56709 2.63334   8
  -9   9   1 10.8401 3.45844   1
   8  -9  -1 1.06523 2.06892   2
   8  -9  -1 1.24542 2.11378   4
  -8   9   1 -0.5876 1.67522   7
  -8   9   1 0.78433 2.22921   8
  -8   9   1 -0.9174 2.47238   1
   7  -9  -1 7.29523 2.71415   4
   7  -9  -1 11.6723 3.34715   2
  -7   9   1 6.88892 2.60679   8
  -7   9   1 10.7186 3.00394   1
  -7   9   1 8.29093 2.61044   7
   6  -9  -1 0.16208 1.96178   2
   6  -9  -1 -0.4116 1.46081   6
   6  -9  -1 0.67978 1.92227   4
  -6   9   1 0.24391 1.60424   1
  -6   9   1 1.41128 1.95593   8
   5  -9  -1 -0.0649 1.46249   6
   5  -9  -1 -0.3265 1.35468   4
   5  -9  -1 -0.8700 1.67520   2
  -5   9   1 2.92369 2.05243   8
  -5   9   1 0.27825 1.28376   1
   4  -9  -1 50.5064 5.27199   2
   4  -9  -1 55.2870 5.05449   6
  -4   9   1 54.0757 5.47053   8
  -4   9   1 63.7320 4.66489   1
   3  -9  -1 9.85650 2.60013   6
   3  -9  -1 11.3210 2.94000   2
  -3   9   1 12.9862 3.20548   8
  -3   9   1 13.8764 2.71665   1
   2  -9  -1 1.18129 1.76807   6
   2  -9  -1 -0.8512 1.71311   2
  -2   9   1 -0.8609 1.46890   3
  -2   9   1 2.45247 2.17751   8
  -2   9   1 3.73531 1.71597   1
   1  -9  -1 0.25633 1.62689   5
   1  -9  -1 2.39603 1.94553   2
   1  -9  -1 -0.0034 1.24445   6
  -1   9   1 -1.4954 1.43106   3
  -1   9   1 0.79143 1.59701   8
  -1   9   1 -0.3123 1.23379   1
   0  -9  -1 0.83658 1.93845   6
   0  -9  -1 5.02895 2.25504   2
   0  -9  -1 4.50888 2.01567   5
   0   9   1 -0.3170 1.59375   5
   0   9   1 1.25045 1.85432   3
   0   9   1 1.96041 2.51991   8
  -1  -9  -1 6.63002 2.38147   2
  -1  -9  -1 4.62782 2.32666   5
  -1  -9  -1 4.77899 2.38122   6
   1   9   1 3.64000 2.63630   8
   1   9   1 6.95558 2.71895   3
   1   9   1 9.60986 2.81712   5
  -2  -9  -1 3.47345 2.40028   5
  -2  -9  -1 -0.3149 1.91349   2
  -2  -9  -1 4.65807 2.08431   6
   2   9   1 0.00430 2.17804   3
   2   9   1 7.58367 2.83016   8
   2   9   1 2.44053 2.37310   5
  -3  -9  -1 4.37144 2.40999   2
  -3  -9  -1 4.34719 2.42353   5
  -3  -9  -1 6.16104 2.87017   6
   3   9   1 9.40786 3.31641   8
   3   9   1 10.2449 3.27807   5
   3   9   1 6.25328 3.02330   3
  -4  -9  -1 -0.2874 2.37639   5
  -4  -9  -1 10.2913 3.41264   6
   4   9   1 5.13125 2.85420   8
   4   9   1 8.74615 3.64958   3
   4   9   1 8.29224 3.36370   5
   8 -10  -1 1.88009 2.47795   2
   8 -10  -1 2.57151 2.31141   4
  -8  10   1 2.65807 2.72219   1
  -8  10   1 2.33343 2.43614   8
   7 -10  -1 -0.2899 2.36460   2
   7 -10  -1 1.60690 1.88260   4
  -7  10   1 3.52947 2.63021   1
  -7  10   1 7.93201 2.95089   8
   6 -10  -1 1.36914 1.90412   6
   6 -10  -1 0.91536 2.18328   2
  -6  10   1 4.98768 2.60782   1
  -6  10   1 7.10339 3.00205   8
   5 -10  -1 2.88990 2.05478   2
   5 -10  -1 3.21148 1.93171   6
  -5  10   1 5.86538 2.52511   8
  -5  10   1 4.68832 2.57459   1
   4 -10  -1 4.27453 2.50306   2
   4 -10  -1 -0.4369 2.28030   6
  -4  10   1 1.26742 1.88560   1
  -4  10   1 1.30732 2.07353   8
   3 -10  -1 -0.5209 1.66959   6
   3 -10  -1 -0.9796 1.79521   2
  -3  10   1 1.49887 1.81270   8
  -3  10   1 1.15312 1.71398   1
   2 -10  -1 4.86938 2.46736   6
   2 -10  -1 5.37094 2.65251   2
  -2  10   1 8.05042 2.93789   8
  -2  10   1 7.76110 2.86213   3
  -2  10   1 9.41637 2.39203   1
   1 -10  -1 1.58960 2.23848   2
   1 -10  -1 -1.2472 1.97768   6
  -1  10   1 0.67262 1.95736   3
  -1  10   1 1.11874 2.53320   8
   0 -10  -1 28.1376 4.12150   2
   0 -10  -1 38.1550 4.79603   5
   0 -10  -1 29.5219 4.33100   6
   0  10   1 35.6112 5.35043   8
   0  10   1 34.8773 4.99231   3
  -1 -10  -1 3.47705 2.53139   6
  -1 -10  -1 -0.3182 1.93754   2
  -1 -10  -1 -0.9360 1.73913   5
   1  10   1 1.80634 2.38443   3
   1  10   1 -1.1408 2.32210   8
  -2 -10  -1 1.24349 2.13565   2
  -2 -10  -1 -4.3008 1.92223   6
  -2 -10  -1 -2.1737 1.95350   5
   2  10   1 3.96888 3.00940   8
   2  10   1 0.59956 2.21222   3
   6 -11  -1 0.04546 2.34247   2
  -6  11   1 3.36587 2.60154   1
  -6  11   1 -0.5716 2.27920   8
   5 -11  -1 3.18199 2.42644   6
   5 -11  -1 7.65817 3.00217   2
  -5  11   1 6.44922 2.63069   1
  -5  11   1 11.2667 3.58495   8
   4 -11  -1 1.75988 2.50123   6
   4 -11  -1 0.45019 2.50416   2
  -4  11   1 5.76323 3.17133   8
  -4  11   1 7.07426 2.38353   1
   3 -11  -1 3.81065 2.60989   2
   3 -11  -1 1.05598 2.26395   6
  -3  11   1 3.94463 2.93258   8
  -3  11   1 2.73097 2.02784   1
   2 -11  -1 0.15345 2.34047   2
   2 -11  -1 0.77616 2.29717   6
  -2  11   1 0.01358 2.59536   8
   1 -11  -1 11.3564 3.33203   2
   1 -11  -1 13.0524 3.60653   6
  -1  11   1 19.7119 4.43319   8
  -1  11   1 10.8359 3.88686   3
   0 -11  -1 0.24820 2.75462   6
   0 -11  -1 -1.6924 2.05673   2
   0  11   1 6.31245 2.80006   3
   0  11  -2 17.7630 3.80929   3
   0 -11   2 14.4220 3.93046   6
  -1  11  -2 -1.2272 2.52272   8
   1 -11   2 1.06111 2.17730   2
   1 -11   2 4.26843 2.82720   6
  -2  11  -2 13.7432 3.04933   1
  -2  11  -2 12.1145 3.78942   8
   2 -11   2 6.41212 2.91982   2
   2 -11   2 10.7311 3.29838   6
  -3  11  -2 1.28409 1.90884   1
  -3  11  -2 1.33593 2.57657   8
   3 -11   2 1.25921 2.15691   2
   3 -11   2 -6.7391 1.82614   6
  -4  11  -2 -0.7710 1.86221   1
  -4  11  -2 1.09303 2.32618   8
   4 -11   2 2.55026 2.42868   6
   4 -11   2 0.33327 2.25643   2
  -5  11  -2 0.15157 2.37424   8
  -5  11  -2 0.57886 2.10948   1
   5 -11   2 0.19263 2.16853   2
   5 -11   2 0.49878 1.96380   6
  -6  11  -2 2.43460 2.62532   8
  -6  11  -2 -0.5169 1.99761   1
   6 -11   2 0.80781 2.22243   2
   6 -11   2 1.46465 2.23922   6
   2  10  -2 2.72300 2.87966   8
   2  10  -2 2.34962 2.59398   3
  -2 -10   2 2.10151 2.70301   6
  -2 -10   2 4.80771 3.06682   5
   1  10  -2 26.7037 4.95479   8
   1  10  -2 26.2793 4.65109   3
  -1 -10   2 32.0163 4.70357   6
  -1 -10   2 25.1858 4.17898   5
   0  10  -2 5.27641 2.05058   1
   0  10  -2 4.15951 2.64228   3
   0  10  -2 3.68089 2.81164   8
   0 -10   2 0.33780 2.12411   2
   0 -10   2 4.29226 2.57212   5
   0 -10   2 1.06357 2.31848   6
  -1  10  -2 1.82425 1.94713   3
  -1  10  -2 4.12129 2.02929   1
  -1  10  -2 2.72668 2.60485   8
   1 -10   2 3.81316 2.31690   6
   1 -10   2 2.98640 2.39106   2
   1 -10   2 -0.8901 1.99061   5
  -2  10  -2 0.74748 1.71076   1
  -2  10  -2 2.22186 1.76693   8
   2 -10   2 -0.0985 1.87557   2
   2 -10   2 -1.6449 1.69056   6
  -3  10  -2 15.4783 3.51829   8
  -3  10  -2 11.3202 2.76547   1
   3 -10   2 14.3579 3.26168   6
   3 -10   2 7.40978 2.79204   2
  -4  10  -2 -2.3270 1.65577   1
  -4  10  -2 -0.6229 2.02903   8
   4 -10   2 1.51009 2.01000   2
   4 -10   2 0.09793 1.78584   6
  -5  10  -2 -1.2985 1.70192   1
  -5  10  -2 0.77568 2.01992   8
   5 -10   2 1.50220 2.14405   2
   5 -10   2 0.34248 1.79090   6
  -6  10  -2 2.18650 2.41252   8
  -6  10  -2 -1.0636 2.02240   1
   6 -10   2 2.40684 2.46674   2
   6 -10   2 2.19117 2.08627   6
  -7  10  -2 0.74981 2.42336   8
  -7  10  -2 -0.7647 1.92013   1
   7 -10   2 0.80936 2.14946   2
   7 -10   2 -0.4152 1.64624   6
  -8  10  -2 0.26523 2.13874   7
  -8  10  -2 -3.5111 1.91943   1
   8 -10   2 -2.4974 1.78104   4
   8 -10   2 1.00794 2.37201   2
   4   9  -2 2.50723 2.91415   3
   4   9  -2 -1.1736 2.42520   8
  -4  -9   2 0.54747 2.45512   6
  -4  -9   2 1.16625 2.35634   5
   3   9  -2 -2.1820 2.11505   3
   3   9  -2 1.34671 2.30900   8
  -3  -9   2 0.13522 1.62389   5
  -3  -9   2 1.55079 2.25370   6
   2   9  -2 32.5925 4.84080   3
   2   9  -2 38.9367 5.52582   8
  -2  -9   2 31.3825 4.30871   6
  -2  -9   2 33.9598 4.90312   5
   1   9  -2 6.18802 2.88473   8
   1   9  -2 0.16541 1.38112   1
   1   9  -2 1.70467 2.02058   3
  -1  -9   2 3.51593 2.22036   5
  -1  -9   2 0.96915 2.11044   6
  -1  -9   2 2.58502 1.78668   2
   0   9  -2 8.70183 2.72838   3
   0   9  -2 14.7965 3.20270   8
   0   9  -2 11.4420 2.40985   1
   0  -9   2 10.1498 2.74974   5
   0  -9   2 9.64352 3.04270   9
   0  -9   2 16.6480 3.12728   2
   0  -9   2 10.0646 2.73120   6
  -1   9  -2 0.97865 1.49327   1
  -1   9  -2 -0.2078 1.59206   3
  -1   9  -2 0.27932 1.70787   8
   1  -9   2 1.86819 1.99094   6
   1  -9   2 -0.0558 1.59113   9
   1  -9   2 -2.8633 1.25153   2
   1  -9   2 -1.2980 1.20979   5
  -2   9  -2 9.47841 2.79891   8
  -2   9  -2 11.7670 2.52971   3
  -2   9  -2 7.66280 2.19508   1
   2  -9   2 4.50471 2.22049   6
   2  -9   2 9.98880 2.63252   2
   2  -9   2 11.8122 3.20735   9
  -3   9  -2 0.64219 1.59009   1
  -3   9  -2 2.73888 1.80691   8
   3  -9   2 -0.4283 1.60595   2
   3  -9   2 0.53200 1.77832   6
  -4   9  -2 9.45941 2.72713   8
  -4   9  -2 2.36816 1.95164   1
   4  -9   2 7.36878 2.41697   2
   4  -9   2 2.40307 1.88006   6
  -5   9  -2 11.4689 2.70010   1
  -5   9  -2 18.6864 3.39993   8
   5  -9   2 13.5521 3.08422   2
   5  -9   2 13.3785 2.78123   6
  -6   9  -2 10.5120 2.87347   1
  -6   9  -2 8.36163 2.24363   7
  -6   9  -2 10.4267 2.84031   8
   6  -9   2 6.81124 2.19810   6
   6  -9   2 10.0421 2.69452   4
   6  -9   2 4.97789 2.50362   2
  -7   9  -2 2.10894 2.00068   1
  -7   9  -2 0.28760 1.93348   7
  -7   9  -2 2.03024 2.25460   8
   7  -9   2 1.28287 2.34350   4
   7  -9   2 3.03257 2.25956   2
   7  -9   2 4.18531 2.00204   6
  -8   9  -2 1.83273 1.93679   7
  -8   9  -2 3.41408 2.62441   1
   8  -9   2 -0.4848 1.94105   6
   8  -9   2 -1.0165 2.08690   4
   8  -9   2 0.84005 2.31517   2
  -9   9  -2 -0.2308 2.05672   7
  -9   9  -2 -0.1320 1.84583   1
   9  -9   2 1.22720 1.96723   2
   9  -9   2 0.73826 2.45952   4
   5   8  -2 3.48757 2.96023   3
   5   8  -2 7.58368 2.81800   8
  -5  -8   2 3.25926 2.57009   6
  -5  -8   2 2.69971 2.54718   5
   4   8  -2 -0.4562 2.23885   5
   4   8  -2 -1.3293 2.06158   3
   4   8  -2 -2.2177 2.00306   8
  -4  -8   2 -2.2629 1.80034   5
  -4  -8   2 -0.3120 2.14045   6
   3   8  -2 7.26086 2.63375   8
   3   8  -2 6.71537 2.39124   5
   3   8  -2 10.8348 3.05535   3
  -3  -8   2 9.06791 2.75907   6
  -3  -8   2 8.87982 2.67169   5
   2   8  -2 -0.1520 1.96688   8
   2   8  -2 -1.9396 0.95404   1
   2   8  -2 3.60036 2.11368   3
  -2  -8   2 -1.3863 1.07935   6
  -2  -8   2 -0.2014 1.31420   2
  -2  -8   2 -0.3911 1.90510   9
  -2  -8   2 1.38443 1.88600   5
   1   8  -2 0.29735 1.17784   1
   1   8  -2 0.70347 1.79687   8
   1   8  -2 1.91731 1.76323   3
  -1  -8   2 0.61648 1.69097   6
  -1  -8   2 -2.2554 1.15789   9
  -1  -8   2 0.45851 1.62190   5
  -1  -8   2 -1.5101 1.30954   2
   0   8  -2 5.73740 2.19071   3
   0   8  -2 10.3619 2.66134   8
   0   8  -2 12.1475 2.39295   1
   0  -8   2 11.5545 2.56324   5
   0  -8   2 13.5145 2.46520   2
   0  -8   2 9.13860 2.33003   9
   0  -8   2 10.2069 2.42931   6
  -1   8  -2 31.7475 3.95344   8
  -1   8  -2 25.2106 3.14258   1
  -1   8  -2 30.2179 3.70741   3
   1  -8   2 28.5428 3.44299   5
   1  -8   2 32.7679 3.64921   2
   1  -8   2 27.6574 3.64323   9
   1  -8   2 34.0352 3.90331   6
  -2   8  -2 144.444 6.86738   8
  -2   8  -2 128.949 5.92813   1
  -2   8  -2 131.148 5.85610   3
   2  -8   2 125.825 5.54730   5
   2  -8   2 129.057 6.65238   9
   2  -8   2 129.176 6.17116   2
   2  -8   2 122.768 6.03928   6
  -3   8  -2 1.11691 1.36166   1
  -3   8  -2 2.28777 1.39159   8
   3  -8   2 3.80730 1.92677   2
   3  -8   2 2.23459 1.90617   9
   3  -8   2 1.52900 1.76628   6
  -4   8  -2 1.08944 1.20229   1
  -4   8  -2 1.78948 1.17317   7
  -4   8  -2 1.32843 1.21484   8
   4  -8   2 -0.9985 1.35406   6
   4  -8   2 -1.0193 1.49100   9
   4  -8   2 0.16132 1.53497   2
   4  -8   2 0.48788 1.23171   4
  -5   8  -2 9.69913 2.21176   1
  -5   8  -2 10.2064 2.22040   7
  -5   8  -2 12.2718 2.56973   8
   5  -8   2 12.2815 2.96660   9
   5  -8   2 14.8006 2.95497   2
   5  -8   2 12.3509 2.41280   4
   5  -8   2 12.2174 2.58474   6
  -6   8  -2 0.63750 1.74830   1
  -6   8  -2 -0.6859 1.46656   8
  -6   8  -2 3.27394 1.73567   7
   6  -8   2 0.62744 1.83642   2
   6  -8   2 -0.5795 1.66267   6
   6  -8   2 0.26566 1.60008   4
  -7   8  -2 66.8499 4.80224   8
  -7   8  -2 73.6713 5.37618   1
  -7   8  -2 66.3134 4.94519   7
   7  -8   2 60.7134 5.93594   4
   7  -8   2 62.6018 4.48127   6
   7  -8   2 57.1400 5.77288   2
  -8   8  -2 38.4563 4.70194   1
  -8   8  -2 36.2828 4.65511   7
   8  -8   2 41.1252 5.20853   2
   8  -8   2 36.7170 4.91228   4
   8  -8   2 35.7118 3.88681   6
  -9   8  -2 -1.3381 2.66013   1
  -9   8  -2 4.07362 2.47836   7
   9  -8   2 3.41134 2.80086   4
   9  -8   2 3.93868 2.59017   2
 -10   8  -2 -0.6500 1.99482   7
 -10   8  -2 4.07945 2.72604   1
  10  -8   2 2.94365 2.54944   2
  10  -8   2 7.25495 3.49714   4
   6   7  -2 0.78566 2.50231   3
   6   7  -2 5.51861 2.87061   5
   6   7  -2 2.45876 2.50671   8
  -6  -7   2 0.72833 2.37245   5
  -6  -7   2 -2.2152 1.87781   6
   5   7  -2 5.09629 2.94017   5
   5   7  -2 5.25994 2.24619   8
   5   7  -2 3.12001 2.81073   3
  -5  -7   2 4.45650 2.46988   6
  -5  -7   2 0.34056 2.12705   5
   4   7  -2 20.0152 3.69976   8
   4   7  -2 17.9370 3.61902   5
   4   7  -2 19.5904 3.90147   3
  -4  -7   2 19.2530 3.73807   5
  -4  -7   2 17.2987 3.31936   6
   3   7  -2 -0.1491 1.09261   1
   3   7  -2 -0.9922 1.64156   8
   3   7  -2 0.12454 1.65309   3
   3   7  -2 0.92365 1.90571   5
  -3  -7   2 -2.0808 1.55033   6
  -3  -7   2 -0.9004 1.40484   9
  -3  -7   2 -0.3827 1.16833   2
  -3  -7   2 1.19170 1.77759   5
   2   7  -2 -2.3565 1.26759   8
   2   7  -2 1.90933 1.95032   3
   2   7  -2 0.23905 1.70509   5
   2   7  -2 2.21308 1.49545   1
  -2  -7   2 5.73792 2.20399   5
  -2  -7   2 1.56190 1.60751   2
  -2  -7   2 0.08125 1.37394   9
  -2  -7   2 5.20244 2.03826   6
   1   7  -2 19.6115 3.18556   8
   1   7  -2 16.4291 2.47107   1
   1   7  -2 20.3907 3.12746   3
  -1  -7   2 15.6009 2.72238   9
  -1  -7   2 15.6489 2.68104   6
  -1  -7   2 16.2115 2.90718   5
  -1  -7   2 11.2075 2.12610   2
   0   7  -2 66.7755 3.91070   1
   0   7  -2 58.2221 4.31652   8
   0   7  -2 65.4118 4.41078   3
   0  -7   2 59.7566 4.13663   9
   0  -7   2 52.1060 3.98381   6
   0  -7   2 55.2184 4.18124   5
   0  -7   2 64.4890 3.91337   2
  -1   7  -2 1.01970 1.04849   8
  -1   7  -2 3.19467 1.50461   3
  -1   7  -2 1.42737 1.19917   1
   1  -7   2 0.60124 1.41022   9
   1  -7   2 -1.8128 1.36330   6
   1  -7   2 -2.6010 1.15276   2
   1  -7   2 -0.0424 1.21545   5
  -2   7  -2 12.6795 2.02924   3
  -2   7  -2 12.6402 1.65132   7
  -2   7  -2 13.8048 2.26800   1
  -2   7  -2 11.9276 2.33513   8
   2  -7   2 6.24917 1.95797   6
   2  -7   2 8.87804 2.29561   9
   2  -7   2 13.0099 2.05855   5
   2  -7   2 16.6250 2.64753   2
   2  -7   2 11.3091 1.85207   4
  -3   7  -2 1.23387 1.23051   8
  -3   7  -2 0.43349 0.85988   1
  -3   7  -2 1.77458 0.98555   7
  -3   7  -2 1.09020 0.93917   3
   3  -7   2 -0.2391 1.32345   6
   3  -7   2 1.81092 0.91667   5
   3  -7   2 3.28320 1.73545   2
   3  -7   2 0.96206 1.02221   4
   3  -7   2 0.58000 1.37391   9
  -4   7  -2 2.37900 1.18649   7
  -4   7  -2 2.01150 1.37519   1
  -4   7  -2 4.51809 1.57254   8
   4  -7   2 2.78704 1.65801   9
   4  -7   2 1.38582 1.47737   2
   4  -7   2 5.42077 1.67915   4
   4  -7   2 2.75360 1.41697   6
  -5   7  -2 0.62124 1.21807   1
  -5   7  -2 2.91578 1.42606   7
  -5   7  -2 -0.1384 1.31612   8
   5  -7   2 3.26447 1.52843   4
   5  -7   2 0.03831 1.42767   9
   5  -7   2 -0.6604 1.20959   6
   5  -7   2 2.05540 1.57831   2
  -6   7  -2 39.7015 4.07659   7
  -6   7  -2 38.2109 3.68679   8
  -6   7  -2 40.8130 4.07889   1
   6  -7   2 38.4662 4.24157   4
   6  -7   2 44.6134 4.48852   2
   6  -7   2 33.2808 4.29192   9
   6  -7   2 39.2633 3.76018   6
  -7   7  -2 5.19552 2.26427   7
  -7   7  -2 5.31940 1.99869   8
  -7   7  -2 4.12375 2.27226   1
   7  -7   2 4.73135 1.94725   2
   7  -7   2 5.80985 2.36483   4
  -8   7  -2 8.53014 2.81279   1
  -8   7  -2 5.81848 2.32399   7
   8  -7   2 9.44879 2.30976   6
   8  -7   2 6.68584 2.76697   2
   8  -7   2 2.90719 2.41502   4
  -9   7  -2 1.92931 1.69700   7
  -9   7  -2 2.12430 2.24532   1
   9  -7   2 -0.1182 2.24064   4
   9  -7   2 -0.5973 2.00819   2
 -10   7  -2 2.97496 2.59974   1
 -10   7  -2 0.01047 2.09817   7
  10  -7   2 -0.7631 2.34576   2
  10  -7   2 -0.7597 2.61331   4
   7   6  -2 36.2171 5.36235   3
   7   6  -2 31.2557 4.70509   8
   7   6  -2 38.6163 5.69872   5
  -7  -6   2 27.8947 4.83729   5
  -7  -6   2 44.1369 5.98354   3
  -7  -6   2 32.6013 4.36640   6
   6   6  -2 -3.1461 1.08919   3
   6   6  -2 -1.2215 1.68957   8
   6   6  -2 -1.9950 1.89120   5
  -6  -6   2 0.60539 1.90548   6
  -6  -6   2 0.49825 2.16147   5
   5   6  -2 -0.4299 1.89490   3
   5   6  -2 0.74978 2.10557   5
   5   6  -2 5.37905 2.35385   8
  -5  -6   2 -0.2328 1.91348   5
  -5  -6   2 2.49880 1.84807   6
   4   6  -2 96.4144 6.24117   3
   4   6  -2 94.0165 5.90648   5
   4   6  -2 100.610 4.77930   1
   4   6  -2 120.850 6.55874   8
  -4  -6   2 104.681 4.59392   2
  -4  -6   2 92.0895 5.86666   5
  -4  -6   2 100.841 5.47818   6
  -4  -6   2 95.4835 5.80515   9
   3   6  -2 204.257 8.59252   3
   3   6  -2 201.267 6.86662   1
   3   6  -2 193.600 8.21152   8
   3   6  -2 191.637 8.30731   5
  -3  -6   2 195.098 7.40421   6
  -3  -6   2 186.907 8.21260   5
  -3  -6   2 191.712 6.39768   2
  -3  -6   2 193.197 6.83268   9
   2   6  -2 1373.00 29.7498   5
   2   6  -2 1401.67 27.9373   1
   2   6  -2 1360.32 29.7117   8
   2   6  -2 1358.37 29.9018   3
  -2  -6   2 1375.58 28.4571   6
  -2  -6   2 1343.08 29.6119   5
  -2  -6   2 1383.72 27.9090   9
  -2  -6   2 1403.19 27.1987   2
   1   6  -2 9.86427 1.72780   1
   1   6  -2 10.0476 2.39477   5
   1   6  -2 9.77773 2.24776   3
   1   6  -2 9.98625 2.17566   8
  -1  -6   2 10.6771 1.95566   2
  -1  -6   2 8.96402 2.14041   6
  -1  -6   2 8.26013 2.28208   5
  -1  -6   2 8.96078 1.94658   9
   0   6  -2 7.89474 1.75691   3
   0   6  -2 7.28017 1.55791   1
   0   6  -2 7.93194 1.79529   8
   0  -6   2 9.02699 1.97162   9
   0  -6   2 5.59087 1.58323   6
   0  -6   2 10.1391 1.92014   5
   0  -6   2 8.84346 1.62839   2
  -1   6  -2 0.60381 0.58201   7
  -1   6  -2 -1.4179 0.79884   8
  -1   6  -2 -0.3257 0.72378   1
  -1   6  -2 0.16298 0.95046   3
   1  -6   2 0.87336 1.01216   2
   1  -6   2 0.32412 0.55068   4
   1  -6   2 0.82575 0.95206   5
   1  -6   2 -1.0453 0.88717   9
   1  -6   2 1.44579 1.18050   6
  -2   6  -2 6.50528 1.47737   8
  -2   6  -2 9.20212 1.70324   1
  -2   6  -2 7.79148 1.45940   3
   2  -6   2 7.21929 1.68228   2
   2  -6   2 6.82969 1.23417   4
   2  -6   2 8.34370 1.44017   5
   2  -6   2 6.70323 1.82395   9
   2  -6   2 8.20004 1.71254   6
  -3   6  -2 3.18763 1.26553   8
  -3   6  -2 5.66679 1.35793   7
  -3   6  -2 4.84880 1.08123   3
  -3   6  -2 7.31863 1.63541   1
   3  -6   2 5.71632 1.49059   2
   3  -6   2 6.49923 1.68012   6
   3  -6   2 4.79579 1.73153   9
   3  -6   2 4.88237 1.34298   4
   3  -6   2 6.65648 1.22089   5
  -4   6  -2 89.7316 4.30426   7
  -4   6  -2 91.8941 4.44285   1
  -4   6  -2 91.6311 4.29792   8
   4  -6   2 89.0819 4.29697   6
   4  -6   2 98.5328 4.83297   2
   4  -6   2 101.709 5.33202   9
   4  -6   2 85.5773 3.14229   5
   4  -6   2 95.7319 4.45235   4
  -5   6  -2 2.06517 1.32653   1
  -5   6  -2 0.71205 1.01596   8
  -5   6  -2 0.29543 1.14886   7
   5  -6   2 2.85875 1.62055   9
   5  -6   2 3.02899 1.55268   2
   5  -6   2 1.36838 1.12594   6
   5  -6   2 1.38427 1.21962   4
  -6   6  -2 204.097 6.75684   8
  -6   6  -2 188.357 7.45909   7
  -6   6  -2 206.111 7.50098   1
   6  -6   2 200.213 7.91207   4
   6  -6   2 195.849 6.91067   6
   6  -6   2 195.874 7.86275   2
   6  -6   2 209.758 8.79445   9
  -7   6  -2 16.1113 2.83624   7
  -7   6  -2 17.8494 2.45521   8
  -7   6  -2 15.5177 2.66443   1
   7  -6   2 15.0954 3.07827   9
   7  -6   2 9.64699 2.63790   4
   7  -6   2 18.9811 3.20831   2
   7  -6   2 17.2238 2.41530   6
  -8   6  -2 2.98550 1.98625   1
  -8   6  -2 -0.0937 1.63301   7
   8  -6   2 0.87614 2.09861   4
   8  -6   2 0.59964 1.92755   2
   8  -6   2 1.39400 1.31569   6
  -9   6  -2 1.55754 1.93497   7
  -9   6  -2 0.29209 1.87766   1
   9  -6   2 -0.7247 1.80995   2
   9  -6   2 -1.0709 2.14740   4
   9  -6   2 -0.3794 1.63914   6
 -10   6  -2 0.61207 2.13966   1
 -10   6  -2 -2.7485 1.73438   7
  10  -6   2 -0.7439 2.18326   2
  10  -6   2 0.21014 2.39623   4
 -11   6  -2 0.12034 2.07185   1
  11  -6   2 4.43470 2.70843   2
   8   5  -2 1.40916 2.24977   3
   8   5  -2 -0.4461 2.17639   5
   8   5  -2 2.30035 2.20093   8
  -8  -5   2 -0.4813 2.04730   3
  -8  -5   2 -1.6524 2.17149   5
  -8  -5   2 1.09994 1.98747   6
   7   5  -2 0.25449 2.01157   8
   7   5  -2 0.95214 2.22535   5
   7   5  -2 2.08744 2.20141   3
  -7  -5   2 3.62995 2.44704   3
  -7  -5   2 -1.1167 1.62616   6
  -7  -5   2 0.59029 2.19662   5
   6   5  -2 -0.7303 1.65411   3
   6   5  -2 2.38400 1.90641   8
   6   5  -2 -0.8595 1.89711   5
  -6  -5   2 1.17092 1.76747   6
  -6  -5   2 1.88453 1.76545   5
   5   5  -2 21.6653 3.66475   5
   5   5  -2 18.0928 2.41611   1
   5   5  -2 22.2876 3.83931   3
   5   5  -2 18.8450 3.18922   8
  -5  -5   2 22.5193 3.20868   6
  -5  -5   2 18.9608 3.33826   5
  -5  -5   2 17.2420 2.29987   2
   4   5  -2 0.29589 1.58328   8
   4   5  -2 1.14316 1.34022   3
   4   5  -2 1.45726 1.84517   5
   4   5  -2 2.30299 1.49050   1
  -4  -5   2 3.53064 1.35224   2
  -4  -5   2 0.72972 1.18239   9
  -4  -5   2 0.96977 1.80352   5
  -4  -5   2 2.66707 1.42323   6
   3   5  -2 344.407 11.1071   3
   3   5  -2 328.841 10.6680   8
   3   5  -2 344.242 10.9516   5
   3   5  -2 347.374 9.33538   1
  -3  -5   2 334.979 9.20417   9
  -3  -5   2 352.617 9.92860   6
  -3  -5   2 363.435 8.92581   2
  -3  -5   2 357.803 11.0975   5
   2   5  -2 -1.4124 0.83908   3
   2   5  -2 0.49961 1.18342   5
   2   5  -2 0.72782 0.91549   8
   2   5  -2 0.17807 0.76868   1
  -2  -5   2 -0.3639 0.85608   9
  -2  -5   2 -0.2290 0.91738   6
  -2  -5   2 0.70540 1.12241   5
  -2  -5   2 -0.4814 0.67488   2
   1   5  -2 7.32176 1.37663   1
   1   5  -2 4.02745 1.31635   8
   1   5  -2 4.24719 1.45893   5
   1   5  -2 7.41296 1.65677   3
   1   5  -2 8.29672 0.86136   7
  -1  -5   2 7.40372 1.36718   2
  -1  -5   2 5.60462 1.33217   9
  -1  -5   2 5.50115 1.53328   5
  -1  -5   2 7.40344 1.42733   6
   0   5  -2 181.769 6.33257   8
   0   5  -2 189.151 5.88159   1
   0   5  -2 177.629 6.12697   3
   0   5  -2 176.017 4.44569   7
   0  -5   2 196.872 6.14343   9
   0  -5   2 182.191 6.14228   5
   0  -5   2 183.772 4.21386   4
   0  -5   2 191.643 6.02852   6
   0  -5   2 186.290 5.56934   2
  -1   5  -2 295.069 8.01298   3
  -1   5  -2 305.353 8.10540   1
  -1   5  -2 312.602 7.05975   7
  -1   5  -2 294.404 8.42690   8
   1  -5   2 304.863 8.46928   9
   1  -5   2 296.181 7.92870   2
   1  -5   2 298.099 6.87038   4
   1  -5   2 303.706 7.98470   5
   1  -5   2 297.524 8.05424   6
  -2   5  -2 197.093 5.61792   7
  -2   5  -2 194.990 6.07144   1
  -2   5  -2 201.131 5.69937   3
  -2   5  -2 198.912 6.29215   8
   2  -5   2 205.333 5.65917   4
   2  -5   2 192.692 6.19555   2
   2  -5   2 200.739 5.64858   5
   2  -5   2 191.311 6.61038   9
   2  -5   2 196.013 6.11279   6
  -3   5  -2 49.2352 2.17102   3
  -3   5  -2 50.5970 2.81194   8
  -3   5  -2 45.2716 2.78044   1
  -3   5  -2 49.1160 2.73172   7
   3  -5   2 53.3650 2.86752   4
   3  -5   2 44.7064 3.23112   9
   3  -5   2 49.5115 2.26430   5
   3  -5   2 46.1732 2.96882   2
   3  -5   2 49.0364 2.89676   6
  -4   5  -2 75.3615 3.69657   1
  -4   5  -2 70.2241 3.62753   7
  -4   5  -2 69.7109 3.28349   8
  -4   5  -2 67.9801 2.15618   3
   4  -5   2 72.5913 2.47859   5
   4  -5   2 69.4081 3.82854   2
   4  -5   2 70.8556 3.69078   4
   4  -5   2 69.1228 3.46947   6
   4  -5   2 61.6093 3.95943   9
  -5   5  -2 -1.0956 0.73451   1
  -5   5  -2 0.74569 0.72829   8
  -5   5  -2 -1.4370 0.43475   7
   5  -5   2 -0.3454 0.98128   4
   5  -5   2 0.26972 0.83513   6
   5  -5   2 -1.1070 0.62660   7
   5  -5   2 1.64573 1.26975   9
   5  -5   2 -0.4649 0.90041   2
  -6   5  -2 12.9149 1.75408   8
  -6   5  -2 14.8209 2.53410   7
  -6   5  -2 14.4713 2.14588   1
   6  -5   2 12.1109 2.41865   4
   6  -5   2 13.1714 2.34479   2
   6  -5   2 16.2237 2.85059   9
   6  -5   2 16.6352 2.64223   7
   6  -5   2 16.1123 2.20248   6
  -7   5  -2 -1.2354 0.85415   7
  -7   5  -2 2.77293 1.45118   1
  -7   5  -2 1.14842 1.03693   8
   7  -5   2 0.70331 1.43294   2
   7  -5   2 0.04741 1.42572   4
   7  -5   2 0.07107 0.94307   6
   7  -5   2 -0.1619 1.13803   7
   7  -5   2 0.35066 1.41165   9
  -8   5  -2 3.89382 1.95561   7
  -8   5  -2 1.80367 1.59021   1
   8  -5   2 5.53872 2.50846   4
   8  -5   2 2.29850 1.92001   7
   8  -5   2 2.13443 1.63761   2
   8  -5   2 2.83889 1.63936   6
  -9   5  -2 2.65504 1.83523   1
  -9   5  -2 5.94128 2.32063   7
   9  -5   2 1.52610 2.14417   7
   9  -5   2 4.78501 1.89678   6
   9  -5   2 4.77860 2.34574   2
   9  -5   2 1.94265 1.93348   4
 -10   5  -2 4.08736 2.52293   7
 -10   5  -2 -1.9254 1.89374   4
 -10   5  -2 -0.6013 1.81018   1
  10  -5   2 0.65638 2.41074   4
  10  -5   2 -1.4327 1.72439   2
 -11   5  -2 0.31566 2.37081   7
 -11   5  -2 5.22189 2.75147   4
 -11   5  -2 2.72875 2.28222   1
  11  -5   2 3.51446 2.91353   4
  11  -5   2 3.10278 2.29236   2
   9   4  -2 -0.7667 2.24093   3
   9   4  -2 -1.7797 2.14981   5
   9   4  -2 1.21624 2.17673   8
  -9  -4   2 2.73920 2.69184   5
  -9  -4   2 3.59141 2.49192   8
  -9  -4   2 -1.3100 2.23039   3
   8   4  -2 3.32099 2.36851   3
   8   4  -2 4.10469 2.43380   5
   8   4  -2 2.56193 1.92552   8
  -8  -4   2 6.61978 2.33439   6
  -8  -4   2 6.27487 2.98787   5
  -8  -4   2 11.0013 3.31820   3
   7   4  -2 7.41146 2.30704   3
   7   4  -2 5.26432 2.42003   5
   7   4  -2 8.82201 2.50669   8
  -7  -4   2 6.70559 2.42993   6
  -7  -4   2 9.48631 2.71929   3
  -7  -4   2 6.57996 2.77219   5
   6   4  -2 -1.3716 1.49420   5
   6   4  -2 -0.8359 1.30542   1
   6   4  -2 -0.3556 1.52518   3
   6   4  -2 0.68606 1.47407   8
  -6  -4   2 0.07683 1.49023   6
  -6  -4   2 -1.5225 1.48593   5
  -6  -4   2 0.67582 1.13606   2
   5   4  -2 1.88311 1.76543   3
   5   4  -2 -0.3623 1.69400   5
   5   4  -2 2.59944 1.40616   1
   5   4  -2 2.44370 1.54941   8
  -5  -4   2 2.91479 1.24727   2
  -5  -4   2 3.11465 1.31788   9
  -5  -4   2 0.26902 1.48065   6
  -5  -4   2 -1.7957 1.63150   5
   4   4  -2 9.16601 2.03837   5
   4   4  -2 8.51130 1.62686   1
   4   4  -2 10.3244 2.23014   8
   4   4  -2 8.84504 2.14899   3
  -4  -4   2 10.1131 2.06998   5
  -4  -4   2 11.2610 1.93794   6
  -4  -4   2 9.85596 1.57775   2
  -4  -4   2 12.2196 1.95254   9
   3   4  -2 279.200 7.58172   1
   3   4  -2 281.846 9.00401   3
   3   4  -2 278.994 6.55856   7
   3   4  -2 285.709 8.76427   8
   3   4  -2 287.729 9.05297   5
  -3  -4   2 273.064 8.88958   5
  -3  -4   2 285.505 7.18097   2
  -3  -4   2 273.741 7.49477   9
  -3  -4   2 267.957 7.85752   6
   2   4  -2 1.18199 0.71830   1
   2   4  -2 0.73919 0.86263   8
   2   4  -2 1.44732 0.85657   5
   2   4  -2 1.13266 0.50992   7
   2   4  -2 1.65476 1.02446   3
  -2  -4   2 3.01695 1.10721   5
  -2  -4   2 2.61414 0.32862   4
  -2  -4   2 0.49386 0.85748   6
  -2  -4   2 3.18925 0.88514   2
  -2  -4   2 1.18513 0.72884   9
   1   4  -2 42.6121 2.28725   9
   1   4  -2 43.0068 2.76027   5
   1   4  -2 45.2076 1.64026   7
   1   4  -2 41.4574 2.70976   3
   1   4  -2 44.0186 2.67913   8
   1   4  -2 41.8900 2.33678   1
  -1  -4   2 41.3815 2.04389   2
  -1  -4   2 44.1978 0.99590   4
  -1  -4   2 42.8493 2.26585   9
  -1  -4   2 42.2426 2.75181   5
  -1  -4   2 42.8769 2.48875   6
   0   4  -2 8.86539 1.45048   8
   0   4  -2 10.7493 1.58203   3
   0   4  -2 11.9362 1.43500   1
   0   4  -2 10.9689 1.00382   7
   0   4  -2 9.57099 1.25881   9
   0  -4   2 7.59199 1.27964   6
   0  -4   2 11.4951 1.51536   9
   0  -4   2 13.2010 1.40928   2
   0  -4   2 9.30342 1.39814   5
   0  -4   2 10.0334 0.67526   4
  -1   4  -2 82.8697 2.85404   7
  -1   4  -2 84.3680 3.48447   8
  -1   4  -2 81.1616 3.26287   1
  -1   4  -2 89.8601 3.86430   9
  -1   4  -2 83.4667 3.22129   3
   1  -4   2 90.2467 3.31111   5
   1  -4   2 87.0284 3.31339   2
   1  -4   2 86.5593 2.74316   4
   1  -4   2 92.1929 3.66628   9
   1  -4   2 89.6060 3.47322   6
  -2   4  -2 1262.82 24.2870   1
  -2   4  -2 1268.90 23.9382   7
  -2   4  -2 1215.68 24.1475   8
  -2   4  -2 1289.45 23.3967   3
   2  -4   2 1297.57 24.3693   6
   2  -4   2 1222.25 24.3731   2
   2  -4   2 1261.70 25.0431   9
   2  -4   2 1258.44 23.4699   5
   2  -4   2 1252.04 23.8466   4
  -3   4  -2 312.011 6.36314   3
  -3   4  -2 313.227 7.95956   7
  -3   4  -2 307.531 7.48985   8
  -3   4  -2 304.797 7.86287   1
   3  -4   2 304.921 7.93202   4
   3  -4   2 297.984 8.10854   2
   3  -4   2 302.760 7.77546   6
   3  -4   2 297.919 6.66475   5
   3  -4   2 314.576 8.75330   9
  -4   4  -2 16.4846 1.62059   8
  -4   4  -2 16.2800 1.85278   1
  -4   4  -2 19.1732 2.17019   7
   4  -4   2 18.0987 2.19793   7
   4  -4   2 17.7775 2.33107   9
   4  -4   2 15.5772 0.99442   5
   4  -4   2 16.1748 1.84638   6
   4  -4   2 15.2396 2.06395   2
   4  -4   2 14.8121 2.00567   4
  -5   4  -2 -1.0357 0.77107   7
  -5   4  -2 0.58870 0.70207   8
  -5   4  -2 0.35104 0.58130   1
   5  -4   2 0.07625 0.91075   2
   5  -4   2 -0.0234 1.03650   9
   5  -4   2 -0.9188 0.85407   7
   5  -4   2 0.88451 1.04563   4
   5  -4   2 0.46674 0.41937   5
   5  -4   2 -0.5446 0.66851   6
  -6   4  -2 128.631 4.41862   8
  -6   4  -2 136.484 5.27441   1
  -6   4  -2 143.110 6.11296   7
   6  -4   2 141.321 6.10325   7
   6  -4   2 143.506 5.08118   6
   6  -4   2 140.343 6.41237   9
   6  -4   2 127.575 5.66507   2
   6  -4   2 144.329 6.21918   4
  -7   4  -2 15.9645 1.85645   8
  -7   4  -2 13.9678 2.63404   7
  -7   4  -2 12.4281 2.11279   1
   7  -4   2 14.3912 2.76596   7
   7  -4   2 12.2755 2.32504   2
   7  -4   2 9.73579 2.48374   4
   7  -4   2 13.9337 1.97834   6
   7  -4   2 8.94689 2.35833   9
  -8   4  -2 0.47344 1.41633   7
  -8   4  -2 1.65833 1.33244   1
   8  -4   2 -0.1998 1.56199   7
   8  -4   2 -0.4658 1.27379   9
   8  -4   2 2.30914 1.17146   6
   8  -4   2 -0.5891 1.33268   2
   8  -4   2 -0.1462 1.16228   4
  -9   4  -2 2.15377 1.67289   1
  -9   4  -2 0.02767 1.77339   7
   9  -4   2 1.28567 1.56015   6
   9  -4   2 3.33702 2.31131   4
   9  -4   2 1.65685 2.04943   7
   9  -4   2 -0.5246 1.51528   2
 -10   4  -2 6.64056 2.81827   7
 -10   4  -2 6.25341 2.61043   4
 -10   4  -2 9.93890 2.64270   1
  10  -4   2 11.1264 2.89843   2
  10  -4   2 11.2387 3.21160   4
  10  -4   2 14.4396 3.44319   7
 -11   4  -2 -0.6195 2.15319   4
 -11   4  -2 -0.9478 1.92040   1
 -11   4  -2 -0.4016 2.45136   7
  11  -4   2 -0.3403 2.23886   4
  11  -4   2 1.69789 2.05084   2
   9   3  -2 0.24280 2.31488   3
   9   3  -2 1.17923 2.66798   5
   9   3  -2 4.94122 2.24605   8
  -9  -3   2 6.73100 2.76539   3
  -9  -3   2 6.31570 2.76541   5
  -9  -3   2 5.89805 2.60940   8
   8   3  -2 1.43258 1.66328   8
   8   3  -2 0.49220 1.83319   3
   8   3  -2 0.52406 1.95548   5
  -8  -3   2 0.68107 1.92418   3
  -8  -3   2 2.51693 1.79922   6
  -8  -3   2 -0.3784 1.88631   5
   7   3  -2 6.45330 1.78411   1
   7   3  -2 4.41749 1.78916   8
   7   3  -2 7.98908 2.52520   5
   7   3  -2 6.06941 2.34919   3
  -7  -3   2 6.37323 2.34291   3
  -7  -3   2 5.67038 2.32664   5
  -7  -3   2 3.29576 1.63969   6
   6   3  -2 -1.5792 0.81803   1
   6   3  -2 0.12900 1.31658   3
   6   3  -2 0.61176 1.20992   6
   6   3  -2 -1.4845 1.32106   5
   6   3  -2 -0.7047 1.02765   8
  -6  -3   2 -2.3910 1.06403   6
  -6  -3   2 -0.5065 0.91690   2
  -6  -3   2 0.80402 1.02040   9
  -6  -3   2 1.18192 1.27538   3
  -6  -3   2 1.28083 1.60467   5
   5   3  -2 2.48379 1.52520   3
   5   3  -2 3.92325 1.70863   5
   5   3  -2 6.77666 1.29320   4
   5   3  -2 5.35957 1.59804   8
   5   3  -2 1.18631 1.17869   1
   5   3  -2 2.65527 1.13491   7
  -5  -3   2 5.28463 1.12737   4
  -5  -3   2 4.17553 1.43590   6
  -5  -3   2 2.91524 1.58848   5
  -5  -3   2 5.32423 1.31393   2
  -5  -3   2 5.97780 1.48092   9
   4   3  -2 55.1246 3.56937   3
   4   3  -2 58.4938 2.74740   7
   4   3  -2 59.8443 3.75732   5
   4   3  -2 55.7487 2.41863   4
   4   3  -2 60.2920 3.00382   1
   4   3  -2 58.1267 3.53358   8
  -4  -3   2 52.8558 3.50196   5
  -4  -3   2 53.5903 2.66416   2
  -4  -3   2 61.7257 3.22878   6
  -4  -3   2 61.1581 2.48788   4
  -4  -3   2 59.2525 3.08056   9
   3   3  -2 208.281 6.65183   8
   3   3  -2 206.190 5.30163   7
   3   3  -2 186.767 6.70195   3
   3   3  -2 214.521 6.03656   9
   3   3  -2 202.388 6.83008   5
   3   3  -2 203.574 5.80797   1
  -3  -3   2 206.205 5.41737   2
  -3  -3   2 213.258 5.84022   9
  -3  -3   2 205.319 6.89171   5
  -3  -3   2 199.922 4.72796   4
  -3  -3   2 208.501 5.90982   9
  -3  -3   2 195.577 6.01007   6
   2   3  -2 106.052 3.65497   1
   2   3  -2 99.1983 4.05512   8
   2   3  -2 101.309 4.23508   5
   2   3  -2 104.969 4.31993   3
   2   3  -2 107.309 3.02492   7
  -2  -3   2 102.134 3.43355   9
  -2  -3   2 101.493 4.23275   5
  -2  -3   2 107.772 2.42253   4
  -2  -3   2 109.126 3.26041   2
  -2  -3   2 107.097 3.74384   6
   1   3  -2 21.3056 1.69846   8
   1   3  -2 22.9859 1.40872   9
   1   3  -2 21.4612 1.74534   3
   1   3  -2 20.8084 1.45470   1
   1   3  -2 18.9399 1.92644   5
   1   3  -2 21.6132 1.06490   7
  -1  -3   2 17.9567 1.62380   6
  -1  -3   2 19.5088 1.34746   9
  -1  -3   2 18.4964 1.16592   2
  -1  -3   2 17.8524 1.86765   5
   0   3  -2 76.6012 2.59948   9
   0   3  -2 80.6308 2.27273   7
   0   3  -2 74.9481 2.99371   8
   0   3  -2 72.1981 2.86624   3
   0   3  -2 77.2535 2.80113   1
   0  -3   2 75.9945 2.51486   2
   0  -3   2 72.9383 2.74723   6
   0  -3   2 77.0641 2.94453   5
   0  -3   2 69.3941 2.66044   9
   0  -3   2 73.4748 1.83165   4
  -1   3  -2 108.783 3.12439   7
  -1   3  -2 112.791 3.51199   9
  -1   3  -2 103.127 3.13427   3
  -1   3  -2 99.6510 3.31147   1
  -1   3  -2 104.818 3.42440   8
   1  -3   2 105.448 3.61475   9
   1  -3   2 101.706 2.91137   4
   1  -3   2 109.285 3.44556   6
   1  -3   2 109.263 3.37574   2
   1  -3   2 100.495 3.18779   5
  -2   3  -2 71.4382 2.05549   3
  -2   3  -2 65.3846 2.64638   7
  -2   3  -2 76.5897 2.81790   1
  -2   3  -2 75.8473 2.62638   8
   2  -3   2 75.3988 3.17965   9
   2  -3   2 71.0007 2.85420   2
   2  -3   2 71.0128 2.31315   5
   2  -3   2 68.0020 2.71879   6
   2  -3   2 72.2623 2.70913   4
  -3   3  -2 17.7489 1.35295   1
  -3   3  -2 18.9207 1.85349   7
  -3   3  -2 15.4704 1.13445   8
   3  -3   2 17.6931 1.80787   4
   3  -3   2 18.1999 1.99530   9
   3  -3   2 17.0814 1.62630   6
   3  -3   2 19.0300 1.00776   5
   3  -3   2 17.4139 1.82613   7
   3  -3   2 16.6956 1.80761   2
  -4   3  -2 329.073 8.74248   7
  -4   3  -2 332.578 8.09023   1
  -4   3  -2 337.246 7.39156   8
   4  -3   2 336.046 6.92041   5
   4  -3   2 324.168 8.66568   2
   4  -3   2 332.506 8.76810   7
   4  -3   2 318.813 7.93557   6
   4  -3   2 337.857 8.89809   4
   4  -3   2 321.323 9.14971   9
  -5   3  -2 45.3057 2.59607   1
  -5   3  -2 43.5923 3.03448   7
  -5   3  -2 39.9172 1.03088   3
  -5   3  -2 40.5921 2.05703   8
   5  -3   2 36.2223 2.86716   7
   5  -3   2 42.3482 1.90755   5
   5  -3   2 36.8038 2.64513   2
   5  -3   2 34.5590 3.23721   4
   5  -3   2 33.6554 2.90613   9
   5  -3   2 43.4858 2.42761   6
  -6   3  -2 29.9580 2.67502   1
  -6   3  -2 31.2786 3.32749   7
  -6   3  -2 30.7964 1.88836   8
   6  -3   2 31.4761 3.54375   9
   6  -3   2 25.4516 2.40039   6
   6  -3   2 28.9336 3.19491   7
   6  -3   2 27.6664 3.15565   4
   6  -3   2 29.1394 3.08583   2
   6  -3   2 28.0318 1.89271   5
  -7   3  -2 13.2445 2.50027   7
  -7   3  -2 16.7653 1.82959   8
  -7   3  -2 17.4245 2.28123   1
   7  -3   2 14.6307 2.68345   9
   7  -3   2 9.67991 2.27745   7
   7  -3   2 13.2845 2.47776   2
   7  -3   2 11.3524 2.56763   4
   7  -3   2 12.0225 1.86963   6
  -8   3  -2 4.85387 1.66037   1
  -8   3  -2 5.28845 1.88437   7
   8  -3   2 3.64569 1.68838   7
   8  -3   2 1.14436 1.79368   4
   8  -3   2 4.35429 1.85381   2
   8  -3   2 6.42103 1.62394   6
   8  -3   2 4.25266 1.88831   9
  -9   3  -2 3.19487 1.69028   1
  -9   3  -2 2.24049 1.97584   7
  -9   3  -2 2.86576 1.71251   4
   9  -3   2 3.08255 2.12523   7
   9  -3   2 2.67316 1.46520   6
   9  -3   2 5.40577 2.15467   4
   9  -3   2 2.14272 1.92500   2
 -10   3  -2 1.44333 1.84147   1
 -10   3  -2 1.05487 2.25295   7
 -10   3  -2 2.82426 2.20373   4
  10  -3   2 1.34095 2.11952   7
  10  -3   2 1.37425 1.92526   2
  10  -3   2 0.66793 2.05637   4
 -11   3  -2 4.63688 2.69708   4
 -11   3  -2 0.38637 2.38525   7
 -11   3  -2 2.54138 2.11627   1
  11  -3   2 -0.2611 2.00470   2
  11  -3   2 5.34773 2.97353   4
   9   2  -2 0.25182 1.71293   8
   9   2  -2 3.43779 2.11660   3
   9   2  -2 0.99110 1.96757   5
  -9  -2   2 2.39353 2.35003   8
  -9  -2   2 2.21141 2.22816   5
  -9  -2   2 1.74186 2.05787   3
   8   2  -2 -0.0622 1.77527   5
   8   2  -2 0.75103 1.34175   1
   8   2  -2 0.90367 1.50781   8
   8   2  -2 -0.1760 1.55146   3
   8   2  -2 -1.0712 1.32935   6
  -8  -2   2 -2.2477 1.31515   6
  -8  -2   2 -2.4404 1.41867   1
  -8  -2   2 0.70181 1.67125   5
  -8  -2   2 1.28877 1.75163   3
  -8  -2   2 0.63866 1.74964   8
   7   2  -2 0.32216 1.16526   6
   7   2  -2 0.73528 1.52822   5
   7   2  -2 -0.0048 1.22299   7
   7   2  -2 -1.0591 1.08023   3
   7   2  -2 -1.6695 1.00083   1
   7   2  -2 -0.2663 1.10062   2
   7   2  -2 0.61138 1.24371   8
   7   2  -2 0.04667 1.11063   4
  -7  -2   2 -0.9178 1.22584   5
  -7  -2   2 -0.6575 1.05998   6
  -7  -2   2 0.55055 1.27030   9
  -7  -2   2 2.35789 1.42929   3
  -7  -2   2 0.01410 0.92324   4
  -7  -2   2 -1.1111 0.99411   7
  -7  -2   2 1.06692 1.06793   2
   6   2  -2 2.42804 1.55221   5
   6   2  -2 0.63282 0.90653   4
   6   2  -2 1.97771 1.15452   6
   6   2  -2 0.87051 1.28426   1
   6   2  -2 2.73926 1.47066   3
   6   2  -2 2.02980 1.20816   8
   6   2  -2 0.51662 1.11305   7
   6   2  -2 0.64357 0.86752   2
  -6  -2   2 1.00505 1.39939   5
  -6  -2   2 1.71901 1.04866   4
  -6  -2   2 -0.0232 1.47679   3
  -6  -2   2 1.49962 1.13705   6
  -6  -2   2 1.16687 1.01671   2
  -6  -2   2 0.90250 1.17631   9
   5   2  -2 -0.1043 0.78951   1
   5   2  -2 2.14719 1.04598   3
   5   2  -2 1.13060 0.98765   6
   5   2  -2 2.48667 1.35913   5
   5   2  -2 2.35032 0.92736   2
   5   2  -2 2.82192 1.02983   4
   5   2  -2 2.94446 1.20767   8
   5   2  -2 3.20787 1.13715   7
  -5  -2   2 2.12811 0.90518   2
  -5  -2   2 -0.5946 0.68647   9
  -5  -2   2 0.27581 1.08024   5
  -5  -2   2 1.34647 0.83779   4
  -5  -2   2 0.46105 0.83568   6
   4   2  -2 173.492 6.12603   5
   4   2  -2 184.633 6.35362   3
   4   2  -2 162.490 5.80588   8
   4   2  -2 173.616 5.01229   2
   4   2  -2 181.236 5.08172   4
   4   2  -2 175.871 5.35107   1
   4   2  -2 176.080 5.45478   6
   4   2  -2 174.582 5.29859   7
  -4  -2   2 178.044 5.01290   4
  -4  -2   2 171.209 6.16356   5
  -4  -2   2 181.952 5.46342   6
  -4  -2   2 181.662 5.12486   2
  -4  -2   2 178.250 5.41100   9
   3   2  -2 3.95606 1.04273   8
   3   2  -2 8.62525 1.12613   7
   3   2  -2 4.42044 0.89163   1
   3   2  -2 3.94342 0.74121   4
   3   2  -2 3.92663 0.80688   9
   3   2  -2 4.63730 1.15912   3
   3   2  -2 3.57050 0.94710   6
   3   2  -2 3.86815 1.12306   5
  -3  -2   2 4.52108 0.75038   4
  -3  -2   2 3.35270 0.78665   9
  -3  -2   2 4.29624 0.79626   2
  -3  -2   2 4.69438 0.99109   6
  -3  -2   2 4.32054 0.87307   9
  -3  -2   2 4.01642 1.12590   5
   2   2  -2 167.655 3.70526   4
   2   2  -2 166.979 4.32631   9
   2   2  -2 163.937 4.12287   7
   2   2  -2 166.501 4.96924   8
   2   2  -2 159.725 5.09140   3
   2   2  -2 166.653 5.11811   5
   2   2  -2 160.316 4.45570   1
  -2  -2   2 160.873 5.04574   5
  -2  -2   2 169.126 4.34417   9
  -2  -2   2 165.912 4.24613   9
  -2  -2   2 162.387 4.49571   6
  -2  -2   2 163.320 3.67385   4
  -2  -2   2 164.719 4.01584   2
   1   2  -2 180.427 4.96375   3
   1   2  -2 182.997 4.91343   8
   1   2  -2 178.514 4.94203   5
   1   2  -2 180.746 4.22048   9
   1   2  -2 180.411 4.57129   1
   1   2  -2 189.296 4.06918   7
  -1  -2   2 170.855 4.10916   9
  -1  -2   2 178.558 4.92809   5
  -1  -2   2 176.990 4.45096   6
  -1  -2   2 179.334 3.95923   2
   0   2  -2 3616.01 62.8622   8
   0   2  -2 3546.73 63.5651   1
   0   2  -2 3512.46 65.5118   7
   0   2  -2 3644.70 65.6173   3
   0   2  -2 3635.00 66.1733   9
   0  -2   2 3559.95 66.3787   9
   0  -2   2 3636.24 63.1697   4
   0  -2   2 3533.00 62.5253   6
   0  -2   2 3575.73 64.7523   5
   0  -2   2 3572.46 64.9721   2
  -1   2  -2 30.2318 1.52548   9
  -1   2  -2 31.7596 1.40550   1
  -1   2  -2 28.7151 1.13079   3
  -1   2  -2 29.3010 1.31233   8
  -1   2  -2 27.9260 1.31366   7
   1  -2   2 29.2816 1.38648   2
   1  -2   2 26.9462 1.42195   6
   1  -2   2 27.5411 1.22650   4
   1  -2   2 25.0953 1.44109   9
   1  -2   2 29.2360 1.28289   5
  -2   2  -2 353.389 7.84579   7
  -2   2  -2 351.804 7.09268   8
  -2   2  -2 345.893 7.53939   1
  -2   2  -2 351.759 8.16514   9
   2  -2   2 357.553 7.91013   2
   2  -2   2 352.741 7.61770   6
   2  -2   2 363.369 7.03298   5
   2  -2   2 360.393 8.26271   9
   2  -2   2 350.167 7.85136   4
  -3   2  -2 427.079 8.46166   8
  -3   2  -2 424.789 9.12254   1
  -3   2  -2 433.407 9.81789   7
   3  -2   2 417.865 9.71633   7
   3  -2   2 434.569 9.22441   6
   3  -2   2 423.970 9.70701   2
   3  -2   2 442.560 9.92321   4
   3  -2   2 435.866 10.2049   9
   3  -2   2 426.146 8.46697   5
  -4   2  -2 163.327 4.71711   1
  -4   2  -2 159.574 3.57739   3
  -4   2  -2 166.240 5.45351   7
  -4   2  -2 167.521 4.15956   8
   4  -2   2 165.911 5.53160   4
   4  -2   2 167.026 5.32873   2
   4  -2   2 158.361 5.62902   9
   4  -2   2 165.950 5.44593   7
   4  -2   2 175.053 4.79816   6
   4  -2   2 165.547 4.26183   5
  -5   2  -2 1284.08 23.9131   8
  -5   2  -2 1300.70 26.1943   7
  -5   2  -2 1287.88 23.4671   3
  -5   2  -2 1299.22 24.9012   1
   5  -2   2 1282.36 23.4805   3
   5  -2   2 1282.24 24.7769   6
   5  -2   2 1288.46 24.3765   5
   5  -2   2 1295.14 26.1877   7
   5  -2   2 1270.38 26.2550   4
   5  -2   2 1297.90 25.9678   2
   5  -2   2 1293.53 26.6570   9
  -6   2  -2 142.050 4.33908   8
  -6   2  -2 134.804 5.71716   7
  -6   2  -2 135.091 4.02486   3
  -6   2  -2 138.965 4.90848   1
   6  -2   2 145.222 6.00577   4
   6  -2   2 139.664 5.80531   7
   6  -2   2 144.867 4.84001   5
   6  -2   2 140.613 6.04775   9
   6  -2   2 144.111 4.91766   6
   6  -2   2 133.008 5.43192   2
   6  -2   2 129.754 3.98967   3
  -7   2  -2 101.592 5.30279   7
  -7   2  -2 104.797 3.88128   8
  -7   2  -2 91.9853 5.31154   9
  -7   2  -2 100.222 4.44277   1
   7  -2   2 109.640 5.60610   4
   7  -2   2 105.807 5.17875   2
   7  -2   2 105.114 4.55077   6
   7  -2   2 100.981 4.39215   5
   7  -2   2 111.804 5.51974   7
   7  -2   2 96.7263 5.39759   9
  -8   2  -2 51.9920 5.16657   9
  -8   2  -2 45.2921 3.31169   1
  -8   2  -2 43.3303 4.39305   7
  -8   2  -2 37.6732 4.24890   4
   8  -2   2 43.0401 4.50265   7
   8  -2   2 52.1174 4.31144   9
   8  -2   2 40.4870 4.47803   4
   8  -2   2 48.8693 4.59822   2
   8  -2   2 43.8216 3.37288   6
  -9   2  -2 11.5825 2.52510   1
  -9   2  -2 7.70225 2.60718   7
  -9   2  -2 6.60892 2.37718   4
   9  -2   2 8.21663 2.27697   6
   9  -2   2 13.4459 3.01585   7
   9  -2   2 10.6392 2.66967   2
   9  -2   2 11.6543 2.99079   4
 -10   2  -2 127.657 7.53860   4
 -10   2  -2 131.288 6.55870   1
 -10   2  -2 128.504 7.50356   7
  10  -2   2 132.994 7.53356   7
  10  -2   2 131.217 7.12755   2
  10  -2   2 120.574 7.42789   4
 -11   2  -2 -1.7057 1.61620   2
 -11   2  -2 -3.8258 2.02913   7
 -11   2  -2 0.51554 2.27467   4
  11  -2   2 1.73419 2.29743   2
  11  -2   2 5.75577 2.78533   4
   9   1  -2 1.99938 1.76428   1
   9   1  -2 3.96587 1.96417   8
   9   1  -2 3.66591 2.06587   3
   9   1  -2 3.21960 1.92473   7
  -9  -1   2 2.02292 1.94871   3
  -9  -1   2 5.76130 2.40315   7
  -9  -1   2 1.34892 1.82194   1
  -9  -1   2 2.37972 2.02217   8
   8   1  -2 0.83336 1.23735   6
   8   1  -2 0.83118 1.30501   2
   8   1  -2 -1.3983 1.63065   5
   8   1  -2 1.66789 1.49473   3
   8   1  -2 3.03855 1.77603   4
   8   1  -2 1.35870 1.50970   7
   8   1  -2 3.87793 1.65856   1
   8   1  -2 0.16775 1.23917   8
  -8  -1   2 1.52323 1.49628   7
  -8  -1   2 1.63676 1.92070   9
  -8  -1   2 0.13961 1.48042   5
  -8  -1   2 1.67125 1.40397   4
  -8  -1   2 -0.0553 1.30746   8
  -8  -1   2 2.85289 1.82429   3
  -8  -1   2 0.33674 1.39623   1
  -8  -1   2 0.12679 1.31117   6
  -8  -1   2 2.29174 1.48230   2
   7   1  -2 19.3893 2.69876   7
   7   1  -2 20.4366 2.97324   5
   7   1  -2 19.3519 2.44966   2
   7   1  -2 20.9264 2.99909   3
   7   1  -2 18.8720 2.56113   8
   7   1  -2 18.7533 2.65908   9
   7   1  -2 23.4486 2.60893   6
   7   1  -2 18.7270 2.65505   4
   7   1  -2 23.5428 2.77631   1
  -7  -1   2 20.8763 2.51625   2
  -7  -1   2 22.0286 2.97426   5
  -7  -1   2 21.6095 2.84117   9
  -7  -1   2 23.8909 2.84045   4
  -7  -1   2 25.6538 2.73881   6
  -7  -1   2 25.5617 3.23964   3
  -7  -1   2 19.7548 2.68600   8
  -7  -1   2 13.0895 2.59815   7
  -7  -1   2 18.7412 2.50223   1
   6   1  -2 6.09500 1.72962   3
   6   1  -2 6.32314 1.50910   9
   6   1  -2 4.64038 1.36382   2
   6   1  -2 4.15834 1.40961   4
   6   1  -2 5.98614 1.60709   7
   6   1  -2 9.07561 1.66099   1
   6   1  -2 8.89892 1.77839   8
   6   1  -2 6.27478 1.40204   6
   6   1  -2 10.8352 2.06635   5
  -6  -1   2 4.49043 1.62520   5
  -6  -1   2 6.81700 1.63035   8
  -6  -1   2 8.68085 1.65958   6
  -6  -1   2 6.28206 1.61969   9
  -6  -1   2 5.09755 1.75311   3
  -6  -1   2 5.18238 1.33384   2
   5   1  -2 0.26739 0.76640   8
   5   1  -2 0.08177 0.74519   4
   5   1  -2 0.22262 0.77685   6
   5   1  -2 0.50063 0.72660   1
   5   1  -2 0.74569 0.85740   9
   5   1  -2 0.35739 0.88564   5
   5   1  -2 1.24259 0.93997   7
   5   1  -2 0.53928 0.67809   2
   5   1  -2 -0.1694 0.83885   3
  -5  -1   2 0.00495 0.70419   3
  -5  -1   2 -0.6490 0.69268   9
  -5  -1   2 0.68038 0.78000   6
  -5  -1   2 0.89110 0.99554   5
  -5  -1   2 -0.0355 0.59641   2
   4   1  -2 229.277 6.22647   9
   4   1  -2 222.749 6.34706   7
   4   1  -2 227.714 5.86191   2
   4   1  -2 228.527 6.55299   8
   4   1  -2 225.109 6.13704   1
   4   1  -2 223.610 6.16122   4
   4   1  -2 231.239 6.73757   5
   4   1  -2 220.921 5.89236   6
   4   1  -2 223.285 6.77168   3
  -4  -1   2 227.061 6.84307   3
  -4  -1   2 228.677 5.87158   2
  -4  -1   2 213.459 5.83860   6
  -4  -1   2 224.484 6.19682   9
  -4  -1   2 233.252 6.38683   9
  -4  -1   2 224.875 6.68617   5
   3   1  -2 57.5301 2.32050   9
   3   1  -2 60.3020 2.70938   8
   3   1  -2 55.3535 2.36541   1
   3   1  -2 60.1764 2.85260   3
   3   1  -2 59.7317 2.18522   2
   3   1  -2 61.3702 2.55382   7
   3   1  -2 57.6300 2.71439   5
   3   1  -2 58.2943 2.33001   4
  -3  -1   2 55.3652 2.23278   6
  -3  -1   2 58.0059 2.17129   2
  -3  -1   2 57.7454 2.34842   9
  -3  -1   2 57.4134 2.39602   9
  -3  -1   2 56.5757 2.65248   5
   2   1  -2 114.627 3.26633   1
   2   1  -2 110.606 3.62519   3
   2   1  -2 112.440 2.83039   2
   2   1  -2 111.869 3.02641   9
   2   1  -2 115.847 2.99235   4
   2   1  -2 111.333 3.49642   8
   2   1  -2 117.619 3.13629   6
   2   1  -2 117.916 3.24465   7
   2   1  -2 109.465 3.53125   5
  -2  -1   2 106.871 3.50514   5
  -2  -1   2 112.667 3.04106   9
  -2  -1   2 114.174 3.07716   6
  -2  -1   2 114.764 3.01268   9
  -2  -1   2 114.472 2.84169   2
   1   1  -2 246.560 5.66800   3
   1   1  -2 252.784 5.17366   7
   1   1  -2 244.499 5.58790   5
   1   1  -2 244.769 5.37720   1
   1   1  -2 249.353 5.58199   8
   1   1  -2 249.648 4.84706   9
   1   1  -2 249.312 4.74214   4
  -1  -1   2 250.817 4.81915   9
  -1  -1   2 247.861 4.70680   2
  -1  -1   2 246.041 5.59215   5
  -1  -1   2 247.615 5.13324   6
   0   1  -2 447.753 7.86316   4
   0   1  -2 426.152 8.39964   1
   0   1  -2 438.763 8.06773   9
   0   1  -2 437.324 8.25119   7
   0   1  -2 433.954 8.38416   8
   0   1  -2 435.943 8.37800   3
   0  -1   2 442.664 8.10785   9
   0  -1   2 433.486 8.45279   5
   0  -1   2 437.160 8.36177   3
   0  -1   2 444.667 8.30604   6
   0  -1   2 437.639 7.98549   2
  -1   1  -2 1488.23 26.4261   4
  -1   1  -2 1500.21 27.0182   8
  -1   1  -2 1498.34 26.2836   1
  -1   1  -2 1503.50 26.5265   7
  -1   1  -2 1497.06 26.6774   9
   1  -1   2 1473.59 26.3884   6
   1  -1   2 1470.56 26.3959   3
   1  -1   2 1480.70 26.4390   4
   1  -1   2 1490.29 26.4448   2
   1  -1   2 1472.16 27.0929   5
   1  -1   2 1480.61 26.6834   9
  -2   1  -2 802.782 15.5500   7
  -2   1  -2 814.526 14.4284   8
  -2   1  -2 811.674 14.9900   1
   2  -1   2 815.678 15.5582   2
   2  -1   2 818.474 15.2172   6
   2  -1   2 812.005 15.5628   7
   2  -1   2 817.340 15.6797   4
   2  -1   2 794.807 15.8756   9
   2  -1   2 814.379 14.8772   5
   2  -1   2 820.681 14.3804   3
  -3   1  -2 63.1598 2.70681   7
  -3   1  -2 67.8781 2.30095   1
  -3   1  -2 70.0450 3.02169   9
  -3   1  -2 65.7126 1.96315   8
   3  -1   2 68.8485 2.79532   7
   3  -1   2 67.3567 2.97027   9
   3  -1   2 68.7176 2.06582   3
   3  -1   2 66.4139 2.80409   4
   3  -1   2 78.3733 2.56404   6
   3  -1   2 68.3772 2.30643   5
   3  -1   2 67.4358 2.75010   2
  -4   1  -2 148.999 4.28508   1
  -4   1  -2 157.609 3.97558   8
  -4   1  -2 159.522 5.12697   7
   4  -1   2 148.583 4.90995   2
   4  -1   2 154.996 3.98613   8
   4  -1   2 151.419 4.44672   5
   4  -1   2 153.569 5.12247   4
   4  -1   2 156.553 5.07395   7
   4  -1   2 153.184 4.49274   6
   4  -1   2 153.731 5.31472   9
   4  -1   2 155.851 4.14667   3
  -5   1  -2 43.7122 2.73951   7
  -5   1  -2 49.2872 2.42613   1
  -5   1  -2 51.8011 2.20740   8
  -5   1  -2 48.3126 3.11906   9
   5  -1   2 48.3010 2.94767   7
   5  -1   2 46.3996 2.14359   8
   5  -1   2 46.5285 2.40685   1
   5  -1   2 48.6245 2.66591   5
   5  -1   2 45.3572 2.53448   6
   5  -1   2 43.6641 2.79641   2
   5  -1   2 40.6041 2.86164   4
   5  -1   2 48.6700 3.17813   9
   5  -1   2 49.1384 2.32505   3
  -6   1  -2 7.39445 1.75877   9
  -6   1  -2 9.71335 1.88959   7
  -6   1  -2 10.7830 1.51215   1
  -6   1  -2 8.56330 1.37360   3
  -6   1  -2 11.4195 1.99781   4
  -6   1  -2 10.2454 1.39150   8
   6  -1   2 9.00725 1.41435   3
   6  -1   2 8.77890 1.41584   1
   6  -1   2 10.0930 1.75246   5
   6  -1   2 9.71447 1.60003   6
   6  -1   2 8.68509 1.94638   9
   6  -1   2 7.86937 1.25215   8
   6  -1   2 7.54924 1.64580   2
   6  -1   2 4.32386 1.49972   4
   6  -1   2 7.67189 1.68026   7
  -7   1  -2 0.57397 1.22127   9
  -7   1  -2 1.84375 1.14025   1
  -7   1  -2 -0.8498 1.16683   7
  -7   1  -2 0.34849 0.86319   8
  -7   1  -2 0.10438 0.83174   3
  -7   1  -2 -2.0043 1.20727   4
   7  -1   2 0.41564 0.94794   5
   7  -1   2 1.73512 1.27756   2
   7  -1   2 0.05663 0.86740   3
   7  -1   2 -0.0715 1.26126   4
   7  -1   2 0.46608 1.08335   6
   7  -1   2 0.39353 1.23254   7
   7  -1   2 0.43616 1.43647   9
  -8   1  -2 0.21968 1.59887   4
  -8   1  -2 6.34961 2.09163   7
  -8   1  -2 2.71613 1.77705   9
  -8   1  -2 1.72689 1.27489   1
   8  -1   2 3.29483 1.77512   5
   8  -1   2 2.76098 1.72933   9
   8  -1   2 0.61556 1.65162   7
   8  -1   2 7.42934 2.04511   2
   8  -1   2 1.13419 1.31667   6
   8  -1   2 5.88063 1.96302   4
  -9   1  -2 15.3916 2.59384   1
  -9   1  -2 14.5898 3.01120   4
  -9   1  -2 10.9737 2.85051   7
   9  -1   2 12.3486 2.69043   6
   9  -1   2 14.6070 3.14853   4
   9  -1   2 22.1616 3.37100   2
   9  -1   2 12.2398 2.87319   7
 -10   1  -2 10.8814 2.69282   2
 -10   1  -2 0.82626 2.01129   7
 -10   1  -2 3.21735 2.56770   4
  10  -1   2 1.39234 2.32922   7
  10  -1   2 -1.0181 1.71412   2
  10  -1   2 4.16027 2.49310   6
  10  -1   2 3.13378 2.18122   4
 -11   1  -2 4.30923 2.31204   2
 -11   1  -2 -3.5930 2.19916   7
 -11   1  -2 -1.4975 2.24326   4
  11  -1   2 2.55024 2.34152   2
  11  -1   2 -1.7409 2.28695   4
  10   0  -2 3.89357 2.21971   4
  10   0  -2 1.38702 2.07040   7
  10   0  -2 1.70435 1.72475   1
 -10   0   2 2.99114 2.04593   4
 -10   0   2 2.22310 1.91246   1
 -10   0   2 2.57657 2.22537   7
   9   0  -2 5.05176 1.91282   8
   9   0  -2 4.92042 2.23811   4
   9   0  -2 4.63729 1.88063   1
   9   0  -2 5.12615 2.19317   7
   9   0  -2 4.44525 1.78954   2
  -9   0   2 6.31219 2.12552   8
  -9   0   2 4.99971 1.89856   2
  -9   0   2 1.99134 2.01835   7
  -9   0   2 3.29614 2.03375   4
  -9   0   2 3.61416 2.02731   1
   8   0  -2 0.94989 1.25388   3
   8   0  -2 -0.1025 1.12025   8
   8   0  -2 -0.3388 1.08489   6
   8   0  -2 -0.0540 1.42037   7
   8   0  -2 -2.7822 1.12443   5
   8   0  -2 2.42562 1.52367   2
   8   0  -2 1.42321 1.54018   4
   8   0  -2 0.78212 1.27928   1
   8   0  -2 0.22960 1.16244   9
  -8   0   2 1.40528 1.20092   6
  -8   0   2 -0.0179 1.14316   2
  -8   0   2 -0.2519 1.16219   9
  -8   0   2 1.68761 1.51460   8
  -8   0   2 1.90017 1.46186   4
  -8   0   2 -1.6842 1.48219   7
  -8   0   2 0.14908 1.18897   1
  -8   0   2 0.22534 1.24461   3
  -8   0   2 2.18366 1.51406   5
   7   0  -2 60.5438 3.39287   6
   7   0  -2 58.3486 3.70267   3
   7   0  -2 59.8125 3.64785   1
   7   0  -2 58.6181 4.04829   7
   7   0  -2 59.5715 3.79179   9
   7   0  -2 61.5499 3.62855   2
   7   0  -2 60.2641 3.58712   8
   7   0  -2 63.9225 4.22053   4
   7   0  -2 65.5774 3.94494   5
  -7   0   2 58.5318 3.29322   6
  -7   0   2 57.8355 3.65387   5
  -7   0   2 59.2575 4.18160   7
  -7   0   2 59.7698 3.58303   1
  -7   0   2 69.0980 3.89695   8
  -7   0   2 64.3603 4.08382   9
  -7   0   2 65.4351 3.91593   3
   6   0  -2 23.0888 2.40941   2
   6   0  -2 22.1329 2.43217   8
   6   0  -2 21.7949 2.65922   7
   6   0  -2 25.0783 2.60639   5
   6   0  -2 22.8414 2.51318   9
   6   0  -2 20.5623 2.61421   4
   6   0  -2 22.8116 2.54727   3
   6   0  -2 21.6129 2.10223   6
   6   0  -2 22.9838 2.36615   1
  -6   0   2 24.2367 2.44161   1
  -6   0   2 21.3508 2.40479   8
  -6   0   2 21.1376 2.38901   5
  -6   0   2 19.3437 2.46561   3
  -6   0   2 19.1955 2.01228   6
  -6   0   2 24.2827 2.67333   9
   5   0  -2 165.385 5.80352   7
   5   0  -2 164.851 5.29307   1
   5   0  -2 171.863 5.65221   3
   5   0  -2 170.274 5.74436   4
   5   0  -2 164.897 5.55388   9
   5   0  -2 178.997 5.34771   2
   5   0  -2 162.349 5.40545   8
   5   0  -2 166.221 5.42204   5
   5   0  -2 174.489 4.96748   6
  -5   0   2 169.084 5.67293   9
  -5   0   2 158.727 5.50739   3
  -5   0   2 170.885 5.52829   5
  -5   0   2 162.069 5.40517   8
   4   0  -2 292.420 7.37761   8
   4   0  -2 291.112 7.20084   1
   4   0  -2 290.491 7.03259   2
   4   0  -2 283.396 7.60487   7
   4   0  -2 296.724 7.55330   4
   4   0  -2 278.970 7.32810   9
   4   0  -2 290.475 6.64711   6
   4   0  -2 303.313 7.58184   3
   4   0  -2 289.339 7.26149   5
  -4   0   2 296.091 7.50827   9
  -4   0   2 289.642 7.38883   9
  -4   0   2 274.019 7.17828   5
  -4   0   2 285.719 7.33703   8
  -4   0   2 295.753 7.51638   3
   3   0  -2 386.527 8.76103   7
   3   0  -2 377.665 7.78974   6
   3   0  -2 377.945 8.12199   2
   3   0  -2 390.580 8.59357   8
   3   0  -2 378.382 8.55368   4
   3   0  -2 374.942 8.39007   9
   3   0  -2 393.165 8.42768   5
   3   0  -2 391.510 8.67611   3
   3   0  -2 375.286 8.36903   1
  -3   0   2 375.265 8.59447   3
  -3   0   2 391.557 8.42976   5
  -3   0   2 385.546 8.58620   8
  -3   0   2 395.472 8.53325   9
   2   0  -2 8564.70 153.010   8
   2   0  -2 8371.54 151.078   9
   2   0  -2 8045.83 149.749   1
   2   0  -2 8466.70 150.138   2
   2   0  -2 8341.20 148.387   6
   2   0  -2 8363.57 152.008   4
   2   0  -2 8685.32 152.013   5
   2   0  -2 8530.23 151.979   3
   2   0  -2 8550.01 152.488   7
  -2   0   2 8573.76 151.384   5
  -2   0   2 8478.63 148.999   6
  -2   0   2 8304.41 151.997   8
  -2   0   2 8486.33 151.021   9
  -2   0   2 8453.03 153.343   3
   1   0  -2 1676.50 30.0477   1
   1   0  -2 1733.36 30.1711   7
   1   0  -2 1708.82 30.1453   8
   1   0  -2 1699.29 31.5629   9
   1   0  -2 1695.33 30.8491   4
   1   0  -2 1701.85 30.7887   2
  -1   0   2 1698.23 30.1361   8
  -1   0   2 1694.01 30.4490   9
  -1   0   2 1745.23 30.9214   5
  -1   0   2 1724.37 30.5653   6
  -1   0   2 1732.32 30.1875   3
   0   0  -2 348.089 6.48502   4
   0   0  -2 351.811 6.54608   7
   0   0  -2 352.030 6.44183   9
   0   0  -2 351.066 6.37546   1
   0   0  -2 351.114 6.33457   8
   0   0  -2 344.215 6.33833   2
   0   0   2 353.207 6.47744   3
   0   0   2 354.356 6.33929   6
   0   0   2 352.838 6.51106   5
   0   0   2 341.842 6.30965   8
   0   0   2 341.818 6.33914   2
   0   0   2 334.731 6.42239   9
  -1   0  -2 34.9690 0.88457   1
  -1   0  -2 32.5749 1.17318   7
  -1   0  -2 31.4680 1.24448   4
  -1   0  -2 31.7397 1.32774   9
   1   0   2 33.2544 1.16604   6
   1   0   2 30.8886 1.14825   5
   1   0   2 29.8506 1.29795   9
   1   0   2 32.8035 1.26627   4
   1   0   2 30.7730 0.78648   8
   1   0   2 30.7733 1.05335   3
   1   0   2 32.0972 1.34079   9
   1   0   2 29.9969 1.20596   2
  -2   0  -2 186.861 4.99295   9
  -2   0  -2 192.499 5.04445   9
  -2   0  -2 194.698 4.65287   7
  -2   0  -2 197.644 4.11118   1
  -2   0  -2 200.304 4.86818   4
   2   0   2 194.567 4.11569   1
   2   0   2 194.080 4.50290   3
   2   0   2 198.267 4.65689   5
   2   0   2 199.836 4.60615   6
   2   0   2 191.608 4.63241   7
   2   0   2 190.791 4.75484   2
   2   0   2 200.556 5.10360   9
   2   0   2 187.028 4.08240   8
  -3   0  -2 75.7651 3.14565   9
  -3   0  -2 69.8091 2.72126   7
  -3   0  -2 78.5224 2.96576   4
  -3   0  -2 75.7398 3.11836   9
  -3   0  -2 73.8644 2.30706   1
   3   0   2 67.5443 2.25026   1
   3   0   2 77.8000 2.85229   5
   3   0   2 75.1572 2.64957   6
   3   0   2 73.7086 3.08924   9
   3   0   2 69.2557 2.27645   8
   3   0   2 77.7967 2.88454   2
   3   0   2 75.5930 2.80929   7
   3   0   2 68.2973 2.83312   4
   3   0   2 77.9470 2.71120   3
  -4   0  -2 74.1957 2.62662   1
  -4   0  -2 71.6031 3.18199   4
  -4   0  -2 77.1010 3.56783   9
  -4   0  -2 67.9073 3.06291   7
  -4   0  -2 75.3575 2.69719   8
   4   0   2 71.6115 3.14493   7
   4   0   2 77.9706 3.32844   4
   4   0   2 74.5572 2.64364   1
   4   0   2 69.4235 2.91358   6
   4   0   2 71.0635 3.41954   9
   4   0   2 72.0253 2.65578   8
   4   0   2 69.8066 3.13626   2
   4   0   2 72.9300 3.19549   5
   4   0   2 77.7559 3.07041   3
  -5   0  -2 0.32253 0.83255   4
  -5   0  -2 -0.2415 0.75034   9
  -5   0  -2 -0.1075 0.57609   8
  -5   0  -2 0.26523 0.52769   1
  -5   0  -2 0.00877 0.77905   7
   5   0   2 0.29931 0.81046   5
   5   0   2 1.45311 0.93048   9
   5   0   2 -1.2854 0.63999   7
   5   0   2 0.70838 0.63746   8
   5   0   2 -0.1931 0.73009   6
   5   0   2 1.73523 1.04472   4
   5   0   2 0.80672 0.81528   2
   5   0   2 0.02197 0.54890   1
   5   0   2 -0.4360 0.63005   3
  -6   0  -2 17.9510 2.45925   7
  -6   0  -2 14.4602 2.28922   9
  -6   0  -2 12.9303 2.06962   4
  -6   0  -2 20.2396 1.95218   1
  -6   0  -2 18.6003 1.89615   8
   6   0   2 15.8997 2.12198   3
   6   0   2 15.4610 2.39921   9
   6   0   2 13.9439 1.64549   8
   6   0   2 17.3657 1.84411   1
   6   0   2 17.8318 2.49318   4
   6   0   2 17.0171 2.34416   5
   6   0   2 18.6832 2.34666   2
   6   0   2 17.6712 2.32066   7
   6   0   2 15.0451 2.02297   6
  -7   0  -2 31.8463 3.53137   7
  -7   0  -2 32.2866 3.64686   4
  -7   0  -2 37.5949 3.90758   9
  -7   0  -2 37.9548 2.71817   1
  -7   0  -2 32.8772 3.38816   2
  -7   0  -2 38.5230 3.02168   3
  -7   0  -2 37.3025 2.64316   8
   7   0   2 32.2543 3.61402   9
   7   0   2 40.7870 3.08706   6
   7   0   2 33.0350 3.35992   3
   7   0   2 43.3340 3.91237   7
   7   0   2 37.0280 3.68781   5
   7   0   2 36.6767 3.56129   2
   7   0   2 38.5587 3.84599   4
   7   0   2 32.8099 2.40187   8
   7   0   2 35.4958 2.66398   1
  -8   0  -2 1.83697 1.78282   7
  -8   0  -2 2.97081 1.55514   1
  -8   0  -2 1.60589 1.70242   9
  -8   0  -2 2.38882 1.79585   4
  -8   0  -2 3.51689 1.76699   2
   8   0   2 -1.4054 1.32216   6
   8   0   2 -1.5827 1.45708   5
   8   0   2 2.21040 1.86245   4
   8   0   2 3.19350 1.37376   1
   8   0   2 1.66535 1.74761   9
   8   0   2 3.03875 1.66283   2
   8   0   2 1.23047 1.65199   7
  -9   0  -2 57.4871 4.38191   6
  -9   0  -2 45.2760 6.74802   5
  -9   0  -2 57.4800 4.58753   2
  -9   0  -2 62.4152 4.91925   4
  -9   0  -2 50.6474 4.98333   7
   9   0   2 57.7249 4.97856   6
   9   0   2 72.6833 5.42046   4
   9   0   2 45.0170 4.71502   7
   9   0   2 60.2966 4.68708   2
 -10   0  -2 2.90215 2.20484   6
 -10   0  -2 5.96722 2.49367   2
 -10   0  -2 3.41610 2.14852   7
 -10   0  -2 -0.2251 2.15550   4
  10   0   2 6.36468 2.60526   4
  10   0   2 5.15075 2.47599   6
  10   0   2 7.61128 2.53236   2
  11  -1  -2 2.21753 2.38190   7
  11  -1  -2 4.60584 2.67226   4
 -11   1   2 1.70472 2.51990   7
 -11   1   2 0.03649 2.09947   1
 -11   1   2 3.17909 2.40744   4
  10  -1  -2 8.33830 2.29149   1
  10  -1  -2 2.31921 2.33807   7
  10  -1  -2 4.18030 2.45721   4
 -10   1   2 3.79852 2.29343   4
 -10   1   2 1.11083 1.90100   2
 -10   1   2 -0.2748 1.84716   1
 -10   1   2 0.84593 2.41283   7
   9  -1  -2 9.79145 2.25938   1
   9  -1  -2 5.41111 2.28213   7
   9  -1  -2 6.71116 2.48953   4
   9  -1  -2 8.51117 2.10449   2
   9  -1  -2 8.26598 2.14751   9
  -9   1   2 7.32104 2.63208   7
  -9   1   2 9.62723 2.30839   1
  -9   1   2 10.0410 2.43180   9
  -9   1   2 4.74360 2.03793   8
   8  -1  -2 -0.1345 0.98662   8
   8  -1  -2 0.41821 1.09508   9
   8  -1  -2 0.00386 1.15810   1
   8  -1  -2 0.31164 1.26858   2
   8  -1  -2 -0.8244 1.38864   4
   8  -1  -2 -1.8402 1.09370   6
   8  -1  -2 -0.5219 1.42548   7
  -8   1   2 1.67192 1.41105   9
  -8   1   2 0.15210 1.19694   3
  -8   1   2 -0.2021 1.17244   1
  -8   1   2 -0.1250 1.15345   8
  -8   1   2 0.03301 1.61996   7
   7  -1  -2 9.45636 2.15405   4
   7  -1  -2 11.9023 2.34979   7
   7  -1  -2 10.6756 1.91095   3
   7  -1  -2 8.99638 1.73224   5
   7  -1  -2 9.13719 1.71718   1
   7  -1  -2 12.5387 2.04326   2
   7  -1  -2 11.3491 2.06362   9
   7  -1  -2 10.3532 1.63659   6
   7  -1  -2 8.92669 1.68786   8
  -7   1   2 9.52282 2.17323   7
  -7   1   2 6.28639 1.59797   1
  -7   1   2 8.36882 1.68929   5
  -7   1   2 12.3062 2.02199   3
  -7   1   2 13.2661 2.33141   9
  -7   1   2 8.82164 1.74664   8
   6  -1  -2 47.6627 2.92440   1
   6  -1  -2 51.1203 2.78697   5
   6  -1  -2 45.5087 3.14765   4
   6  -1  -2 55.7457 2.97939   3
   6  -1  -2 45.3005 2.87182   2
   6  -1  -2 54.2918 2.64937   6
   6  -1  -2 55.8107 3.39767   9
   6  -1  -2 53.6308 2.96707   8
   6  -1  -2 54.4134 3.57518   7
  -6   1   2 51.7098 2.80476   5
  -6   1   2 47.9173 2.92777   1
  -6   1   2 53.9378 2.97461   3
  -6   1   2 50.7311 2.89515   8
   5  -1  -2 1.28797 0.80879   8
   5  -1  -2 1.30982 0.67248   6
   5  -1  -2 4.35370 1.08242   3
   5  -1  -2 0.33054 1.03672   4
   5  -1  -2 0.60812 0.79905   2
   5  -1  -2 1.64336 1.01122   7
   5  -1  -2 2.95861 1.12378   9
   5  -1  -2 2.08988 0.83195   5
   5  -1  -2 2.12764 0.80524   1
  -5   1   2 3.22671 0.95744   8
  -5   1   2 1.88790 0.81436   5
  -5   1   2 0.80326 0.65650   1
   4  -1  -2 17.2460 1.63997   1
   4  -1  -2 17.5010 1.23444   5
   4  -1  -2 20.7331 1.53564   8
   4  -1  -2 16.0345 1.08961   6
   4  -1  -2 19.9488 2.04811   4
   4  -1  -2 16.6558 1.64380   2
   4  -1  -2 20.3884 2.10100   7
   4  -1  -2 17.0556 1.86268   9
  -4   1   2 18.6567 1.43152   3
  -4   1   2 14.9459 1.50293   1
  -4   1   2 16.7532 1.80989   9
  -4   1   2 18.7329 1.37623   8
  -4   1   2 18.7746 1.29393   5
   3  -1  -2 55.6902 1.86839   5
   3  -1  -2 59.0989 2.30076   8
   3  -1  -2 59.3899 2.34097   2
   3  -1  -2 58.9615 2.64951   7
   3  -1  -2 54.5915 2.46782   4
   3  -1  -2 55.9728 1.77866   6
   3  -1  -2 58.1474 2.51857   9
   3  -1  -2 58.9002 2.35219   1
  -3   1   2 59.1925 2.17928   3
  -3   1   2 56.0336 1.86005   5
  -3   1   2 57.3881 2.29049   1
  -3   1   2 57.2374 2.25570   8
  -3   1   2 54.6056 2.44008   9
   2  -1  -2 767.430 14.7317   4
   2  -1  -2 764.105 13.5423   6
   2  -1  -2 760.828 14.4131   1
   2  -1  -2 755.555 14.3513   2
   2  -1  -2 764.856 14.7853   7
   2  -1  -2 768.452 14.6858   9
  -2   1   2 748.643 13.5449   5
  -2   1   2 767.090 14.3520   8
  -2   1   2 759.524 14.1574   3
  -2   1   2 762.782 14.5972   9
  -2   1   2 765.289 14.3666   1
   1  -1  -2 172.594 4.01341   4
   1  -1  -2 181.309 3.87291   1
   1  -1  -2 180.016 4.03173   7
   1  -1  -2 178.302 3.88381   2
   1  -1  -2 178.886 4.06187   9
   1  -1  -2 177.153 3.42272   6
  -1   1   2 177.135 3.88848   8
  -1   1   2 184.545 3.86516   1
  -1   1   2 179.436 3.99543   9
  -1   1   2 179.003 3.41933   5
  -1   1   2 182.148 3.79489   3
   0  -1  -2 334.505 6.48269   4
   0  -1  -2 338.055 6.47020   6
   0  -1  -2 331.157 6.56163   2
   0  -1  -2 334.623 6.76214   9
   0  -1  -2 336.233 6.22722   7
   0   1   2 337.657 6.47891   6
   0   1   2 333.189 6.61371   3
   0   1   2 343.993 6.84343   9
   0   1   2 330.788 6.07279   1
   0   1   2 334.992 6.55081   5
   0   1   2 336.127 6.47628   8
  -1  -1  -2 1234.82 21.9061   2
  -1  -1  -2 1195.87 21.1848   7
  -1  -1  -2 1217.75 21.7114   4
  -1  -1  -2 1240.24 22.2171   9
   1   1   2 1188.40 22.0391   3
   1   1   2 1215.94 21.8183   6
   1   1   2 1180.68 21.6363   8
   1   1   2 1209.35 21.8883   2
   1   1   2 1223.39 21.2603   1
   1   1   2 1165.73 22.1391   9
   1   1   2 1187.47 22.0612   5
  -2  -1  -2 127.408 3.61191   4
  -2  -1  -2 127.163 3.30401   7
  -2  -1  -2 130.867 3.74065   2
  -2  -1  -2 128.838 3.99165   9
  -2  -1  -2 136.140 4.08986   9
   2   1   2 137.281 3.75020   6
   2   1   2 127.980 3.97391   5
   2   1   2 128.574 3.31589   7
   2   1   2 134.696 3.68311   4
   2   1   2 136.988 3.02397   1
   2   1   2 136.450 3.79231   2
   2   1   2 136.404 3.97860   3
   2   1   2 131.455 3.54201   8
   2   1   2 134.149 4.07865   9
  -3  -1  -2 149.125 4.54776   2
  -3  -1  -2 156.530 4.94840   9
  -3  -1  -2 153.466 5.04573   9
  -3  -1  -2 149.069 4.47711   4
  -3  -1  -2 151.770 4.22869   7
   3   1   2 146.298 4.23453   8
   3   1   2 164.913 5.06060   9
   3   1   2 148.526 4.89117   5
   3   1   2 157.574 4.27432   7
   3   1   2 148.540 3.75444   1
   3   1   2 157.641 5.04862   9
   3   1   2 153.872 4.80821   3
   3   1   2 146.568 4.43222   6
   3   1   2 147.102 4.51917   2
   3   1   2 146.137 4.47066   4
  -4  -1  -2 211.390 5.21650   1
  -4  -1  -2 198.735 5.99255   4
  -4  -1  -2 204.954 5.76093   7
  -4  -1  -2 207.334 6.50635   9
  -4  -1  -2 201.742 6.04511   2
   4   1   2 200.873 6.43889   9
   4   1   2 201.202 6.03049   4
   4   1   2 211.872 5.76589   8
   4   1   2 209.165 6.32485   3
   4   1   2 205.322 5.94178   6
   4   1   2 211.526 5.23819   1
   4   1   2 210.518 6.10526   2
   4   1   2 221.106 6.66715   5
   4   1   2 211.472 5.84525   7
  -5  -1  -2 -0.1115 0.80787   9
  -5  -1  -2 -1.4720 0.54176   2
  -5  -1  -2 0.05509 0.53822   1
  -5  -1  -2 0.41461 0.85190   7
  -5  -1  -2 -0.3156 0.74195   4
   5   1   2 1.92429 0.88212   8
   5   1   2 0.77234 0.61243   1
   5   1   2 -0.5229 0.74150   4
   5   1   2 -0.4087 0.74384   7
   5   1   2 -1.4783 0.76365   3
   5   1   2 -0.6699 0.69063   9
   5   1   2 0.18464 0.94513   5
   5   1   2 0.38258 0.77712   2
   5   1   2 0.69550 0.87640   6
  -6  -1  -2 0.87910 1.00015   2
  -6  -1  -2 0.43205 1.03085   9
  -6  -1  -2 -0.0098 0.70578   1
  -6  -1  -2 0.32266 1.00054   4
  -6  -1  -2 -0.7233 0.87583   7
   6   1   2 -0.6410 0.87121   9
   6   1   2 -1.7967 0.96814   5
   6   1   2 0.11951 0.96476   4
   6   1   2 0.47811 0.74277   8
   6   1   2 0.12650 0.88099   2
   6   1   2 -0.6771 0.84266   6
   6   1   2 -0.5453 0.92450   7
   6   1   2 1.53327 0.75528   1
   6   1   2 -0.1917 1.04492   3
  -7  -1  -2 29.8377 3.42125   6
  -7  -1  -2 26.9723 3.23061   4
  -7  -1  -2 24.3282 2.68308   8
  -7  -1  -2 30.2179 3.36034   2
  -7  -1  -2 23.3972 2.43935   1
  -7  -1  -2 21.3861 3.08548   9
  -7  -1  -2 26.6840 3.04925   7
   7   1   2 26.6802 3.57272   5
   7   1   2 25.1240 3.06167   7
   7   1   2 28.6123 3.31803   4
   7   1   2 32.3196 3.52447   3
   7   1   2 31.5005 3.32014   6
   7   1   2 32.0596 2.99534   8
   7   1   2 26.2258 2.52014   1
   7   1   2 21.1871 2.79058   2
  -8  -1  -2 5.42189 2.09228   2
  -8  -1  -2 5.35817 2.11696   9
  -8  -1  -2 4.11419 1.99807   6
  -8  -1  -2 8.28274 2.17810   4
  -8  -1  -2 12.2683 2.67730   5
  -8  -1  -2 5.14451 1.96252   7
  -8  -1  -2 10.8834 2.37931   3
   8   1   2 5.71942 2.06251   4
   8   1   2 4.25976 1.84201   2
   8   1   2 6.83611 2.49930   5
   8   1   2 6.10001 2.15778   6
   8   1   2 6.36370 1.93663   3
   8   1   2 8.16663 2.08647   7
  -9  -1  -2 -1.7731 1.48469   2
  -9  -1  -2 2.74641 1.79673   6
  -9  -1  -2 -1.9404 1.61527   4
  -9  -1  -2 1.32026 1.88460   5
   9   1   2 0.85627 1.80159   6
   9   1   2 2.94664 1.78849   2
   9   1   2 4.25203 2.20847   4
   9   1   2 1.93423 2.13751   5
 -10  -1  -2 1.64106 2.09642   2
 -10  -1  -2 -0.0526 1.95905   6
  10   1   2 1.30765 2.14598   2
  10   1   2 1.71352 2.10640   6
  11  -2  -2 35.6567 5.20441   7
  11  -2  -2 38.8508 5.14411   4
 -11   2   2 49.0370 5.18978   1
 -11   2   2 36.7204 5.25251   7
 -11   2   2 22.8452 4.14929   4
  10  -2  -2 -0.6122 1.88879   7
  10  -2  -2 -0.2421 2.04912   4
  10  -2  -2 -0.7959 1.38768   2
 -10   2   2 1.63937 2.21504   7
 -10   2   2 3.64752 1.94569   1
   9  -2  -2 0.98072 1.88011   7
   9  -2  -2 3.39942 1.76464   1
   9  -2  -2 -0.0631 1.78388   4
   9  -2  -2 1.58319 1.79529   9
   9  -2  -2 0.69923 1.33889   2
  -9   2   2 0.30200 1.56350   1
  -9   2   2 1.34449 1.82898   7
  -9   2   2 0.42046 1.40621   8
  -9   2   2 2.54166 1.73955   9
   8  -2  -2 13.8264 2.80834   7
   8  -2  -2 7.74994 2.11528   9
   8  -2  -2 7.84630 1.94491   1
   8  -2  -2 8.38048 2.10828   2
   8  -2  -2 9.95572 2.36823   4
  -8   2   2 7.54855 2.25838   7
  -8   2   2 9.06934 1.99202   8
  -8   2   2 12.1183 2.28144   1
   7  -2  -2 34.9459 3.39960   2
   7  -2  -2 24.9655 3.09442   9
   7  -2  -2 35.2428 3.79187   7
   7  -2  -2 32.9306 2.31740   6
   7  -2  -2 36.2852 3.23582   1
   7  -2  -2 26.9933 3.41789   4
  -7   2   2 35.4018 3.24443   1
  -7   2   2 28.9150 3.36650   7
  -7   2   2 35.9336 2.37207   3
  -7   2   2 35.1271 2.81438   8
   6  -2  -2 13.3497 2.28976   7
   6  -2  -2 12.1971 1.41117   5
   6  -2  -2 13.1152 2.14127   4
   6  -2  -2 11.5586 1.77356   1
   6  -2  -2 13.7691 2.01771   2
   6  -2  -2 13.8254 2.14272   9
   6  -2  -2 12.2468 1.44054   6
  -6   2   2 14.5710 1.85699   8
  -6   2   2 13.1477 1.43536   5
  -6   2   2 12.3157 1.83467   1
  -6   2   2 14.5114 1.63725   3
   5  -2  -2 101.072 4.61190   7
   5  -2  -2 107.741 4.61863   4
   5  -2  -2 110.560 3.40039   6
   5  -2  -2 110.266 4.70066   9
   5  -2  -2 113.649 4.19197   1
   5  -2  -2 110.963 4.33051   2
   5  -2  -2 106.683 3.15478   5
  -5   2   2 108.029 4.09026   1
  -5   2   2 113.284 3.61327   3
  -5   2   2 105.551 3.86837   8
  -5   2   2 103.706 3.12071   5
   4  -2  -2 23.2268 1.02531   5
   4  -2  -2 21.5802 1.23211   6
   4  -2  -2 25.4155 2.34899   4
   4  -2  -2 20.5006 1.87424   1
   4  -2  -2 23.6939 2.14776   2
   4  -2  -2 21.6123 2.21069   7
   4  -2  -2 20.9813 2.15667   9
  -4   2   2 22.4347 1.01253   5
  -4   2   2 21.0106 1.32968   3
  -4   2   2 21.3411 1.65094   1
  -4   2   2 19.8831 1.50454   8
   3  -2  -2 1455.96 27.3836   7
   3  -2  -2 1420.30 26.9379   2
   3  -2  -2 1460.33 27.3821   4
   3  -2  -2 1440.59 25.8009   6
   3  -2  -2 1418.84 27.4319   9
   3  -2  -2 1431.30 26.7453   1
  -3   2   2 1463.18 26.5246   8
  -3   2   2 1417.81 26.6658   1
  -3   2   2 1460.84 25.9298   3
  -3   2   2 1469.79 27.3594   9
   2  -2  -2 866.398 16.7624   7
   2  -2  -2 874.080 15.8793   6
   2  -2  -2 863.597 16.4299   1
   2  -2  -2 873.814 16.6836   2
   2  -2  -2 888.113 17.1260   9
   2  -2  -2 881.759 16.8760   4
  -2   2   2 861.887 16.3464   8
  -2   2   2 880.440 15.9022   3
  -2   2   2 857.616 16.3592   1
  -2   2   2 850.394 16.8337   9
   1  -2  -2 195.999 4.37111   7
   1  -2  -2 188.126 4.49992   4
   1  -2  -2 193.743 4.55812   2
   1  -2  -2 184.008 4.74415   9
   1  -2  -2 192.732 4.21289   6
  -1   2   2 192.053 4.34777   3
  -1   2   2 191.015 4.68579   9
  -1   2   2 190.691 4.14079   5
  -1   2   2 192.176 4.47654   8
  -1   2   2 184.050 4.23041   1
   0  -2  -2 2531.82 43.9362   6
   0  -2  -2 2534.60 43.9712   2
   0  -2  -2 2540.46 44.3215   9
   0  -2  -2 2525.00 44.2284   4
   0  -2  -2 2484.62 45.0002   7
   0   2   2 2465.98 44.1690   5
   0   2   2 2469.58 44.0960   8
   0   2   2 2417.85 44.2101   3
   0   2   2 2475.73 44.2521   1
  -1  -2  -2 1516.86 27.5369   2
  -1  -2  -2 1554.41 27.9938   9
  -1  -2  -2 1521.69 27.0482   4
  -1  -2  -2 1563.41 27.6919   6
  -1  -2  -2 1534.15 26.4016   7
   1   2   2 1536.78 27.6669   6
   1   2   2 1493.51 28.0983   5
   1   2   2 1365.63 27.7828   9
   1   2   2 1511.86 27.7144   8
   1   2   2 1553.49 26.6719   1
   1   2   2 1469.79 28.0310   3
  -2  -2  -2 4804.83 84.5271   6
  -2  -2  -2 4833.85 85.1103   7
  -2  -2  -2 4815.80 84.4212   2
  -2  -2  -2 4819.46 85.8610   4
  -2  -2  -2 4942.59 88.2354   9
   2   2   2 4778.15 83.8308   1
   2   2   2 4723.23 85.2309   5
   2   2   2 4901.20 85.0276   9
   2   2   2 4781.28 84.5272   6
   2   2   2 4727.71 85.1297   3
   2   2   2 4858.88 87.3725   8
  -3  -2  -2 21.1915 1.31156   7
  -3  -2  -2 22.8786 1.73050   2
  -3  -2  -2 19.4264 1.51980   4
  -3  -2  -2 26.1088 1.87277   6
  -3  -2  -2 22.3164 2.23033   9
   3   2   2 24.2407 2.40220   3
   3   2   2 23.9918 1.75483   6
   3   2   2 21.6840 1.25994   1
   3   2   2 21.9104 1.70322   2
   3   2   2 23.8614 1.76045   8
   3   2   2 21.9486 2.30537   5
   3   2   2 25.2045 1.40439   7
  -4  -2  -2 -0.2097 0.55020   7
  -4  -2  -2 1.65815 0.86917   2
  -4  -2  -2 -0.6841 0.51058   4
  -4  -2  -2 0.58416 0.85082   6
  -4  -2  -2 0.50121 0.95656   9
   4   2   2 1.32163 0.84321   2
   4   2   2 -1.1238 0.45067   7
   4   2   2 0.12799 0.65200   8
   4   2   2 -0.0150 0.45147   1
   4   2   2 -0.4916 0.69723   6
   4   2   2 1.22721 0.85905   5
   4   2   2 0.34162 0.90211   3
  -5  -2  -2 -0.4489 0.65209   7
  -5  -2  -2 -0.0213 0.78875   9
  -5  -2  -2 0.52051 0.79577   2
  -5  -2  -2 -0.2365 0.67303   4
  -5  -2  -2 0.98447 1.00357   6
   5   2   2 1.42370 0.85973   8
   5   2   2 -0.5671 0.64503   7
   5   2   2 0.22709 0.71632   6
   5   2   2 0.31016 0.69793   4
   5   2   2 -1.3854 0.78561   3
   5   2   2 0.18772 0.63312   1
   5   2   2 0.21039 0.79326   2
   5   2   2 0.43870 1.13770   5
  -6  -2  -2 29.8150 3.35005   9
  -6  -2  -2 33.4451 2.37985   1
  -6  -2  -2 34.5307 2.62007   7
  -6  -2  -2 32.9385 3.14165   4
  -6  -2  -2 36.1771 3.37796   2
  -6  -2  -2 39.2405 3.67843   6
   6   2   2 35.0387 3.80338   3
   6   2   2 33.8778 2.32662   1
   6   2   2 39.2964 3.58335   2
   6   2   2 34.0625 3.20745   8
   6   2   2 34.2558 2.61370   7
   6   2   2 32.1038 3.25833   6
   6   2   2 28.9123 3.71615   5
   6   2   2 40.0571 2.90449   4
  -7  -2  -2 11.3379 2.12254   4
  -7  -2  -2 12.4382 2.51568   6
  -7  -2  -2 12.0476 2.29959   2
  -7  -2  -2 9.55904 2.27345   9
   7   2   2 13.5899 2.33589   4
   7   2   2 7.95528 2.25481   6
   7   2   2 11.1173 2.43506   3
   7   2   2 8.74193 1.84150   8
   7   2   2 7.76779 2.29862   5
   7   2   2 11.1356 2.25912   2
  -8  -2  -2 0.26783 1.56888   2
  -8  -2  -2 0.58547 1.70310   6
  -8  -2  -2 0.67094 1.77699   5
  -8  -2  -2 1.28463 1.67113   4
   8   2   2 -2.2022 1.43577   6
   8   2   2 1.59938 1.80216   5
   8   2   2 0.86948 1.48609   2
   8   2   2 2.29464 1.68310   3
  -9  -2  -2 3.78495 3.57545   3
  -9  -2  -2 0.37042 2.00764   6
  -9  -2  -2 4.67819 2.17601   2
  -9  -2  -2 -0.8350 2.02582   5
   9   2   2 1.38817 1.83490   6
   9   2   2 0.17662 2.04514   2
   9   2   2 -1.9473 1.67924   5
 -10  -2  -2 -0.5526 2.03908   5
 -10  -2  -2 -2.6331 1.64234   6
  10   2   2 -0.8737 1.75356   6
  11  -3  -2 -0.9752 2.15339   7
  11  -3  -2 2.27011 2.23429   2
  11  -3  -2 1.51675 2.48143   4
 -11   3   2 -0.9262 1.93139   1
 -11   3   2 2.07495 2.61230   7
  10  -3  -2 2.08547 1.70114   2
  10  -3  -2 1.21184 2.31127   4
  10  -3  -2 1.20004 2.23818   7
 -10   3   2 -0.1064 1.66405   1
 -10   3   2 3.99049 2.48241   7
   9  -3  -2 -0.1695 1.56599   9
   9  -3  -2 1.08728 2.03428   7
   9  -3  -2 0.04905 1.25221   2
   9  -3  -2 1.93527 1.98685   4
  -9   3   2 -0.1973 1.55321   7
  -9   3   2 2.16085 1.51591   8
  -9   3   2 2.14417 1.65763   1
   8  -3  -2 3.70465 1.83575   7
   8  -3  -2 2.80132 1.67753   9
   8  -3  -2 6.40138 2.40498   4
   8  -3  -2 2.84672 1.61832   2
  -8   3   2 5.01688 1.96951   7
  -8   3   2 3.74500 1.45642   8
  -8   3   2 4.49701 1.71036   1
   7  -3  -2 40.8571 4.22314   7
   7  -3  -2 47.5872 3.51109   2
   7  -3  -2 41.5601 3.62698   9
   7  -3  -2 39.2872 2.47871   6
   7  -3  -2 38.2835 4.05268   4
  -7   3   2 47.1786 3.03130   8
  -7   3   2 52.3875 3.49652   1
  -7   3   2 47.9213 3.88252   7
   6  -3  -2 0.72320 1.02691   9
   6  -3  -2 -0.0295 1.12096   4
   6  -3  -2 1.34710 0.71712   6
   6  -3  -2 -1.5493 0.73773   2
   6  -3  -2 -0.1311 1.02600   7
  -6   3   2 -0.5771 0.90667   7
  -6   3   2 0.53706 0.92397   1
  -6   3   2 0.29175 0.66746   3
  -6   3   2 1.28092 0.86875   8
   5  -3  -2 82.7875 4.20027   9
   5  -3  -2 77.6137 2.80372   6
   5  -3  -2 83.3335 4.17550   4
   5  -3  -2 77.6534 3.75965   2
   5  -3  -2 75.2201 4.05962   7
  -5   3   2 70.3574 3.30659   1
  -5   3   2 73.3520 2.58780   3
  -5   3   2 78.1278 3.26324   8
   4  -3  -2 5.25316 1.24227   9
   4  -3  -2 4.24666 1.18521   4
   4  -3  -2 5.32196 1.17077   2
   4  -3  -2 2.54153 1.13898   7
   4  -3  -2 5.09684 0.82811   6
  -4   3   2 3.90863 1.03273   1
  -4   3   2 5.32362 0.74087   3
  -4   3   2 4.45905 0.89642   8
   3  -3  -2 15.5275 1.69499   2
   3  -3  -2 17.0320 1.92811   9
   3  -3  -2 14.0472 1.07508   6
   3  -3  -2 16.5233 1.80020   7
   3  -3  -2 12.6734 1.59714   4
  -3   3   2 12.3565 1.38939   1
  -3   3   2 13.1099 1.32291   8
  -3   3   2 14.1856 0.98105   3
   2  -3  -2 33.4654 1.26053   5
   2  -3  -2 33.0015 2.11865   9
   2  -3  -2 33.6100 1.78189   7
   2  -3  -2 33.6386 1.93666   2
   2  -3  -2 28.9184 1.74112   4
   2  -3  -2 35.6084 1.66002   6
  -2   3   2 31.3005 1.64885   1
  -2   3   2 34.8487 1.55898   3
  -2   3   2 33.7513 1.98342   9
  -2   3   2 30.7011 1.65481   8
  -2   3   2 32.6605 1.23518   5
   1  -3  -2 17.5920 1.31759   2
   1  -3  -2 18.2684 1.05755   7
   1  -3  -2 19.4334 1.51796   9
   1  -3  -2 19.6611 1.25903   4
   1  -3  -2 16.6600 1.16903   6
  -1   3   2 16.7119 1.09024   1
  -1   3   2 15.7793 1.44571   3
  -1   3   2 16.1913 1.28296   8
  -1   3   2 18.4953 1.17700   5
   0  -3  -2 192.193 3.75782   7
   0  -3  -2 185.178 5.19498   9
   0  -3  -2 188.801 4.91867   2
   0  -3  -2 187.695 4.48725   4
   0  -3  -2 191.693 5.00132   6
   0   3   2 195.929 3.76824   7
   0   3   2 192.908 5.27697   5
   0   3   2 191.007 5.24541   8
   0   3   2 182.590 5.27859   3
   0   3   2 192.754 4.55711   1
  -1  -3  -2 5.70650 1.06112   6
  -1  -3  -2 9.01669 0.92619   4
  -1  -3  -2 8.64925 1.27397   9
  -1  -3  -2 7.83963 1.13783   2
   1   3   2 10.1094 1.50965   9
   1   3   2 9.48097 1.31504   6
   1   3   2 7.89694 0.85536   1
   1   3   2 5.05005 1.09121   3
   1   3   2 6.81030 1.10148   8
   1   3   2 7.15382 1.31833   5
  -2  -3  -2 140.864 4.62919   6
  -2  -3  -2 140.255 4.77195   9
  -2  -3  -2 136.089 2.78895   7
  -2  -3  -2 134.365 4.33617   2
  -2  -3  -2 136.198 3.79026   4
   2   3   2 126.234 4.87968   3
   2   3   2 135.839 4.60865   6
   2   3   2 139.953 3.70115   1
   2   3   2 142.028 4.77421   8
   2   3   2 125.553 4.93437   5
  -3  -3  -2 4.01530 0.66473   7
  -3  -3  -2 3.14636 1.05294   6
  -3  -3  -2 4.10820 1.15255   9
  -3  -3  -2 3.70355 1.04208   2
  -3  -3  -2 4.50203 0.97833   4
   3   3   2 5.30556 1.23033   8
   3   3   2 4.31931 1.25741   3
   3   3   2 3.25319 1.11304   6
   3   3   2 4.90725 1.31932   5
   3   3   2 4.32569 0.78771   1
  -4  -3  -2 10.7046 1.50004   4
  -4  -3  -2 11.6265 1.27728   7
  -4  -3  -2 12.2103 1.96828   6
  -4  -3  -2 13.1482 1.88413   2
  -4  -3  -2 12.0163 1.92020   9
   4   3   2 12.8141 1.93952   6
   4   3   2 15.3794 2.35257   5
   4   3   2 8.52328 1.18636   1
   4   3   2 11.0235 1.77481   8
   4   3   2 11.9692 2.04062   3
  -5  -3  -2 5.14067 1.54598   9
  -5  -3  -2 3.97797 1.15465   4
  -5  -3  -2 3.15452 1.46804   6
  -5  -3  -2 5.76401 1.51546   2
   5   3   2 4.30456 1.34623   6
   5   3   2 5.16580 1.77875   3
   5   3   2 7.41296 1.70479   8
   5   3   2 1.90671 0.82196   1
   5   3   2 4.60523 2.00708   5
  -6  -3  -2 18.9067 2.56916   2
  -6  -3  -2 22.4798 3.11579   6
  -6  -3  -2 20.4326 2.43573   4
  -6  -3  -2 25.0428 3.27171   9
   6   3   2 18.6700 3.04304   3
   6   3   2 23.2031 2.86719   8
   6   3   2 17.1675 2.78399   6
   6   3   2 20.4136 3.32012   5
  -7  -3  -2 76.5329 4.95718   6
  -7  -3  -2 75.7150 5.13147   9
  -7  -3  -2 72.2702 4.54039   2
  -7  -3  -2 82.6880 5.87023   5
   7   3   2 76.0058 5.01588   6
   7   3   2 82.8252 5.70766   5
   7   3   2 74.8418 4.64107   8
   7   3   2 83.9352 5.54365   3
  -8  -3  -2 1.43055 1.67054   2
  -8  -3  -2 3.90521 2.48813   5
  -8  -3  -2 2.14581 1.87992   6
   8   3   2 1.57092 1.85587   6
   8   3   2 5.65496 2.66590   5
   8   3   2 3.98390 2.27435   3
  -9  -3  -2 2.00780 1.60871   2
  -9  -3  -2 0.56758 1.99997   6
  -9  -3  -2 3.54744 2.23753   3
  -9  -3  -2 0.28095 2.18794   5
   9   3   2 0.50575 2.16549   5
   9   3   2 0.08229 1.75903   6
   9   3   2 1.29133 2.13836   3
  11  -4  -2 -0.0703 1.62260   2
  11  -4  -2 2.20348 2.68183   7
  11  -4  -2 -2.2931 2.23762   4
 -11   4   2 2.88409 2.27802   1
 -11   4   2 -1.0903 2.29571   7
  10  -4  -2 0.17131 1.57272   2
  10  -4  -2 1.45131 2.14538   7
  10  -4  -2 4.14973 2.69683   4
 -10   4   2 2.74423 2.38394   7
 -10   4   2 4.39015 2.08913   1
   9  -4  -2 -1.1876 1.78731   7
   9  -4  -2 0.41593 2.23018   4
   9  -4  -2 -1.0855 1.26624   2
  -9   4   2 -1.3350 1.47836   1
  -9   4   2 0.63587 1.33577   8
  -9   4   2 -0.1461 1.65160   7
   8  -4  -2 6.94553 2.33670   4
   8  -4  -2 2.98587 1.72544   2
   8  -4  -2 5.78567 2.25457   7
   8  -4  -2 6.94936 2.16941   9
  -8   4   2 7.89988 2.33839   7
  -8   4   2 6.17828 1.69991   8
  -8   4   2 6.72492 2.09400   1
   7  -4  -2 38.7858 4.21275   7
   7  -4  -2 53.8699 3.86388   2
   7  -4  -2 49.0160 2.67948   6
   7  -4  -2 43.8988 4.52076   4
   7  -4  -2 51.1768 4.11496   9
  -7   4   2 51.0659 3.16251   8
  -7   4   2 37.5058 3.98434   7
  -7   4   2 44.2383 3.34969   1
   6  -4  -2 19.7274 2.65433   2
   6  -4  -2 18.7113 2.74799   9
   6  -4  -2 17.0867 2.65682   4
   6  -4  -2 18.8072 2.84093   7
   6  -4  -2 18.9781 1.82564   6
  -6   4   2 19.2532 2.10964   8
  -6   4   2 16.2402 2.55612   7
  -6   4   2 19.4807 2.31401   1
  -6   4   2 18.8751 1.34624   3
   5  -4  -2 11.4042 1.38685   6
   5  -4  -2 8.58068 1.72783   4
   5  -4  -2 10.0611 2.00164   9
   5  -4  -2 11.1399 1.92380   2
   5  -4  -2 10.6310 1.90475   7
  -5   4   2 10.3113 1.83171   7
  -5   4   2 12.0280 1.76940   1
  -5   4   2 14.7550 1.27986   3
  -5   4   2 14.4696 1.73046   8
   4  -4  -2 205.149 6.65309   7
   4  -4  -2 198.960 6.67913   4
   4  -4  -2 215.443 7.21447   9
   4  -4  -2 208.357 6.63728   2
   4  -4  -2 214.325 5.67365   6
  -4   4   2 221.589 6.10430   8
  -4   4   2 208.962 6.14972   1
  -4   4   2 212.037 6.66286   7
  -4   4   2 219.817 5.16649   3
   3  -4  -2 826.367 17.1726   2
   3  -4  -2 798.047 14.4973   5
   3  -4  -2 804.015 17.6989   9
   3  -4  -2 820.652 16.1033   6
   3  -4  -2 820.300 17.0971   4
   3  -4  -2 786.993 16.7321   7
  -3   4   2 816.725 15.6810   3
  -3   4   2 771.864 16.3291   8
  -3   4   2 810.127 16.4015   1
  -3   4   2 811.324 16.7604   7
   2  -4  -2 3.77315 1.14066   9
   2  -4  -2 3.88609 0.88039   7
   2  -4  -2 5.86053 0.85161   5
   2  -4  -2 5.18055 1.06869   4
   2  -4  -2 5.40427 1.08225   6
   2  -4  -2 7.19061 1.28154   2
  -2   4   2 6.32792 1.06599   3
  -2   4   2 6.37266 1.15292   8
  -2   4   2 4.41577 0.76143   5
  -2   4   2 4.72323 0.93020   7
  -2   4   2 4.67780 0.91517   1
   1  -4  -2 412.465 9.94434   9
   1  -4  -2 411.313 8.40962   7
   1  -4  -2 414.741 9.04187   4
   1  -4  -2 413.056 9.23440   6
   1  -4  -2 400.399 9.40486   2
   1  -4  -2 394.220 9.19766   5
  -1   4   2 408.274 9.70430   8
  -1   4   2 407.598 9.24253   5
  -1   4   2 417.695 9.62480   3
  -1   4   2 408.320 8.39117   7
  -1   4   2 416.993 9.06624   1
   0  -4  -2 0.07445 0.41495   4
   0  -4  -2 0.79367 0.70478   6
   0  -4  -2 -0.3792 0.58491   9
   0  -4  -2 0.07394 0.58669   2
   0   4   2 -0.4234 0.49108   3
   0   4   2 -0.2736 0.63251   5
   0   4   2 0.05485 0.46752   8
   0   4   2 -0.0069 0.39160   1
   0   4   2 0.08228 0.16842   7
  -1  -4  -2 22.6860 1.33433   4
  -1  -4  -2 20.0839 1.89952   2
  -1  -4  -2 25.0498 2.01237   9
  -1  -4  -2 23.5476 2.15475   6
   1   4   2 24.1552 1.49588   1
   1   4   2 21.3054 2.37337   3
   1   4   2 20.2725 2.32225   5
   1   4   2 24.0476 2.35520   8
  -2  -4  -2 159.110 5.48249   6
  -2  -4  -2 168.671 5.28156   2
  -2  -4  -2 162.643 5.62998   9
  -2  -4  -2 163.575 4.36267   4
   2   4   2 161.924 5.80450   8
   2   4   2 175.592 4.66659   1
   2   4   2 163.988 6.14488   5
   2   4   2 152.065 6.00461   3
  -3  -4  -2 48.8226 3.09961   6
  -3  -4  -2 46.0270 2.22683   4
  -3  -4  -2 45.3369 2.73957   2
  -3  -4  -2 50.6787 3.18487   9
   3   4   2 48.6344 2.28654   1
   3   4   2 49.8473 3.21725   8
   3   4   2 53.6714 3.29767   6
   3   4   2 44.3662 3.37958   3
   3   4   2 51.8170 3.61322   5
  -4  -4  -2 21.7283 2.68222   6
  -4  -4  -2 25.6988 1.85737   4
  -4  -4  -2 21.5061 2.76243   9
  -4  -4  -2 26.8865 2.69280   2
   4   4   2 24.3228 3.29626   5
   4   4   2 17.3489 2.79840   3
   4   4   2 24.3246 2.79693   8
   4   4   2 22.5394 1.75147   1
   4   4   2 25.7655 2.89879   6
  -5  -4  -2 10.0761 2.04125   9
  -5  -4  -2 9.60109 2.00805   2
  -5  -4  -2 1.99165 1.86604   5
  -5  -4  -2 12.1004 2.28638   6
   5   4   2 8.16564 2.33852   3
   5   4   2 9.52035 2.11069   6
   5   4   2 8.66247 2.48174   5
   5   4   2 6.93572 1.77190   8
  -6  -4  -2 107.522 5.24385   2
  -6  -4  -2 100.648 6.36843   5
  -6  -4  -2 99.7535 5.53899   9
  -6  -4  -2 101.463 5.56339   6
   6   4   2 93.2246 5.26951   8
   6   4   2 113.612 5.83759   6
   6   4   2 83.0734 5.61769   5
   6   4   2 92.0622 5.99625   3
  -7  -4  -2 1.03910 1.64641   6
  -7  -4  -2 2.35878 1.66559   2
  -7  -4  -2 3.07782 2.43223   5
   7   4   2 4.91254 2.13995   6
   7   4   2 -0.8783 1.73909   5
   7   4   2 -0.7883 1.24373   8
   7   4   2 1.81271 1.96539   3
  -8  -4  -2 6.58614 2.95273   5
  -8  -4  -2 -0.0080 1.75057   2
  -8  -4  -2 5.83666 2.33645   6
   8   4   2 3.00392 2.46112   3
   8   4   2 0.24553 2.18778   5
   8   4   2 2.40880 2.15681   6
  -9  -4  -2 -1.5659 1.94322   5
  -9  -4  -2 -3.1093 1.66094   6
  -9  -4  -2 1.99549 2.28887   3
   9   4   2 5.37832 2.78580   3
   9   4   2 1.58892 2.51112   5
  11  -5  -2 -0.4517 1.83621   2
  11  -5  -2 0.83661 2.66650   4
  11  -5  -2 1.79019 2.53973   7
 -11   5   2 0.67842 2.23853   1
 -11   5   2 0.95483 2.35325   7
  10  -5  -2 -1.7476 2.11387   7
  10  -5  -2 1.49670 2.61640   4
  10  -5  -2 0.78870 1.62889   2
 -10   5   2 0.32444 2.23455   7
 -10   5   2 0.43658 1.60732   1
   9  -5  -2 3.43629 2.46904   4
   9  -5  -2 5.55386 2.14738   2
   9  -5  -2 3.02191 2.40171   7
  -9   5   2 3.24000 2.04579   7
  -9   5   2 2.70817 1.97325   1
  -9   5   2 7.76404 2.02755   8
   8  -5  -2 25.3739 3.87664   7
   8  -5  -2 28.4836 3.93155   9
   8  -5  -2 33.4629 4.26222   4
   8  -5  -2 28.8473 3.77043   2
  -8   5   2 27.5653 3.80937   7
  -8   5   2 27.3931 3.31942   1
  -8   5   2 22.9253 2.77807   8
   7  -5  -2 0.35307 1.35943   2
   7  -5  -2 1.21906 1.41816   9
   7  -5  -2 0.30714 1.43335   7
   7  -5  -2 1.45994 1.33988   4
   7  -5  -2 1.32591 0.84107   6
  -7   5   2 1.88477 1.24053   8
  -7   5   2 1.12111 1.25247   1
  -7   5   2 0.44687 1.42220   7
   6  -5  -2 6.20117 1.79253   2
   6  -5  -2 10.4117 2.15979   4
   6  -5  -2 8.70260 2.03768   7
   6  -5  -2 6.29219 1.27445   6
   6  -5  -2 7.94701 2.10269   9
  -6   5   2 4.92868 1.86995   7
  -6   5   2 8.21480 1.63311   1
  -6   5   2 7.03063 1.60081   8
   5  -5  -2 2.78474 1.43845   2
   5  -5  -2 4.10929 1.58589   4
   5  -5  -2 4.01679 1.51594   7
   5  -5  -2 2.33246 1.40370   9
   5  -5  -2 5.14220 1.26345   6
  -5   5   2 4.37207 0.88181   3
  -5   5   2 6.17374 1.26931   8
  -5   5   2 4.35938 1.30582   1
  -5   5   2 4.99600 1.60869   7
   4  -5  -2 21.4178 2.61722   2
   4  -5  -2 24.9878 2.57996   7
   4  -5  -2 27.4005 3.20975   9
   4  -5  -2 26.7199 2.88618   4
   4  -5  -2 25.9199 2.06192   6
  -4   5   2 23.7943 2.36716   8
  -4   5   2 26.4282 1.73796   3
  -4   5   2 22.9712 2.29202   1
  -4   5   2 26.1523 2.66150   7
   3  -5  -2 281.837 8.53609   9
   3  -5  -2 267.667 7.83633   2
   3  -5  -2 256.970 5.85418   5
   3  -5  -2 249.843 6.88596   6
   3  -5  -2 256.361 7.53027   4
   3  -5  -2 256.249 7.14547   7
  -3   5   2 251.555 7.11137   1
  -3   5   2 258.408 7.39745   8
  -3   5   2 257.783 7.17043   7
  -3   5   2 262.199 6.81883   3
   2  -5  -2 55.7733 3.42561   9
   2  -5  -2 56.1629 2.82981   6
   2  -5  -2 56.4095 2.52443   7
   2  -5  -2 53.6335 2.52690   5
   2  -5  -2 54.4094 3.08126   2
   2  -5  -2 56.7839 2.86129   4
  -2   5   2 52.9433 3.05344   8
  -2   5   2 55.1148 2.74603   1
  -2   5   2 56.1827 2.85611   3
  -2   5   2 53.5369 2.47704   7
  -2   5   2 54.2614 2.51747   5
   1  -5  -2 10.5976 1.60415   6
   1  -5  -2 16.5997 1.94761   2
   1  -5  -2 12.6360 1.93237   9
   1  -5  -2 12.0056 1.72761   5
   1  -5  -2 12.1381 1.55350   4
  -1   5   2 12.0667 1.12482   7
  -1   5   2 15.3986 1.66725   1
  -1   5   2 14.4889 1.94704   8
  -1   5   2 15.1026 1.84997   5
  -1   5   2 14.8863 1.90052   3
   0  -5  -2 204.986 6.62278   5
   0  -5  -2 200.339 6.21453   6
   0  -5  -2 205.485 6.61044   9
   0  -5  -2 202.788 6.15129   2
   0  -5  -2 209.010 5.41717   4
   0   5   2 211.335 6.67632   5
   0   5   2 205.949 5.73608   1
   0   5   2 204.358 6.81308   3
   0   5   2 213.551 6.86835   8
  -1  -5  -2 79.0562 4.08775   5
  -1  -5  -2 78.4205 3.87304   9
  -1  -5  -2 73.7372 3.48883   2
  -1  -5  -2 87.0233 3.97448   6
  -1  -5  -2 78.0165 2.78236   4
   1   5   2 83.1046 4.22129   8
   1   5   2 74.9285 3.97203   5
   1   5   2 70.0755 3.96633   3
   1   5   2 74.8990 3.09011   1
  -2  -5  -2 174.104 5.85719   2
  -2  -5  -2 178.494 6.35290   6
  -2  -5  -2 185.758 7.12996   5
  -2  -5  -2 175.169 6.32864   9
  -2  -5  -2 188.637 4.85033   4
   2   5   2 188.015 7.11735   5
   2   5   2 163.783 6.45418   8
   2   5   2 196.599 7.34476   3
   2   5   2 173.615 5.23601   1
  -3  -5  -2 1.59837 1.33261   6
  -3  -5  -2 1.64198 1.30646   5
  -3  -5  -2 0.71388 1.16041   9
  -3  -5  -2 0.69310 0.97924   2
   3   5   2 0.61657 1.14566   8
   3   5   2 1.26238 0.81439   1
   3   5   2 1.25317 1.29775   5
   3   5   2 -0.8740 1.15662   3
  -4  -5  -2 3.43969 1.45922   6
  -4  -5  -2 3.63748 1.41133   2
  -4  -5  -2 5.20655 1.74746   9
  -4  -5  -2 1.25700 1.28449   5
   4   5   2 4.76658 1.74811   8
   4   5   2 10.1895 2.39136   5
   4   5   2 3.09043 1.51951   3
  -5  -5  -2 32.0980 4.30303   5
  -5  -5  -2 39.4529 4.17261   6
  -5  -5  -2 41.6053 3.81183   2
  -5  -5  -2 44.4626 3.75029   9
   5   5   2 43.0904 4.96940   5
   5   5   2 39.1923 4.81216   3
   5   5   2 42.7669 4.30281   8
  -6  -5  -2 8.18252 2.06812   2
  -6  -5  -2 12.5739 2.71497   6
  -6  -5  -2 11.6657 2.95614   9
  -6  -5  -2 11.2752 3.03636   5
   6   5   2 12.0576 3.02457   3
   6   5   2 14.9450 3.42509   5
   6   5   2 9.74242 2.41838   8
  -7  -5  -2 -0.7265 1.92105   5
  -7  -5  -2 1.05239 1.84233   6
  -7  -5  -2 -0.9226 1.44639   2
   7   5   2 -0.4412 1.51730   8
   7   5   2 -0.4932 1.66355   5
   7   5   2 1.71874 2.24615   3
  -8  -5  -2 10.6854 2.99937   6
  -8  -5  -2 13.5936 3.69850   5
   8   5   2 5.18004 3.01327   5
   8   5   2 1.95829 2.73463   3
  11  -6  -2 1.61771 2.19157   2
 -11   6   2 1.07549 2.21244   1
  10  -6  -2 -1.6089 1.89181   2
  10  -6  -2 0.59969 2.46277   4
  10  -6  -2 0.82988 2.40394   7
 -10   6   2 -2.6567 1.93999   1
 -10   6   2 -0.3560 1.88276   7
   9  -6  -2 -0.5788 1.84013   4
   9  -6  -2 -0.1513 1.68874   2
   9  -6  -2 1.19588 2.23128   7
  -9   6   2 0.67497 1.57035   8
  -9   6   2 0.48125 1.96332   1
  -9   6   2 0.64778 1.88078   7
   8  -6  -2 2.21112 1.94480   2
   8  -6  -2 1.60222 1.81278   4
   8  -6  -2 0.59671 1.77037   7
  -8   6   2 -0.7483 1.46623   8
  -8   6   2 -1.4838 1.37843   7
  -8   6   2 -0.2431 1.56414   1
   7  -6  -2 0.67555 1.65412   7
   7  -6  -2 2.18298 1.70596   2
   7  -6  -2 1.32814 1.67656   4
   7  -6  -2 2.13374 1.71345   9
  -7   6   2 1.45581 1.36026   8
  -7   6   2 -0.6852 1.34461   1
  -7   6   2 -0.3423 1.48030   7
   6  -6  -2 32.2747 2.56994   6
   6  -6  -2 28.1421 3.50301   2
   6  -6  -2 41.7186 4.48221   9
   6  -6  -2 29.8669 3.62956   4
   6  -6  -2 33.8167 3.82482   7
  -6   6   2 31.0918 3.16797   8
  -6   6   2 27.9247 3.49796   7
  -6   6   2 33.4383 3.42836   1
   5  -6  -2 0.62171 1.06392   6
   5  -6  -2 1.38885 1.46123   9
   5  -6  -2 3.38701 1.56860   2
   5  -6  -2 2.40768 1.47186   4
   5  -6  -2 5.04987 1.71330   7
  -5   6   2 0.85505 0.95167   1
  -5   6   2 0.31510 1.07996   8
  -5   6   2 2.87205 1.40202   7
   4  -6  -2 271.858 8.59371   4
   4  -6  -2 282.883 8.96526   2
   4  -6  -2 272.391 8.25688   7
   4  -6  -2 293.642 9.70541   9
   4  -6  -2 270.522 7.83608   6
  -4   6   2 287.515 8.31319   7
  -4   6   2 267.947 7.36836   3
  -4   6   2 280.307 8.25414   1
  -4   6   2 281.928 8.40659   8
   3  -6  -2 10.2922 1.82849   6
   3  -6  -2 9.23392 1.28149   5
   3  -6  -2 7.15294 1.93635   9
   3  -6  -2 10.5829 1.83633   4
   3  -6  -2 10.7492 2.04301   2
   3  -6  -2 9.72201 1.57449   7
  -3   6   2 10.3446 1.74339   1
  -3   6   2 8.07643 1.60619   8
  -3   6   2 11.4235 1.64850   7
  -3   6   2 14.2483 1.92700   3
   2  -6  -2 36.8689 2.52999   4
   2  -6  -2 40.8137 2.77165   6
   2  -6  -2 42.6656 3.40996   9
   2  -6  -2 35.0986 2.71935   2
   2  -6  -2 37.9827 2.45862   5
  -2   6   2 38.1600 2.14165   7
  -2   6   2 40.8459 2.60934   1
  -2   6   2 36.3295 2.42307   5
  -2   6   2 38.5766 2.69886   3
  -2   6   2 41.8466 3.04664   8
   1  -6  -2 -1.1555 0.96952   2
   1  -6  -2 3.81505 1.32725   6
   1  -6  -2 -2.1663 0.94169   9
   1  -6  -2 -0.5277 0.60630   4
   1  -6  -2 -0.9221 0.71131   5
  -1   6   2 0.06454 0.84851   3
  -1   6   2 0.79608 0.98236   8
  -1   6   2 -0.7694 0.82879   5
  -1   6   2 0.47877 0.68566   1
   0  -6  -2 3.30311 1.40813   6
   0  -6  -2 1.88201 0.96117   4
   0  -6  -2 1.66612 1.22943   2
   0  -6  -2 3.63766 1.43493   5
   0  -6  -2 1.90483 1.26447   9
   0   6   2 2.06108 1.38955   3
   0   6   2 3.07194 1.30671   5
   0   6   2 0.81221 1.02413   8
   0   6   2 3.67286 1.07213   1
  -1  -6  -2 3088.26 57.1138   2
  -1  -6  -2 3088.71 58.7723   5
  -1  -6  -2 3121.49 58.0133   9
  -1  -6  -2 3149.94 57.7211   6
  -1  -6  -2 3069.14 55.2683   4
   1   6   2 3104.26 56.3617   1
   1   6   2 3056.04 58.7449   8
   1   6   2 3153.56 59.2878   3
   1   6   2 3082.33 58.7093   5
  -2  -6  -2 43.7022 3.42562   9
  -2  -6  -2 45.4437 3.14104   2
  -2  -6  -2 40.3470 4.27547   5
  -2  -6  -2 44.0923 3.95013   6
   2   6   2 44.0495 4.18638   8
   2   6   2 31.4582 2.41327   1
   2   6   2 46.0679 3.73433   3
   2   6   2 48.3014 3.92998   5
  -3  -6  -2 20.8235 2.86530   6
  -3  -6  -2 24.4925 2.85762   2
  -3  -6  -2 19.3987 2.83849   9
  -3  -6  -2 20.1093 3.47435   5
   3   6   2 23.0393 3.60882   5
   3   6   2 24.9840 3.71735   3
   3   6   2 21.7947 3.24327   8
  -4  -6  -2 -1.2197 1.58560   5
  -4  -6  -2 -0.3923 1.15835   2
  -4  -6  -2 0.36171 1.51895   6
  -4  -6  -2 1.25372 1.72096   9
   4   6   2 1.76695 1.63445   8
   4   6   2 -1.2373 1.41180   3
   4   6   2 2.06082 2.02505   5
  -5  -6  -2 -2.1462 1.15092   2
  -5  -6  -2 -1.2249 1.54161   6
  -5  -6  -2 0.70109 1.97486   5
   5   6   2 -1.0196 0.95610   3
   5   6   2 5.34021 2.41344   5
   5   6   2 2.32879 1.75510   8
  -6  -6  -2 27.2049 4.49320   5
  -6  -6  -2 26.4970 3.55349   2
  -6  -6  -2 21.9856 3.77037   6
   6   6   2 32.5792 5.09204   5
   6   6   2 20.7465 4.24443   3
   6   6   2 26.8421 3.99517   8
  -7  -6  -2 2.76077 2.55615   5
  -7  -6  -2 -1.3317 1.91629   6
   7   6   2 1.21017 2.55731   3
   7   6   2 2.90477 2.55239   5
  10  -7  -2 -2.6884 1.96451   7
  10  -7  -2 2.78725 2.35932   2
  10  -7  -2 1.12480 2.69333   4
 -10   7   2 -0.1194 2.35618   1
 -10   7   2 1.29800 2.13197   7
   9  -7  -2 1.22643 2.30962   7
   9  -7  -2 -2.8381 1.66266   2
   9  -7  -2 3.10891 2.48991   4
  -9   7   2 0.16974 2.12933   1
  -9   7   2 2.19531 2.25857   7
  -9   7   2 0.72553 1.74138   8
   8  -7  -2 0.37991 2.06293   7
   8  -7  -2 3.88304 2.26273   4
   8  -7  -2 -1.2057 1.73461   2
  -8   7   2 4.71397 1.95793   8
  -8   7   2 1.51965 1.98554   1
  -8   7   2 4.03179 2.11590   7
   7  -7  -2 10.1823 2.54360   4
   7  -7  -2 10.9743 2.79299   2
   7  -7  -2 6.88911 2.46354   7
  -7   7   2 7.80736 2.37118   1
  -7   7   2 3.48132 2.02091   7
  -7   7   2 12.5933 2.47991   8
   6  -7  -2 0.76166 1.10541   6
   6  -7  -2 0.60620 1.40589   7
   6  -7  -2 0.45475 1.54423   2
   6  -7  -2 3.95894 1.89195   4
   6  -7  -2 -0.3478 1.37464   9
  -6   7   2 0.68233 1.23580   8
  -6   7   2 0.46416 1.50919   7
  -6   7   2 0.44488 1.45086   1
   5  -7  -2 5.71348 2.19208   9
   5  -7  -2 6.57617 1.70938   6
   5  -7  -2 7.35440 1.96085   7
   5  -7  -2 6.99918 2.19797   2
   5  -7  -2 7.60052 2.09939   4
  -5   7   2 9.86213 2.20571   7
  -5   7   2 7.13995 1.94813   8
  -5   7   2 8.62984 1.92795   1
   4  -7  -2 15.3767 2.78612   2
   4  -7  -2 16.7512 2.53365   6
   4  -7  -2 20.3463 2.81199   4
   4  -7  -2 16.1787 2.98738   9
   4  -7  -2 17.8789 2.38614   7
  -4   7   2 17.3195 2.20712   3
  -4   7   2 20.2105 2.51195   7
  -4   7   2 25.3693 2.96788   1
  -4   7   2 19.6604 2.81480   8
   3  -7  -2 8.41647 2.37488   9
   3  -7  -2 6.30563 1.69981   4
   3  -7  -2 5.42532 1.69942   6
   3  -7  -2 7.38021 2.21017   2
  -3   7   2 9.01394 1.81120   3
  -3   7   2 4.68916 1.75124   8
  -3   7   2 14.5948 2.19632   1
  -3   7   2 8.55004 1.55203   7
   2  -7  -2 3.66639 1.47770   4
   2  -7  -2 5.57357 1.71016   2
   2  -7  -2 5.79172 1.54759   5
   2  -7  -2 1.87494 1.89508   9
  -2   7   2 4.98673 1.45798   1
  -2   7   2 3.25578 1.38072   3
  -2   7   2 5.04594 1.75570   8
  -2   7   2 4.26303 1.51872   5
   1  -7  -2 -1.9413 1.19540   6
   1  -7  -2 -2.3562 0.95043   4
   1  -7  -2 -2.0681 1.54260   9
   1  -7  -2 -0.9577 1.24544   5
   1  -7  -2 -0.1529 1.11962   2
  -1   7   2 0.46598 0.99407   1
  -1   7   2 -0.9593 1.21924   8
  -1   7   2 -0.2221 1.23188   3
  -1   7   2 -2.0773 1.17778   5
   0  -7  -2 158.456 6.94060   9
   0  -7  -2 173.385 6.77719   6
   0  -7  -2 164.491 6.91314   5
   0  -7  -2 173.464 6.60345   2
   0   7   2 171.366 5.99613   1
   0   7   2 147.858 6.88132   3
   0   7   2 174.115 7.47968   8
   0   7   2 156.454 6.74171   5
  -1  -7  -2 77.6731 4.35487   2
  -1  -7  -2 78.1247 4.99506   5
  -1  -7  -2 82.2427 4.89814   9
  -1  -7  -2 78.2323 4.69569   6
   1   7   2 77.8141 3.98795   1
   1   7   2 72.8798 5.13207   8
   1   7   2 71.7173 4.84808   5
   1   7   2 86.6689 5.42816   3
  -2  -7  -2 129.342 5.66182   2
  -2  -7  -2 119.158 5.75598   6
  -2  -7  -2 138.241 6.92108   5
  -2  -7  -2 121.200 6.10563   9
   2   7   2 114.746 6.59531   3
   2   7   2 137.390 6.89281   8
   2   7   2 124.728 6.63049   5
  -3  -7  -2 3.31403 2.00323   5
  -3  -7  -2 1.13463 1.70857   6
  -3  -7  -2 1.11895 1.53878   9
  -3  -7  -2 -2.6845 1.00842   2
   3   7   2 1.08054 1.91999   3
   3   7   2 -0.9537 1.49367   8
   3   7   2 3.34301 2.17880   5
  -4  -7  -2 6.62720 2.65402   5
  -4  -7  -2 8.22146 2.13753   2
  -4  -7  -2 3.04378 2.04733   6
   4   7   2 5.63716 2.50837   5
   4   7   2 7.07687 2.72114   3
   4   7   2 2.78893 2.04802   8
  -5  -7  -2 6.32729 2.22592   2
  -5  -7  -2 5.76314 2.63228   6
  -5  -7  -2 3.85668 2.53135   5
   5   7   2 3.96163 2.85890   3
   5   7   2 6.45922 2.56552   8
   5   7   2 12.9162 3.44915   5
  -6  -7  -2 20.0382 4.27748   5
  -6  -7  -2 11.2614 3.20392   6
   6   7   2 8.13181 2.97465   8
   6   7   2 14.6449 3.97867   3
   6   7   2 17.7548 4.26065   5
  10  -8  -2 3.04755 2.79665   4
  10  -8  -2 2.81214 2.81903   7
  10  -8  -2 0.45650 2.26730   2
 -10   8   2 0.95957 2.31079   7
 -10   8   2 -0.1309 2.68694   1
   9  -8  -2 11.7338 3.46553   2
   9  -8  -2 4.34439 2.86856   4
   9  -8  -2 8.53199 3.11281   7
  -9   8   2 8.52080 3.22066   1
  -9   8   2 7.73908 2.76865   7
  -9   8   2 7.32027 2.48308   8
   8  -8  -2 -1.0800 2.17159   7
   8  -8  -2 7.01575 2.75692   2
   8  -8  -2 2.16162 2.37460   4
  -8   8   2 1.40230 1.90326   7
  -8   8   2 -1.7306 1.98899   8
  -8   8   2 3.78789 2.62076   1
   7  -8  -2 -0.9335 1.63878   7
   7  -8  -2 0.50223 2.11416   2
   7  -8  -2 0.35796 1.83966   4
  -7   8   2 1.17141 1.86681   7
  -7   8   2 -0.6613 1.78138   1
  -7   8   2 5.13615 2.15819   8
   6  -8  -2 1.81064 1.82459   2
   6  -8  -2 1.03324 1.36655   6
   6  -8  -2 0.92499 1.58074   7
   6  -8  -2 2.69653 1.85040   4
  -6   8   2 0.21585 1.60614   8
  -6   8   2 0.77506 1.46799   7
  -6   8   2 -0.4249 1.81223   1
   5  -8  -2 -1.1131 1.13971   6
   5  -8  -2 -1.5084 1.43189   2
   5  -8  -2 -0.2117 1.33794   4
  -5   8   2 -0.7728 1.59756   8
  -5   8   2 -0.5184 1.05918   7
  -5   8   2 -0.1685 1.59017   1
   4  -8  -2 -0.5484 1.42460   6
   4  -8  -2 0.32728 1.31659   2
   4  -8  -2 1.07054 1.42996   4
   4  -8  -2 0.17591 1.79534   9
  -4   8   2 -1.2329 1.45073   8
  -4   8   2 -0.2363 1.34079   1
   3  -8  -2 0.30699 1.45535   4
   3  -8  -2 -0.9321 1.68116   2
   3  -8  -2 2.70682 1.74643   6
   3  -8  -2 0.14750 1.93056   9
  -3   8   2 0.32602 1.58256   8
  -3   8   2 1.04038 1.40403   3
  -3   8   2 1.45913 1.31197   1
   2  -8  -2 89.9090 5.33237   2
   2  -8  -2 83.1381 5.16537   5
   2  -8  -2 88.3211 5.77757   9
   2  -8  -2 89.0374 5.03663   6
  -2   8   2 83.4008 4.55526   1
  -2   8   2 81.7478 4.92281   3
  -2   8   2 90.9685 5.59948   8
   1  -8  -2 31.4104 3.75000   2
   1  -8  -2 27.4977 3.34751   6
   1  -8  -2 27.7928 3.77636   9
   1  -8  -2 28.7008 3.45726   5
  -1   8   2 26.3476 2.98389   1
  -1   8   2 23.1109 3.54569   3
  -1   8   2 26.6201 3.40626   5
  -1   8   2 25.7367 3.92283   8
   0  -8  -2 65.6461 4.60034   5
   0  -8  -2 65.1414 4.52308   6
   0  -8  -2 64.1433 4.38711   2
   0  -8  -2 65.0246 4.86584   9
   0   8   2 60.5048 4.48309   5
   0   8   2 63.1422 4.86191   3
   0   8   2 63.0095 5.86416   8
   0   8   2 55.6263 3.77093   1
  -1  -8  -2 7.09249 2.24583   2
  -1  -8  -2 5.48566 2.35355   9
  -1  -8  -2 5.63349 2.16549   5
  -1  -8  -2 3.29474 2.08756   6
   1   8   2 10.7697 2.67629   5
   1   8   2 9.83756 2.59405   8
   1   8   2 9.99589 2.81513   3
  -2  -8  -2 3.33963 2.05106   6
  -2  -8  -2 4.55236 2.23945   5
  -2  -8  -2 2.62251 1.79399   2
   2   8   2 0.85901 1.89796   5
   2   8   2 2.89277 2.22201   8
   2   8   2 4.67542 2.36140   3
  -3  -8  -2 0.07218 1.57721   2
  -3  -8  -2 2.99799 2.22254   5
  -3  -8  -2 0.10140 1.61256   6
   3   8   2 3.18550 2.40005   5
   3   8   2 1.59576 2.27472   3
   3   8   2 -2.6749 1.46502   8
  -4  -8  -2 7.12653 2.83380   5
  -4  -8  -2 5.88780 2.28657   2
  -4  -8  -2 5.21479 2.59211   6
   4   8   2 10.5218 3.07379   3
   4   8   2 4.57698 2.94289   5
   4   8   2 11.0683 3.16568   8
  -5  -8  -2 66.4600 6.32241   6
  -5  -8  -2 60.1931 6.88823   5
   5   8   2 65.8694 7.31102   5
   5   8   2 56.4463 6.25661   8
   5   8   2 73.4626 7.74607   3
   9  -9  -2 1.90741 2.65315   4
   9  -9  -2 4.92561 2.85773   2
  -9   9   2 1.03455 2.16853   8
  -9   9   2 2.48997 2.72321   1
  -9   9   2 -0.5222 1.84138   7
   8  -9  -2 3.97166 2.53010   4
   8  -9  -2 3.71286 2.69723   2
  -8   9   2 -0.0540 2.01149   8
  -8   9   2 -4.0697 1.95139   1
  -8   9   2 -1.2234 1.61090   7
   7  -9  -2 2.64921 2.38448   2
   7  -9  -2 0.29657 1.97864   4
  -7   9   2 0.67083 2.34457   1
  -7   9   2 1.92951 2.10272   8
  -7   9   2 0.41628 1.61408   7
   6  -9  -2 3.96834 2.12406   4
   6  -9  -2 3.64690 2.48512   2
   6  -9  -2 2.38824 2.97653   6
  -6   9   2 3.13224 2.27015   1
  -6   9   2 1.89854 2.01273   8
   5  -9  -2 27.3200 4.15194   2
   5  -9  -2 21.8761 3.14638   6
   5  -9  -2 16.3136 3.05347   4
  -5   9   2 27.3229 3.90375   1
  -5   9   2 24.2094 3.64851   8
   4  -9  -2 -0.1225 1.58129   6
   4  -9  -2 -1.5380 1.66035   2
  -4   9   2 1.92831 1.70948   1
  -4   9   2 1.08169 1.98054   8
   3  -9  -2 16.5672 3.02192   6
   3  -9  -2 16.8481 3.34848   2
  -3   9   2 15.8857 2.91629   3
  -3   9   2 7.23179 2.61404   8
  -3   9   2 17.3542 2.83214   1
   2  -9  -2 -1.9186 1.58317   2
   2  -9  -2 1.92652 1.84042   6
  -2   9   2 -2.0502 1.25986   1
  -2   9   2 0.09001 1.50544   3
  -2   9   2 -0.6926 1.74884   8
   1  -9  -2 5.34826 2.21407   6
   1  -9  -2 2.48075 1.94184   2
   1  -9  -2 5.24138 2.06830   5
  -1   9   2 3.09671 1.67131   1
  -1   9   2 0.82210 2.14137   8
  -1   9   2 0.77572 1.78609   3
   0  -9  -2 9.44832 2.54209   6
   0  -9  -2 10.6964 2.59292   5
   0  -9  -2 10.8698 2.65822   2
   0   9   2 17.6858 3.81591   8
   0   9   2 7.15142 2.68045   3
   0   9   2 7.44619 2.64634   5
  -1  -9  -2 -1.3149 1.61113   2
  -1  -9  -2 1.76543 1.89966   5
  -1  -9  -2 1.25129 1.96667   6
   1   9   2 -1.2990 1.40780   3
   1   9   2 2.26175 2.25935   5
   1   9   2 -2.0237 1.77704   8
  -2  -9  -2 49.9648 5.32626   6
  -2  -9  -2 52.2314 5.16444   2
  -2  -9  -2 40.7049 5.20815   5
   2   9   2 53.8881 6.17125   3
   2   9   2 61.9980 6.60623   8
   2   9   2 61.9491 6.51059   5
  -3  -9  -2 0.55502 2.15558   5
  -3  -9  -2 -2.5964 2.04857   6
  -3  -9  -2 -2.1603 1.64675   2
   3   9   2 -0.8367 2.23790   5
   3   9   2 -0.2825 2.25128   8
   3   9   2 -1.6737 1.57076   3
  -4  -9  -2 -2.5072 3.10102   2
  -4  -9  -2 1.74509 2.15167   5
   4   9   2 0.46976 2.47841   8
   4   9   2 1.81860 2.19702   5
   8 -10  -2 2.70324 2.38401   4
   8 -10  -2 -1.1888 2.38347   2
  -8  10   2 2.73537 2.52097   8
  -8  10   2 3.51964 2.84211   1
   7 -10  -2 15.6593 3.72058   2
   7 -10  -2 16.6701 3.48053   4
  -7  10   2 9.68980 3.08540   8
  -7  10   2 16.7640 3.66644   1
   6 -10  -2 2.31631 2.44650   2
  -6  10   2 0.40590 2.25387   8
  -6  10   2 -0.6252 2.00945   1
   5 -10  -2 2.03068 2.09523   6
   5 -10  -2 1.80707 2.29260   2
  -5  10   2 0.06428 2.16278   8
  -5  10   2 3.03928 2.25100   1
   4 -10  -2 0.65750 1.92167   6
   4 -10  -2 1.11372 2.14826   2
  -4  10   2 0.23326 1.76966   1
  -4  10   2 0.41629 2.13372   8
   3 -10  -2 2.21079 2.06610   6
   3 -10  -2 2.16149 2.29266   2
  -3  10   2 0.84669 1.65385   1
  -3  10   2 -1.0596 1.96783   8
   2 -10  -2 15.3753 3.12958   6
   2 -10  -2 13.1664 3.32762   2
  -2  10   2 10.8927 3.07511   8
  -2  10   2 11.3884 2.82829   3
   1 -10  -2 6.04212 2.63892   2
   1 -10  -2 6.29099 2.62068   6
  -1  10   2 6.30835 2.63136   3
  -1  10   2 11.7601 3.14494   8
   0 -10  -2 3.44501 2.47148   5
   0 -10  -2 8.89923 2.87542   2
   0 -10  -2 5.35641 2.69025   6
   0  10   2 6.26157 2.74421   3
   0  10   2 4.07371 2.66969   8
  -1 -10  -2 5.15160 2.69542   6
  -1 -10  -2 5.77658 2.50438   2
  -1 -10  -2 8.09107 2.93364   5
   1  10   2 6.61434 3.15838   8
   1  10   2 8.99087 3.30925   3
   1  10   2 7.84214 3.04793   5
  -2 -10  -2 4.21731 2.69159   6
  -2 -10  -2 5.88840 2.94810   5
  -2 -10  -2 1.62601 2.17737   2
   2  10   2 3.96963 2.39151   3
   2  10   2 3.72898 2.64664   5
   2  10   2 -0.0382 2.59691   8
   6 -11  -2 -1.2189 2.15433   2
  -6  11   2 2.65569 2.59837   1
   5 -11  -2 -0.6251 2.14169   2
   5 -11  -2 2.47899 2.53726   6
  -5  11   2 2.38255 1.99734   1
  -5  11   2 3.47429 2.74826   8
   4 -11  -2 -0.6205 2.42306   2
   4 -11  -2 8.55450 3.08708   6
  -4  11   2 7.36679 2.64563   1
  -4  11   2 8.68048 3.28303   8
   3 -11  -2 1.72642 2.52459   2
   3 -11  -2 -0.9224 1.96862   6
  -3  11   2 0.79605 2.56501   8
   2 -11  -2 -1.0517 2.08848   6
   2 -11  -2 2.08513 2.60865   2
  -2  11   2 2.17069 2.07489   8
   1 -11  -2 3.39307 2.68690   6
   1 -11  -2 10.1762 3.17668   2
  -1  11   2 4.68737 2.65704   3
  -1  11   2 4.57213 3.04376   8
   0 -11  -2 -0.0357 2.09739   2
   0  11  -3 4.83204 3.28734   3
   0 -11   3 1.79113 2.82983   5
  -1  11  -3 6.61262 2.52903   1
  -1  11  -3 6.92770 3.31333   8
   1 -11   3 5.56559 2.98482   6
   1 -11   3 4.24433 2.62571   2
  -2  11  -3 1.16646 1.80616   1
  -2  11  -3 -1.0091 2.18731   8
   2 -11   3 -0.1167 2.20061   2
   2 -11   3 1.61113 2.34629   6
  -3  11  -3 -0.8811 2.20234   8
  -3  11  -3 3.89522 2.33887   1
   3 -11   3 -2.2274 2.30605   6
   3 -11   3 3.18540 2.30443   2
  -4  11  -3 5.12441 2.83722   8
  -4  11  -3 1.06989 2.16916   1
   4 -11   3 0.04783 2.04201   2
   4 -11   3 -2.2327 1.94398   6
  -5  11  -3 0.03006 2.30306   8
  -5  11  -3 1.48808 2.23030   1
   5 -11   3 1.60686 2.19078   2
   5 -11   3 2.26776 2.20099   6
  -6  11  -3 0.67133 2.40029   8
  -6  11  -3 6.08826 2.77716   1
   6 -11   3 -1.0303 1.89342   6
   6 -11   3 0.97318 2.35162   2
   2  10  -3 2.64768 2.80586   8
   2  10  -3 0.10737 2.19983   3
  -2 -10   3 -0.3731 2.21278   5
  -2 -10   3 0.79806 2.49680   6
   1  10  -3 29.4029 4.72790   3
   1  10  -3 27.5212 4.85329   8
  -1 -10   3 25.0634 4.39727   6
  -1 -10   3 22.0360 4.07588   5
   0  10  -3 3.27256 2.27408   3
   0  10  -3 10.1019 2.57122   1
   0  10  -3 5.24867 3.00957   8
   0 -10   3 6.67486 2.88539   6
   0 -10   3 2.68284 2.13744   2
   0 -10   3 2.54892 2.29027   5
  -1  10  -3 -1.9570 1.49677   3
  -1  10  -3 0.57386 2.15813   8
  -1  10  -3 -1.8786 1.30447   1
   1 -10   3 3.00511 2.15073   2
   1 -10   3 -1.4090 1.25049   6
   1 -10   3 0.91357 1.81699   5
  -2  10  -3 9.84045 2.76677   1
  -2  10  -3 6.79540 2.85374   8
   2 -10   3 4.34024 2.53288   6
   2 -10   3 9.38581 2.75553   2
  -3  10  -3 6.80859 2.72349   8
  -3  10  -3 9.31092 2.66208   1
   3 -10   3 8.01724 2.67894   2
   3 -10   3 11.8082 3.15440   6
  -4  10  -3 -1.4140 1.70030   8
  -4  10  -3 0.05736 1.65821   1
   4 -10   3 1.30204 1.99297   6
   4 -10   3 -1.0451 1.53409   2
  -5  10  -3 3.94222 2.45520   8
  -5  10  -3 3.65521 2.31715   1
   5 -10   3 1.03876 1.91086   6
   5 -10   3 -0.2512 1.90159   2
  -6  10  -3 8.25390 2.88481   8
  -6  10  -3 4.59231 2.56778   1
   6 -10   3 1.25276 1.74036   6
   6 -10   3 1.67611 2.20224   2
  -7  10  -3 2.96468 2.37804   1
  -7  10  -3 0.88435 2.35064   8
   7 -10   3 2.47393 2.40557   2
   7 -10   3 3.31915 2.40351   6
  -8  10  -3 -1.5646 1.81763   7
  -8  10  -3 1.44602 2.47977   1
   8 -10   3 1.38253 2.28650   2
   8 -10   3 4.08105 2.18782   6
   4   9  -3 1.62523 2.64962   3
   4   9  -3 -2.8137 2.09803   8
  -4  -9   3 -1.3166 2.28764   5
  -4  -9   3 -1.1189 2.16352   6
   3   9  -3 -1.3661 2.17187   3
   3   9  -3 0.19320 2.32397   8
  -3  -9   3 -1.9804 1.54226   6
  -3  -9   3 0.02946 2.39144   5
   2   9  -3 13.2526 3.57633   3
   2   9  -3 13.2204 3.93195   8
  -2  -9   3 13.3602 3.31722   6
  -2  -9   3 11.8908 3.37242   5
   1   9  -3 8.78086 2.82112   8
   1   9  -3 0.23606 1.74291   3
   1   9  -3 3.78302 1.83381   1
  -1  -9   3 8.55209 2.73517   6
  -1  -9   3 2.21820 2.11695   5
  -1  -9   3 1.98901 1.61179   2
   0   9  -3 0.37982 1.41243   8
   0   9  -3 -0.1646 1.80063   3
   0   9  -3 -0.4785 1.35549   1
   0  -9   3 0.57255 1.83168   9
   0  -9   3 -1.1220 1.52052   2
   0  -9   3 0.71005 1.88140   6
   0  -9   3 1.68799 1.74239   5
  -1   9  -3 -1.4505 1.17345   1
  -1   9  -3 -1.8052 1.14118   3
  -1   9  -3 -1.2709 1.26511   8
   1  -9   3 0.52410 1.53871   2
   1  -9   3 -1.9166 1.67463   6
   1  -9   3 1.14788 1.84969   9
   1  -9   3 1.15352 1.57031   5
  -2   9  -3 7.42744 2.28037   1
  -2   9  -3 7.20913 2.27884   8
   2  -9   3 7.20332 2.32767   2
   2  -9   3 7.14173 2.49866   9
   2  -9   3 2.34333 1.99241   6
   2  -9   3 3.10374 1.74836   5
  -3   9  -3 101.666 5.83103   1
  -3   9  -3 111.310 6.49506   8
   3  -9   3 93.4183 5.76521   2
   3  -9   3 97.4552 5.96489   6
  -4   9  -3 0.84451 1.86814   8
  -4   9  -3 0.24896 1.68541   1
   4  -9   3 -0.0011 1.67705   2
   4  -9   3 1.14851 1.74873   6
  -5   9  -3 9.68296 2.59747   8
  -5   9  -3 17.2876 3.36924   1
   5  -9   3 11.0142 2.82811   2
   5  -9   3 13.0680 2.75387   6
  -6   9  -3 -2.2505 1.61423   8
  -6   9  -3 -1.0937 1.22178   7
  -6   9  -3 -2.1562 1.00211   1
   6  -9   3 1.00555 1.58846   6
   6  -9   3 0.04479 1.66741   2
   6  -9   3 -1.5653 1.38572   4
  -7   9  -3 3.36048 1.92208   7
  -7   9  -3 1.89503 2.03125   8
  -7   9  -3 0.09774 1.91439   1
   7  -9   3 2.06200 2.26854   2
   7  -9   3 -0.3962 1.78070   6
   7  -9   3 -0.6012 1.80576   4
  -8   9  -3 10.0831 3.32340   1
  -8   9  -3 8.95314 2.77231   7
   8  -9   3 4.30200 2.54813   4
   8  -9   3 12.8029 3.51639   2
   8  -9   3 8.30344 2.40777   6
  -9   9  -3 1.95564 2.65072   7
  -9   9  -3 1.53991 2.40065   1
   9  -9   3 1.43184 2.44755   2
   9  -9   3 1.86648 2.47213   4
   5   8  -3 5.66363 2.73136   3
  -5  -8   3 2.46172 2.53623   6
  -5  -8   3 6.09123 2.95608   5
   4   8  -3 1.01164 2.08710   8
   4   8  -3 -0.2741 2.22245   3
  -4  -8   3 -2.2115 1.92667   6
  -4  -8   3 -1.2015 2.12065   5
   3   8  -3 0.85686 2.11255   8
   3   8  -3 3.21511 1.67781   1
   3   8  -3 3.74147 2.52897   3
  -3  -8   3 2.64323 2.09330   6
  -3  -8   3 3.10428 2.30089   5
   2   8  -3 6.35741 2.42970   3
   2   8  -3 12.3739 2.94474   8
   2   8  -3 9.41661 2.12293   1
  -2  -8   3 9.21572 2.16064   2
  -2  -8   3 11.3048 2.92970   5
  -2  -8   3 8.58853 2.55844   6
   1   8  -3 24.4098 3.82619   8
   1   8  -3 22.4247 3.03957   1
   1   8  -3 17.2345 3.35155   3
  -1  -8   3 22.5783 3.13077   2
  -1  -8   3 15.2050 2.93520   6
  -1  -8   3 24.9717 3.72286   5
   0   8  -3 2.65356 1.61950   8
   0   8  -3 0.13602 1.48567   3
   0   8  -3 2.14600 1.56840   1
   0  -8   3 -0.2850 1.36739   9
   0  -8   3 1.59247 1.54299   5
   0  -8   3 2.12833 1.70935   6
   0  -8   3 0.43854 1.41043   2
  -1   8  -3 92.8441 5.68015   8
  -1   8  -3 87.7726 5.01417   1
  -1   8  -3 94.2115 5.23827   3
   1  -8   3 85.2465 4.87789   2
   1  -8   3 83.5497 4.91110   6
   1  -8   3 90.8149 5.06309   5
   1  -8   3 86.9072 5.31712   9
  -2   8  -3 7.28815 2.09394   8
  -2   8  -3 8.12058 1.94219   3
  -2   8  -3 8.19715 2.17946   1
   2  -8   3 8.30838 2.32198   6
   2  -8   3 3.38742 1.79935   5
   2  -8   3 8.79511 2.34849   9
   2  -8   3 9.30208 2.35537   2
  -3   8  -3 14.9335 2.66718   1
  -3   8  -3 14.8768 2.86713   8
   3  -8   3 13.6107 2.86071   9
   3  -8   3 10.9808 2.58524   6
   3  -8   3 12.4861 2.60856   2
  -4   8  -3 6.43502 1.74009   7
  -4   8  -3 6.72625 1.91972   1
  -4   8  -3 9.02438 2.32214   8
   4  -8   3 8.02387 2.27096   6
   4  -8   3 7.11271 2.21988   2
   4  -8   3 5.47634 2.14165   9
   4  -8   3 7.33707 1.98563   4
  -5   8  -3 8.26282 2.04761   7
  -5   8  -3 3.24182 1.76752   8
  -5   8  -3 3.40036 1.86696   1
   5  -8   3 -0.2016 1.74711   2
   5  -8   3 1.68240 1.66214   6
   5  -8   3 8.45842 2.34813   4
   5  -8   3 5.10925 2.19235   9
  -6   8  -3 10.7699 2.61427   1
  -6   8  -3 14.0899 2.70062   8
  -6   8  -3 11.6838 2.51716   7
   6  -8   3 14.8557 2.98880   4
   6  -8   3 11.4540 2.67136   2
   6  -8   3 10.2086 2.41267   6
  -7   8  -3 40.3754 4.82428   1
  -7   8  -3 33.5228 3.87302   8
  -7   8  -3 33.1260 4.12207   7
   7  -8   3 34.8401 4.66863   2
   7  -8   3 38.0461 4.61706   4
   7  -8   3 39.7880 4.26378   6
  -8   8  -3 0.54519 1.77440   1
  -8   8  -3 -0.9254 1.72749   7
   8  -8   3 3.29181 2.44326   4
   8  -8   3 2.82408 1.74575   6
   8  -8   3 1.28216 2.16979   2
  -9   8  -3 -0.1543 1.96644   7
  -9   8  -3 3.25345 2.55533   1
   9  -8   3 -0.5291 2.52275   4
   9  -8   3 -0.5985 2.17742   2
 -10   8  -3 -0.1554 1.96406   7
 -10   8  -3 0.23987 2.37405   1
  10  -8   3 -3.2513 2.18687   4
  10  -8   3 1.76693 2.81796   2
   6   7  -3 15.4437 3.49082   8
   6   7  -3 24.7121 4.43493   3
  -6  -7   3 19.6578 4.09336   5
  -6  -7   3 23.6730 4.36215   3
  -6  -7   3 22.9026 3.90541   6
   5   7  -3 11.2253 3.41998   5
   5   7  -3 6.63103 2.87304   8
   5   7  -3 5.98362 2.46143   3
  -5  -7   3 4.26118 2.44729   6
  -5  -7   3 9.42944 3.02048   5
   4   7  -3 3.05950 2.04666   3
   4   7  -3 5.28730 2.49771   5
   4   7  -3 4.52263 2.45058   8
  -4  -7   3 7.36170 2.52280   6
  -4  -7   3 2.98284 2.24523   5
   3   7  -3 5.02491 2.32392   8
   3   7  -3 4.17174 2.03645   3
   3   7  -3 3.79504 1.57701   1
  -3  -7   3 4.41833 2.02246   6
  -3  -7   3 6.81743 2.42475   5
  -3  -7   3 2.36860 2.17725   2
   2   7  -3 79.1784 5.22994   3
   2   7  -3 88.1970 4.65985   1
   2   7  -3 74.5624 5.38113   8
  -2  -7   3 79.6472 4.26992   2
  -2  -7   3 88.5372 5.57180   5
  -2  -7   3 76.4011 4.55846   9
  -2  -7   3 73.7799 4.77173   6
   1   7  -3 32.9853 4.03449   8
   1   7  -3 25.8678 2.99921   1
   1   7  -3 28.5983 3.80533   3
  -1  -7   3 25.5637 3.13426   9
  -1  -7   3 33.8918 3.14685   2
  -1  -7   3 32.9689 3.65886   6
  -1  -7   3 27.5522 3.58276   5
   0   7  -3 80.8218 4.40062   1
   0   7  -3 76.3277 4.67838   3
   0   7  -3 79.7993 4.79567   8
   0  -7   3 78.5713 4.61913   9
   0  -7   3 84.1273 4.45248   2
   0  -7   3 79.3199 4.45172   6
   0  -7   3 65.0994 4.47918   5
  -1   7  -3 0.22434 1.11136   3
  -1   7  -3 4.05491 1.50013   1
  -1   7  -3 0.06595 0.87362   8
   1  -7   3 -1.0274 1.30008   9
   1  -7   3 -2.7696 0.91744   5
   1  -7   3 -1.5204 0.89644   6
   1  -7   3 -2.0484 1.08323   2
  -2   7  -3 77.1440 3.97934   3
  -2   7  -3 70.5095 4.10496   1
  -2   7  -3 78.1382 3.41890   7
  -2   7  -3 80.2055 4.57154   8
   2  -7   3 69.0235 3.85606   5
   2  -7   3 69.1305 4.06725   6
   2  -7   3 70.9562 4.22577   2
   2  -7   3 63.5571 4.37841   9
  -3   7  -3 13.8484 2.26858   1
  -3   7  -3 13.7075 1.92256   3
  -3   7  -3 13.0747 2.22947   8
  -3   7  -3 14.6747 2.01999   7
   3  -7   3 11.9388 1.83938   5
   3  -7   3 11.8846 2.33028   2
   3  -7   3 14.7451 2.71891   9
   3  -7   3 9.20146 2.21706   6
   3  -7   3 11.3758 1.82000   4
  -4   7  -3 12.5094 2.27274   1
  -4   7  -3 12.6526 2.24227   8
  -4   7  -3 14.9413 2.21530   7
   4  -7   3 12.6697 2.43709   2
   4  -7   3 11.6993 2.15180   4
   4  -7   3 10.4932 2.13126   6
   4  -7   3 13.5431 2.73339   9
  -5   7  -3 32.0248 3.41309   8
  -5   7  -3 28.1608 3.32653   1
  -5   7  -3 29.9681 3.34280   7
   5  -7   3 29.9633 3.32008   6
   5  -7   3 38.8448 4.35425   9
   5  -7   3 29.8676 3.47241   4
   5  -7   3 29.7090 3.67420   2
  -6   7  -3 8.63676 2.28528   7
  -6   7  -3 7.15552 2.07829   8
  -6   7  -3 9.73805 2.49765   1
   6  -7   3 6.10376 2.16158   9
   6  -7   3 9.54331 2.44045   4
   6  -7   3 5.51168 2.27055   2
   6  -7   3 6.41154 2.07208   6
  -7   7  -3 513.570 13.7371   8
  -7   7  -3 541.236 15.1434   1
   7  -7   3 533.343 15.7431   2
   7  -7   3 575.499 14.5680   6
   7  -7   3 542.027 15.7230   4
  -8   7  -3 12.7925 3.16892   1
  -8   7  -3 10.4460 2.73359   7
   8  -7   3 17.3251 3.65740   2
   8  -7   3 13.2531 2.55489   6
  -9   7  -3 -0.8827 1.74572   7
  -9   7  -3 -0.9667 1.92234   1
   9  -7   3 -1.2278 2.01162   2
   9  -7   3 2.03345 1.81217   6
   9  -7   3 -5.0789 1.93514   4
 -10   7  -3 -3.6704 1.91640   4
 -10   7  -3 0.71544 2.06542   7
 -10   7  -3 1.21101 2.48239   1
  10  -7   3 -2.3451 2.24348   4
  10  -7   3 -3.3454 1.85185   2
   7   6  -3 0.82817 2.45632   3
   7   6  -3 0.42652 2.59805   5
   7   6  -3 4.27891 2.54723   8
  -7  -6   3 4.57695 2.33510   6
  -7  -6   3 4.08999 2.67123   5
  -7  -6   3 5.42358 2.91668   3
   6   6  -3 -3.6821 1.67651   5
   6   6  -3 -0.0103 1.93964   3
   6   6  -3 -1.5265 1.79876   8
  -6  -6   3 1.66863 1.97277   6
  -6  -6   3 -2.2303 1.71470   3
  -6  -6   3 4.95131 2.55852   5
   5   6  -3 13.4818 3.23499   3
   5   6  -3 11.8194 3.04173   8
   5   6  -3 9.26168 2.87579   5
   5   6  -3 8.20166 1.93934   1
  -5  -6   3 10.6893 2.56684   6
  -5  -6   3 10.3267 2.97720   5
   4   6  -3 10.5782 2.79765   5
   4   6  -3 12.6753 2.28807   1
   4   6  -3 12.8200 3.08544   3
   4   6  -3 15.4423 3.11894   8
  -4  -6   3 12.3996 3.02217   5
  -4  -6   3 18.3914 3.01780   6
   3   6  -3 105.895 6.08820   5
   3   6  -3 107.347 5.00750   1
   3   6  -3 97.7771 5.92176   8
   3   6  -3 114.321 6.36826   3
  -3  -6   3 110.256 4.56092   2
  -3  -6   3 105.757 5.42902   6
  -3  -6   3 107.091 4.85771   9
  -3  -6   3 99.6095 5.99350   5
   2   6  -3 223.750 8.50770   5
   2   6  -3 204.620 8.14683   8
   2   6  -3 214.288 8.53801   3
   2   6  -3 212.552 7.27382   1
  -2  -6   3 214.147 7.70606   6
  -2  -6   3 219.233 8.43578   5
  -2  -6   3 221.429 6.71569   2
  -2  -6   3 218.543 7.22562   9
   1   6  -3 -0.0069 0.89179   3
   1   6  -3 0.63461 1.12013   8
   1   6  -3 0.04141 0.84840   1
  -1  -6   3 -1.8699 1.15309   9
  -1  -6   3 -0.6208 1.36055   6
  -1  -6   3 -1.6543 0.93731   2
  -1  -6   3 -0.5135 1.42617   5
   0   6  -3 2.97783 1.28331   3
   0   6  -3 2.95209 1.15638   1
   0   6  -3 3.58167 1.39899   8
   0   6  -3 2.87741 0.75580   7
   0  -6   3 1.26236 1.06589   2
   0  -6   3 2.55634 1.30736   6
   0  -6   3 1.22177 1.14815   9
   0  -6   3 1.50574 1.18362   5
  -1   6  -3 4.42251 0.95552   7
  -1   6  -3 1.19249 0.99453   3
  -1   6  -3 1.11398 1.04873   8
  -1   6  -3 3.50604 1.18384   1
   1  -6   3 2.65595 0.71843   4
   1  -6   3 3.87897 1.32738   2
   1  -6   3 2.21535 1.13781   5
   1  -6   3 3.17381 1.34782   6
   1  -6   3 3.03594 1.47960   9
  -2   6  -3 16.4262 1.88445   7
  -2   6  -3 17.7137 2.39667   8
  -2   6  -3 11.5793 1.84620   1
  -2   6  -3 17.1112 2.02823   3
   2  -6   3 17.1241 1.81901   4
   2  -6   3 14.5073 2.02281   6
   2  -6   3 13.6537 2.20950   9
   2  -6   3 11.5446 1.71580   5
   2  -6   3 14.7773 2.13781   2
  -3   6  -3 36.2210 2.77560   8
  -3   6  -3 38.7539 2.55280   7
  -3   6  -3 37.3731 2.19222   3
  -3   6  -3 37.8552 2.84852   1
   3  -6   3 34.3138 2.25368   5
   3  -6   3 30.4731 2.30415   4
   3  -6   3 36.8830 3.67809   9
   3  -6   3 35.0494 3.25009   6
   3  -6   3 33.4573 3.20947   2
  -4   6  -3 0.22757 0.81747   8
  -4   6  -3 -0.4772 0.84335   1
  -4   6  -3 -0.2528 0.85192   7
   4  -6   3 0.15125 1.05810   2
   4  -6   3 -0.2785 0.83644   4
   4  -6   3 -1.4832 0.52190   5
   4  -6   3 0.00491 1.04209   9
   4  -6   3 0.35395 0.95743   6
  -5   6  -3 2.37024 1.16255   1
  -5   6  -3 6.10653 1.54190   8
  -5   6  -3 2.92418 1.40970   7
   5  -6   3 6.50019 1.87079   4
   5  -6   3 5.87109 1.66229   6
   5  -6   3 6.04672 1.85079   2
   5  -6   3 5.05120 1.89690   9
  -6   6  -3 13.7220 2.65628   7
  -6   6  -3 14.4679 2.10875   8
  -6   6  -3 18.4800 2.73344   1
   6  -6   3 12.2498 2.19505   6
   6  -6   3 18.1741 3.01293   4
   6  -6   3 20.2759 3.31368   9
   6  -6   3 14.6163 2.58879   2
  -7   6  -3 16.5800 2.85527   1
  -7   6  -3 11.8687 2.60418   7
  -7   6  -3 12.8937 1.97376   8
   7  -6   3 12.0844 2.84302   9
   7  -6   3 11.8176 2.78793   2
   7  -6   3 12.7043 2.81771   4
   7  -6   3 10.9012 2.10078   6
  -8   6  -3 2.02174 1.83041   1
  -8   6  -3 2.76999 1.88199   7
   8  -6   3 0.74742 2.05166   4
   8  -6   3 -0.5893 1.27233   6
   8  -6   3 2.24042 2.04263   2
  -9   6  -3 -2.3642 1.33973   7
  -9   6  -3 -0.7948 1.54904   1
   9  -6   3 -2.6428 1.47834   6
   9  -6   3 -0.6500 2.02281   2
   9  -6   3 -3.7426 1.69913   4
 -10   6  -3 5.21059 2.60617   7
 -10   6  -3 1.76649 2.13079   1
 -10   6  -3 2.77723 2.36294   4
  10  -6   3 4.40055 2.85091   4
  10  -6   3 4.07191 2.75256   2
 -11   6  -3 3.72243 2.58756   1
  11  -6   3 3.49524 2.95715   2
   8   5  -3 7.03417 3.14605   5
   8   5  -3 5.28163 2.69759   8
   8   5  -3 6.99000 3.01210   3
  -8  -5   3 8.18303 2.77742   6
  -8  -5   3 5.54312 2.96913   3
  -8  -5   3 10.2908 3.42739   5
   7   5  -3 -0.9291 2.04094   5
   7   5  -3 0.79293 2.04261   3
   7   5  -3 -1.3097 1.78053   8
  -7  -5   3 1.60952 2.32145   5
  -7  -5   3 1.54252 1.98653   3
  -7  -5   3 3.41337 2.06462   6
   6   5  -3 1.91002 1.91068   8
   6   5  -3 3.08703 1.92247   5
   6   5  -3 0.80423 2.04998   3
   6   5  -3 1.94714 1.50315   1
  -6  -5   3 1.12256 1.65175   5
  -6  -5   3 5.29893 2.16338   6
  -6  -5   3 23.0008 4.16970   3
   5   5  -3 245.745 9.68442   8
   5   5  -3 280.321 8.64530   1
   5   5  -3 263.422 10.3906   3
   5   5  -3 260.949 10.2713   5
  -5  -5   3 287.397 9.24741   6
  -5  -5   3 254.539 10.1728   5
   4   5  -3 51.7065 3.45874   1
   4   5  -3 50.3492 4.95566   5
   4   5  -3 48.6302 4.88237   3
   4   5  -3 47.3635 4.63316   8
  -4  -5   3 47.7202 3.72062   6
  -4  -5   3 49.6683 3.25701   9
  -4  -5   3 48.9141 3.02951   2
  -4  -5   3 49.9172 4.83495   5
   3   5  -3 3.29979 1.29908   1
   3   5  -3 8.29099 2.46518   3
   3   5  -3 0.59187 1.91539   5
   3   5  -3 1.61749 1.66190   8
  -3  -5   3 6.69378 1.89910   6
  -3  -5   3 1.23117 1.86995   5
  -3  -5   3 5.43929 1.49813   9
  -3  -5   3 5.61436 1.38542   2
   2   5  -3 8.78899 1.88277   3
   2   5  -3 13.4474 1.91004   1
   2   5  -3 10.6751 2.10033   8
   2   5  -3 15.0120 2.40131   5
  -2  -5   3 13.9818 1.99937   6
  -2  -5   3 15.0138 2.49875   5
  -2  -5   3 15.4503 1.71145   2
  -2  -5   3 19.1148 2.11873   9
   1   5  -3 148.553 5.82682   8
   1   5  -3 138.875 3.79275   7
   1   5  -3 141.579 5.15605   1
   1   5  -3 139.550 5.65873   3
  -1  -5   3 139.039 4.92887   9
  -1  -5   3 138.380 5.20299   6
  -1  -5   3 137.225 4.50877   2
  -1  -5   3 138.815 5.60939   5
   0   5  -3 57.7671 3.28919   3
   0   5  -3 62.6744 2.36999   7
   0   5  -3 65.8480 3.59650   8
   0   5  -3 58.8418 3.17079   1
   0  -5   3 65.2251 3.35437   6
   0  -5   3 66.2771 3.02351   2
   0  -5   3 59.2052 3.15226   9
   0  -5   3 61.5382 1.73144   4
   0  -5   3 64.3191 3.46850   5
  -1   5  -3 165.302 5.45465   3
  -1   5  -3 151.405 5.65999   8
  -1   5  -3 167.054 4.74955   7
  -1   5  -3 173.464 5.64535   1
   1  -5   3 170.642 5.84708   9
   1  -5   3 170.661 4.39801   4
   1  -5   3 175.152 5.56095   5
   1  -5   3 155.905 5.26456   2
   1  -5   3 171.208 5.66639   6
  -2   5  -3 244.209 7.20112   8
  -2   5  -3 250.606 7.18207   1
  -2   5  -3 243.596 6.47202   3
  -2   5  -3 248.636 6.68321   7
   2  -5   3 246.745 7.20175   6
   2  -5   3 247.464 7.66607   9
   2  -5   3 252.936 7.25154   2
   2  -5   3 248.528 6.47149   4
   2  -5   3 247.111 6.62235   5
  -3   5  -3 0.32688 0.47726   3
  -3   5  -3 0.80877 0.74878   8
  -3   5  -3 1.28734 0.88948   1
  -3   5  -3 0.46541 0.80524   7
   3  -5   3 0.64084 0.67872   5
   3  -5   3 -1.3878 0.73875   6
   3  -5   3 -0.9550 0.48500   2
   3  -5   3 1.29789 1.14559   9
   3  -5   3 -0.1284 0.70635   4
  -4   5  -3 73.6617 3.35538   8
  -4   5  -3 66.1273 3.50022   1
  -4   5  -3 68.6390 3.61028   7
   4  -5   3 60.3271 3.91485   9
   4  -5   3 66.2687 3.45401   6
   4  -5   3 66.1708 3.65299   4
   4  -5   3 63.4827 2.46825   5
   4  -5   3 61.0511 3.52175   2
  -5   5  -3 0.42353 0.84024   8
  -5   5  -3 -0.3626 0.85125   1
  -5   5  -3 -0.3196 0.98636   7
   5  -5   3 0.37298 1.09436   4
   5  -5   3 1.17361 1.34306   9
   5  -5   3 0.03421 1.00401   2
   5  -5   3 0.82148 1.04314   6
   5  -5   3 1.37237 0.69482   5
  -6   5  -3 96.4610 4.63003   1
  -6   5  -3 100.504 5.21434   7
  -6   5  -3 100.644 4.04529   8
   6  -5   3 112.866 5.96512   9
   6  -5   3 101.829 5.30689   2
   6  -5   3 100.536 4.63925   6
   6  -5   3 99.4015 5.30628   4
  -7   5  -3 16.9567 2.63569   1
  -7   5  -3 19.0144 2.98329   7
  -7   5  -3 19.0809 2.09703   8
   7  -5   3 20.1225 3.22274   9
   7  -5   3 16.9336 2.31044   6
   7  -5   3 24.3115 3.57232   4
   7  -5   3 16.2959 2.87097   2
  -8   5  -3 0.53971 1.58167   1
  -8   5  -3 -0.1510 1.51351   7
   8  -5   3 0.93881 1.30333   2
   8  -5   3 -0.4452 1.27126   4
   8  -5   3 -1.4133 1.08874   6
  -9   5  -3 1.43855 1.73539   1
  -9   5  -3 -0.5346 1.66131   7
   9  -5   3 0.41446 1.34407   6
   9  -5   3 -0.4924 1.79697   4
   9  -5   3 -0.5092 1.86577   2
 -10   5  -3 3.63891 2.22163   1
 -10   5  -3 3.52760 2.60039   4
 -10   5  -3 0.56511 2.06194   7
  10  -5   3 2.16350 2.20096   2
  10  -5   3 0.53304 2.42768   4
 -11   5  -3 6.39184 2.78664   7
 -11   5  -3 4.36798 2.72686   4
 -11   5  -3 8.52226 3.00909   1
  11  -5   3 8.48460 2.92900   2
  11  -5   3 3.96711 2.83916   4
   9   4  -3 0.60250 2.31512   5
   9   4  -3 2.58981 2.22053   8
   9   4  -3 3.85877 2.73322   3
  -9  -4   3 6.15100 2.72378   8
  -9  -4   3 4.22450 2.92440   3
  -9  -4   3 1.73081 2.44853   5
   8   4  -3 -1.4975 1.55622   8
   8   4  -3 1.50473 2.15264   3
   8   4  -3 -3.2408 1.68201   5
  -8  -4   3 0.31902 1.70678   6
  -8  -4   3 4.27886 2.65668   5
  -8  -4   3 -1.7677 2.06287   3
   7   4  -3 0.25948 1.59914   8
   7   4  -3 3.17716 1.58806   1
   7   4  -3 4.23239 2.23017   3
   7   4  -3 -0.9264 1.78711   5
  -7  -4   3 0.85714 2.01495   3
  -7  -4   3 0.29967 1.61418   6
  -7  -4   3 1.98027 2.19069   5
   6   4  -3 5.27514 2.20019   3
   6   4  -3 12.3159 2.64240   8
   6   4  -3 6.23995 1.91218   1
   6   4  -3 8.40331 2.33538   5
  -6  -4   3 10.0605 2.68580   5
  -6  -4   3 10.0616 2.82139   3
  -6  -4   3 8.89788 2.21931   6
   5   4  -3 39.7921 4.12281   8
   5   4  -3 27.8318 3.77743   3
   5   4  -3 40.4511 3.14658   1
   5   4  -3 39.2767 4.34836   5
  -5  -4   3 39.4886 2.94341   9
  -5  -4   3 36.4335 3.56930   6
  -5  -4   3 43.1648 2.76742   2
  -5  -4   3 37.9430 4.33541   5
   4   4  -3 144.798 6.40106   5
   4   4  -3 146.913 5.37583   1
   4   4  -3 145.741 6.59651   3
   4   4  -3 135.058 6.31381   8
   4   4  -3 122.178 6.15608   7
  -4  -4   3 146.373 4.76053   2
  -4  -4   3 149.080 5.16856   9
  -4  -4   3 149.958 5.66637   6
  -4  -4   3 154.735 6.65190   5
   3   4  -3 2.66765 1.40066   3
   3   4  -3 2.76029 1.13357   8
   3   4  -3 1.81293 1.11823   5
   3   4  -3 3.95813 0.91646   7
   3   4  -3 3.96589 1.11165   1
  -3  -4   3 4.11015 1.11045   9
  -3  -4   3 1.93489 0.83094   2
  -3  -4   3 2.82278 1.18342   6
  -3  -4   3 1.20727 1.06423   5
   2   4  -3 124.927 5.29472   3
   2   4  -3 137.942 4.80808   1
   2   4  -3 141.619 5.10404   9
   2   4  -3 134.267 5.41729   5
   2   4  -3 137.125 3.86919   7
   2   4  -3 143.805 5.53282   8
  -2  -4   3 140.336 4.12263   2
  -2  -4   3 152.028 5.04615   6
  -2  -4   3 135.122 5.43138   5
  -2  -4   3 131.756 4.32426   9
   1   4  -3 41.5271 2.70466   3
   1   4  -3 37.9899 2.59262   8
   1   4  -3 45.4898 2.74371   5
   1   4  -3 40.3124 2.12723   9
   1   4  -3 36.5240 2.28458   1
   1   4  -3 37.8145 1.68832   7
  -1  -4   3 40.5249 2.46329   6
  -1  -4   3 38.4298 2.55707   5
  -1  -4   3 38.9124 2.15805   9
  -1  -4   3 38.1848 1.96547   2
   0   4  -3 594.829 11.5038   7
   0   4  -3 582.675 12.9060   3
   0   4  -3 578.107 12.6453   1
   0   4  -3 580.539 13.1092   8
   0   4  -3 567.095 12.0402   9
   0  -4   3 572.640 11.9939   2
   0  -4   3 560.831 12.8188   5
   0  -4   3 569.500 10.4729   4
   0  -4   3 576.943 12.5837   6
   0  -4   3 577.211 12.4338   9
  -1   4  -3 504.375 10.4538   7
  -1   4  -3 494.607 11.2965   8
  -1   4  -3 491.325 11.1333   1
  -1   4  -3 493.752 10.8293   3
  -1   4  -3 497.919 10.9024   9
   1  -4   3 494.482 10.8723   2
   1  -4   3 471.490 11.0084   6
   1  -4   3 506.743 10.0097   4
   1  -4   3 491.690 10.9291   5
   1  -4   3 498.683 11.3669   9
  -2   4  -3 113.836 4.05940   1
  -2   4  -3 116.123 3.90596   7
  -2   4  -3 115.457 3.98920   8
  -2   4  -3 111.890 3.38160   3
   2  -4   3 111.932 3.72485   4
   2  -4   3 116.980 4.48718   9
   2  -4   3 115.377 3.70114   5
   2  -4   3 112.676 4.07797   2
   2  -4   3 109.560 4.03128   6
  -3   4  -3 261.295 7.08884   7
  -3   4  -3 250.059 6.92412   1
  -3   4  -3 255.940 5.27163   3
  -3   4  -3 265.806 6.64879   8
   3  -4   3 248.458 6.00215   5
   3  -4   3 260.522 7.01185   6
   3  -4   3 255.124 7.71278   9
   3  -4   3 253.434 7.01874   4
   3  -4   3 251.288 7.22222   2
  -4   4  -3 57.8851 2.99119   1
  -4   4  -3 62.5875 3.24195   7
  -4   4  -3 55.1184 2.51160   8
   4  -4   3 55.1370 2.10857   5
   4  -4   3 55.1204 2.93368   6
   4  -4   3 61.7210 3.34987   2
   4  -4   3 57.2740 3.21677   4
   4  -4   3 56.3944 3.53332   9
  -5   4  -3 9.34202 1.56747   1
  -5   4  -3 9.16217 1.69896   7
  -5   4  -3 10.7986 1.34773   8
   5  -4   3 11.0729 2.01697   4
   5  -4   3 8.58575 1.06382   5
   5  -4   3 7.81828 1.50758   6
   5  -4   3 10.8898 2.12891   9
   5  -4   3 7.00915 1.68789   2
  -6   4  -3 2.23163 1.13668   1
  -6   4  -3 2.18259 1.42335   7
  -6   4  -3 1.91345 0.85495   8
   6  -4   3 4.35698 1.62769   2
   6  -4   3 2.25251 1.38235   7
   6  -4   3 1.42281 1.46549   4
   6  -4   3 1.28951 1.15664   9
   6  -4   3 2.37285 1.05134   6
  -7   4  -3 2.02401 1.24719   1
  -7   4  -3 2.29165 1.61539   7
  -7   4  -3 3.75002 1.06807   8
   7  -4   3 1.46932 1.43802   2
   7  -4   3 3.32221 1.64725   9
   7  -4   3 0.85404 1.14136   6
   7  -4   3 -1.0863 1.30585   7
   7  -4   3 -0.0157 1.43006   4
  -8   4  -3 -0.2194 1.42956   7
  -8   4  -3 2.18428 1.39375   1
   8  -4   3 2.06716 1.67514   9
   8  -4   3 0.78702 1.53995   2
   8  -4   3 0.85653 1.55744   7
   8  -4   3 -0.7820 1.52569   4
   8  -4   3 0.18836 1.33117   6
  -9   4  -3 4.97102 1.95205   1
  -9   4  -3 3.63154 2.17155   7
  -9   4  -3 2.04613 1.51312   4
   9  -4   3 4.66163 2.27582   2
   9  -4   3 1.14085 1.58623   4
   9  -4   3 2.44250 1.74278   6
 -10   4  -3 0.88199 1.95202   1
 -10   4  -3 1.21773 2.20657   7
 -10   4  -3 1.84544 1.87453   4
  10  -4   3 -0.4065 1.51155   4
  10  -4   3 0.39480 1.89517   2
 -11   4  -3 2.23351 2.44213   4
 -11   4  -3 -0.4781 2.41877   7
 -11   4  -3 0.79359 1.82454   1
  11  -4   3 -4.2502 2.03624   4
  11  -4   3 7.68240 2.71306   2
   9   3  -3 1.83604 1.94448   8
   9   3  -3 0.93631 2.39017   5
   9   3  -3 4.05907 2.44579   3
  -9  -3   3 3.18401 2.53987   3
  -9  -3   3 5.65190 2.58841   8
  -9  -3   3 6.96353 2.76258   5
   8   3  -3 -0.1993 1.91059   5
   8   3  -3 1.00249 1.87333   3
   8   3  -3 1.82735 1.89526   8
   8   3  -3 0.67659 1.41197   1
  -8  -3   3 2.38742 2.10338   8
  -8  -3   3 -0.5433 1.42326   6
  -8  -3   3 2.81728 2.16045   3
  -8  -3   3 0.74094 1.99381   5
   7   3  -3 0.58419 1.30746   1
   7   3  -3 1.15318 1.51592   8
   7   3  -3 0.45487 1.68466   5
   7   3  -3 2.47943 1.87070   3
  -7  -3   3 0.81247 1.77044   3
  -7  -3   3 -1.7412 1.41651   5
  -7  -3   3 3.42194 1.60256   6
   6   3  -3 -1.4799 1.11503   1
   6   3  -3 0.36556 1.20237   3
   6   3  -3 0.91081 1.34593   7
   6   3  -3 2.48796 1.18186   8
   6   3  -3 -0.1379 1.54726   5
  -6  -3   3 0.45990 1.15943   6
  -6  -3   3 2.14718 1.73975   3
  -6  -3   3 0.25351 1.42983   5
  -6  -3   3 0.49450 1.07804   9
  -6  -3   3 1.72692 1.12363   2
   5   3  -3 116.589 5.70594   3
   5   3  -3 109.661 4.72526   1
   5   3  -3 118.760 4.67862   7
   5   3  -3 127.539 5.97717   5
   5   3  -3 124.518 5.68182   8
  -5  -3   3 118.927 5.73606   3
  -5  -3   3 131.330 5.15202   6
  -5  -3   3 126.033 5.94926   5
  -5  -3   3 125.537 4.46889   2
  -5  -3   3 117.278 4.69484   9
   4   3  -3 20.5743 2.02930   7
   4   3  -3 17.2260 2.55367   3
   4   3  -3 20.1690 2.63358   5
   4   3  -3 20.4781 1.46381   4
   4   3  -3 19.9365 2.14332   1
   4   3  -3 22.1855 2.62772   8
  -4  -3   3 22.4092 1.86509   9
  -4  -3   3 18.6418 1.37511   4
  -4  -3   3 20.1835 2.68644   5
  -4  -3   3 21.6739 2.28019   6
  -4  -3   3 22.3985 1.67392   2
   3   3  -3 35.5471 2.21353   1
   3   3  -3 34.2882 1.92582   7
   3   3  -3 35.1342 2.71837   5
   3   3  -3 32.6383 3.15497   3
   3   3  -3 25.4012 1.77100   9
   3   3  -3 38.1745 2.57083   8
   3   3  -3 33.7011 1.43368   4
  -3  -3   3 31.2792 1.69838   2
  -3  -3   3 31.2036 1.89136   9
  -3  -3   3 35.2800 2.04721   9
  -3  -3   3 37.5650 2.84562   5
  -3  -3   3 32.6963 2.19276   6
  -3  -3   3 32.5055 1.41228   4
   2   3  -3 31.0267 1.71179   9
   2   3  -3 30.4927 1.93502   1
   2   3  -3 31.9295 2.25583   8
   2   3  -3 30.3352 1.58311   7
   2   3  -3 27.1141 2.62917   3
   2   3  -3 29.8563 2.28039   5
  -2  -3   3 29.4314 2.27417   5
  -2  -3   3 30.5068 1.93286   6
  -2  -3   3 29.0372 0.85476   4
  -2  -3   3 30.2980 1.49688   2
  -2  -3   3 28.1520 1.60921   9
   1   3  -3 513.592 11.0341   1
   1   3  -3 508.251 10.2961   9
   1   3  -3 498.513 9.97684   7
   1   3  -3 500.374 11.4692   3
   1   3  -3 508.407 11.4722   8
  -1  -3   3 495.021 11.4014   5
  -1  -3   3 511.341 10.8354   6
  -1  -3   3 497.064 9.94955   2
  -1  -3   3 497.081 10.2449   9
   0   3  -3 16.4348 0.66125   4
   0   3  -3 14.7258 1.00958   7
   0   3  -3 17.0384 1.34246   1
   0   3  -3 17.3848 1.39820   3
   0   3  -3 16.4913 1.15512   9
   0   3  -3 14.0643 1.51077   8
   0  -3   3 16.0033 1.26356   9
   0  -3   3 14.4246 1.10719   2
   0  -3   3 17.4313 0.66302   4
   0  -3   3 15.0414 1.45271   6
   0  -3   3 14.1609 1.49682   5
  -1   3  -3 12.9358 1.19918   3
  -1   3  -3 9.70489 1.16832   8
  -1   3  -3 10.0910 1.20403   9
  -1   3  -3 11.9944 1.28268   1
  -1   3  -3 11.3752 1.17792   7
   1  -3   3 10.8079 1.19657   2
   1  -3   3 11.0615 0.86118   4
   1  -3   3 12.1754 1.34665   9
   1  -3   3 9.58553 1.17274   6
   1  -3   3 10.3368 1.19271   5
  -2   3  -3 611.280 14.4315   9
  -2   3  -3 712.171 14.2978   1
  -2   3  -3 726.909 13.0194   3
  -2   3  -3 710.856 13.9078   8
  -2   3  -3 700.617 14.2979   7
   2  -3   3 706.340 14.3376   6
   2  -3   3 728.456 13.7492   5
   2  -3   3 708.789 14.1801   4
   2  -3   3 714.095 14.4452   2
   2  -3   3 725.167 14.9540   9
  -3   3  -3 742.302 15.6497   7
  -3   3  -3 756.912 14.5129   8
  -3   3  -3 724.266 15.2060   1
   3  -3   3 757.548 15.7092   4
   3  -3   3 755.402 15.3417   6
   3  -3   3 754.726 14.2582   5
   3  -3   3 785.355 16.5504   9
   3  -3   3 726.956 15.6515   2
  -4   3  -3 261.651 5.96977   8
  -4   3  -3 262.893 7.43558   7
  -4   3  -3 232.360 6.57913   1
   4  -3   3 258.704 5.87811   5
   4  -3   3 255.208 7.44608   4
   4  -3   3 257.004 7.85815   9
   4  -3   3 254.151 7.35390   2
   4  -3   3 255.361 6.79460   6
  -5   3  -3 5.56638 1.23505   1
  -5   3  -3 3.25927 1.34431   7
  -5   3  -3 5.52437 0.95616   8
   5  -3   3 8.26381 1.12144   5
   5  -3   3 9.04092 1.87224   4
   5  -3   3 7.01655 1.65174   7
   5  -3   3 8.18009 1.36915   6
   5  -3   3 7.14004 1.51042   2
   5  -3   3 5.95922 1.62116   9
  -6   3  -3 128.488 4.83925   1
  -6   3  -3 119.755 5.52270   7
  -6   3  -3 127.468 3.97200   8
   6  -3   3 128.882 5.57892   2
   6  -3   3 124.662 5.92518   9
   6  -3   3 131.969 4.30516   5
   6  -3   3 121.955 5.65242   4
   6  -3   3 125.737 4.77573   6
  -7   3  -3 10.5913 1.89826   1
  -7   3  -3 11.4433 2.44631   7
  -7   3  -3 13.0712 1.54838   8
   7  -3   3 8.35764 2.16412   7
   7  -3   3 9.90503 2.48287   4
   7  -3   3 11.3940 1.90987   6
   7  -3   3 8.43385 2.14818   9
   7  -3   3 10.9837 2.12967   2
  -8   3  -3 -0.0522 1.08434   4
  -8   3  -3 2.53190 1.84582   7
  -8   3  -3 1.74911 1.41466   1
   8  -3   3 2.90819 1.45513   6
   8  -3   3 0.89547 1.58856   9
   8  -3   3 0.50907 1.40905   2
   8  -3   3 3.48575 1.85087   7
   8  -3   3 0.27781 1.19041   4
  -9   3  -3 14.9480 3.16089   4
  -9   3  -3 23.4032 3.09484   1
  -9   3  -3 13.0405 2.98101   7
   9  -3   3 21.4400 2.91470   6
   9  -3   3 15.1758 3.03665   2
   9  -3   3 16.7818 3.43811   4
   9  -3   3 14.3803 3.17953   7
 -10   3  -3 11.9017 3.24057   7
 -10   3  -3 11.0274 3.31551   4
 -10   3  -3 14.6590 2.85815   1
  10  -3   3 10.4772 2.91004   2
  10  -3   3 9.77078 2.69032   6
  10  -3   3 11.8235 3.29306   4
 -11   3  -3 -2.8610 2.05486   7
 -11   3  -3 -3.9196 1.73271   4
  11  -3   3 -0.5875 2.21717   4
  11  -3   3 -0.2902 1.95289   2
   9   2  -3 -2.0609 1.59467   1
   9   2  -3 1.47613 1.81070   8
   9   2  -3 0.23950 2.13144   5
   9   2  -3 -1.2869 1.61543   3
  -9  -2   3 3.17547 2.40620   3
  -9  -2   3 -1.5654 1.77886   1
  -9  -2   3 -1.2554 1.83064   8
  -9  -2   3 0.47159 1.94232   5
   8   2  -3 7.64606 2.51068   5
   8   2  -3 3.87819 1.84711   8
   8   2  -3 4.38156 2.17667   3
   8   2  -3 8.37862 2.12406   1
   8   2  -3 5.43538 1.83793   6
  -8  -2   3 6.60955 2.03869   6
  -8  -2   3 8.07959 2.58213   5
  -8  -2   3 6.06242 2.08928   1
  -8  -2   3 5.30563 2.31124   3
  -8  -2   3 5.97085 2.32354   7
  -8  -2   3 2.78611 1.93915   8
   7   2  -3 0.89726 1.29668   8
   7   2  -3 -0.3133 0.95485   3
   7   2  -3 0.63823 1.20288   6
   7   2  -3 -1.0296 1.12500   7
   7   2  -3 -0.4186 1.23654   1
   7   2  -3 1.62760 1.67053   5
  -7  -2   3 1.33292 1.22256   6
  -7  -2   3 -0.1133 1.00325   2
  -7  -2   3 2.12434 1.58868   3
  -7  -2   3 -0.3903 1.27840   8
  -7  -2   3 1.58471 1.56840   5
   6   2  -3 3.37710 1.21042   2
   6   2  -3 1.76534 1.30927   1
   6   2  -3 0.84947 1.17287   8
   6   2  -3 1.46501 1.24880   6
   6   2  -3 2.89324 1.24663   4
   6   2  -3 1.44337 1.24176   3
   6   2  -3 2.65620 1.36413   7
   6   2  -3 4.27107 1.73612   5
  -6  -2   3 1.50065 1.33219   5
  -6  -2   3 1.78836 1.13345   9
  -6  -2   3 1.39236 1.23311   3
  -6  -2   3 1.16700 0.97493   4
  -6  -2   3 1.30020 1.15721   6
  -6  -2   3 2.28798 1.12973   2
   5   2  -3 6.80058 1.43098   6
   5   2  -3 6.17400 1.73835   3
   5   2  -3 8.93290 1.53801   4
   5   2  -3 7.72122 1.85337   5
   5   2  -3 8.00479 1.51709   1
   5   2  -3 9.39881 1.71476   7
   5   2  -3 6.82015 1.25412   2
   5   2  -3 7.99700 1.66835   8
  -5  -2   3 9.73836 1.48342   4
  -5  -2   3 9.07414 1.44833   2
  -5  -2   3 8.72340 1.52045   9
  -5  -2   3 7.97981 1.52450   6
  -5  -2   3 8.71953 2.04305   3
  -5  -2   3 8.57163 1.88585   5
   4   2  -3 17.5867 1.85732   6
   4   2  -3 21.9913 2.11919   1
   4   2  -3 22.0149 2.34335   8
   4   2  -3 18.2658 1.93759   7
   4   2  -3 17.4820 1.68298   4
   4   2  -3 17.9808 1.42494   2
   4   2  -3 19.6967 2.47093   3
   4   2  -3 17.5607 2.28962   5
  -4  -2   3 22.2471 2.07611   6
  -4  -2   3 17.7653 1.77857   9
  -4  -2   3 19.3543 2.37975   5
  -4  -2   3 19.4190 1.66257   9
  -4  -2   3 19.9206 2.46587   3
  -4  -2   3 18.9606 1.45491   2
   3   2  -3 148.406 4.43610   7
   3   2  -3 144.364 3.91943   4
   3   2  -3 144.819 5.13778   5
   3   2  -3 147.959 4.28390   9
   3   2  -3 144.521 5.00366   8
   3   2  -3 152.021 4.62996   1
   3   2  -3 151.094 5.31337   3
  -3  -2   3 135.736 4.33386   6
  -3  -2   3 147.885 4.28394   9
  -3  -2   3 149.311 3.94361   2
  -3  -2   3 151.756 5.21494   5
  -3  -2   3 149.240 4.17002   9
   2   2  -3 41.5777 1.42744   4
   2   2  -3 46.7112 2.50173   3
   2   2  -3 41.1967 2.04317   1
   2   2  -3 43.1502 1.73555   9
   2   2  -3 40.9156 2.28774   5
   2   2  -3 40.4971 2.21663   8
   2   2  -3 42.3341 1.86419   7
  -2  -2   3 41.4908 1.52105   2
  -2  -2   3 42.1454 1.65684   9
  -2  -2   3 43.9141 1.74401   9
  -2  -2   3 37.5186 2.20100   5
  -2  -2   3 43.8862 1.98158   6
   1   2  -3 354.417 8.32189   3
   1   2  -3 364.992 8.30620   8
   1   2  -3 359.266 6.40231   4
   1   2  -3 375.444 7.49527   7
   1   2  -3 361.054 7.20821   9
   1   2  -3 362.618 8.01589   1
  -1  -2   3 363.526 6.98599   2
  -1  -2   3 360.003 7.72343   6
  -1  -2   3 361.428 8.30004   5
  -1  -2   3 361.186 7.15696   9
  -1  -2   3 363.388 6.42578   4
   0   2  -3 74.9638 2.54863   8
   0   2  -3 73.0357 2.48999   3
   0   2  -3 71.0257 2.49560   1
   0   2  -3 76.0513 1.73057   4
   0   2  -3 74.2343 2.16260   9
   0   2  -3 73.7826 2.25063   7
   0  -2   3 70.7958 2.24528   9
   0  -2   3 74.9231 2.49195   3
   0  -2   3 68.9398 2.40346   6
   0  -2   3 75.5366 2.57506   5
   0  -2   3 71.4858 2.09431   2
  -1   2  -3 50.3216 1.73890   4
  -1   2  -3 49.1089 1.90512   7
  -1   2  -3 46.1617 1.94334   9
  -1   2  -3 46.3394 1.85629   1
  -1   2  -3 47.3849 1.74911   8
  -1   2  -3 47.9135 1.57191   3
   1  -2   3 44.8056 1.68220   4
   1  -2   3 49.2720 1.98566   6
   1  -2   3 44.7041 1.94135   9
   1  -2   3 47.9886 1.55366   3
   1  -2   3 45.4216 1.81001   5
   1  -2   3 49.1055 1.87198   2
  -2   2  -3 0.57620 0.41561   1
  -2   2  -3 0.49952 0.29212   8
  -2   2  -3 0.31319 0.33973   7
  -2   2  -3 0.59782 0.50269   9
   2  -2   3 0.22758 0.39374   4
   2  -2   3 1.08160 0.46391   2
   2  -2   3 1.13206 0.57798   9
   2  -2   3 0.34794 0.45306   6
   2  -2   3 1.21710 0.15607   3
   2  -2   3 0.52562 0.33561   5
  -3   2  -3 240.534 5.08582   8
  -3   2  -3 241.488 6.42806   7
  -3   2  -3 206.908 6.50133   9
  -3   2  -3 241.048 5.86460   1
   3  -2   3 245.417 6.50607   4
   3  -2   3 252.950 6.94982   9
   3  -2   3 250.666 5.47525   5
   3  -2   3 243.477 6.01371   6
   3  -2   3 237.914 6.38485   2
  -4   2  -3 713.504 13.4590   8
  -4   2  -3 714.585 15.4701   7
  -4   2  -3 702.535 12.9057   3
  -4   2  -3 723.396 14.4878   1
   4  -2   3 714.018 15.4673   7
   4  -2   3 730.296 14.0522   5
   4  -2   3 692.893 15.5131   4
   4  -2   3 706.292 15.3526   2
   4  -2   3 734.366 14.6776   6
   4  -2   3 697.730 15.9312   9
   4  -2   3 711.313 12.9268   3
  -5   2  -3 248.706 7.72011   7
  -5   2  -3 248.387 5.62949   3
  -5   2  -3 248.460 6.75245   1
  -5   2  -3 254.089 5.91854   8
   5  -2   3 257.701 7.88711   4
   5  -2   3 267.282 7.91646   7
   5  -2   3 263.601 6.95976   6
   5  -2   3 261.205 8.36053   9
   5  -2   3 254.199 7.67121   2
   5  -2   3 250.008 5.64334   3
   5  -2   3 264.459 6.65954   5
  -6   2  -3 29.4585 1.73890   8
  -6   2  -3 27.0902 1.64332   3
  -6   2  -3 28.6184 3.08471   4
  -6   2  -3 31.8868 2.24830   1
  -6   2  -3 29.5560 3.08550   7
   6  -2   3 32.5462 3.18677   2
   6  -2   3 28.2023 2.25369   6
   6  -2   3 27.1571 3.13459   4
   6  -2   3 26.1895 3.07385   9
   6  -2   3 34.2355 2.34221   5
   6  -2   3 26.1240 2.98194   7
  -7   2  -3 13.4530 2.68799   9
  -7   2  -3 1.68408 2.42496   4
  -7   2  -3 15.2351 2.03361   1
  -7   2  -3 20.8375 2.95649   7
  -7   2  -3 18.0034 1.80954   8
   7  -2   3 15.1860 2.74441   4
   7  -2   3 21.3313 2.48598   6
   7  -2   3 14.6430 2.62610   7
   7  -2   3 13.1006 2.38178   2
   7  -2   3 14.3995 2.62911   9
   7  -2   3 19.6641 2.36607   5
  -8   2  -3 13.9690 2.93674   4
  -8   2  -3 9.54051 2.32817   7
  -8   2  -3 9.45246 2.66764   9
  -8   2  -3 15.6755 2.43547   1
   8  -2   3 12.3907 2.83885   4
   8  -2   3 11.9521 2.18884   6
   8  -2   3 14.9422 2.79502   2
   8  -2   3 9.15487 2.43838   7
   8  -2   3 9.79629 2.53192   9
  -9   2  -3 22.9893 3.80096   4
  -9   2  -3 19.3500 3.54262   7
  -9   2  -3 19.8127 2.92296   1
   9  -2   3 19.9543 3.04518   6
   9  -2   3 20.5280 3.42210   2
   9  -2   3 28.5643 4.02472   7
   9  -2   3 19.5219 3.66801   4
 -10   2  -3 1.81104 2.28525   7
 -10   2  -3 4.41714 2.53707   4
  10  -2   3 2.34973 1.94036   6
  10  -2   3 3.01700 2.07415   2
  10  -2   3 -2.9490 1.92777   4
 -11   2  -3 0.16363 2.23073   2
 -11   2  -3 1.94458 2.41987   4
 -11   2  -3 -2.2737 2.14164   7
  11  -2   3 -0.7908 2.30423   2
  11  -2   3 2.08561 2.52914   4
  10   1  -3 3.22283 3.21531   1
 -10  -1   3 -3.1382 1.46431   1
 -10  -1   3 -0.8094 1.74696   8
   9   1  -3 -0.0358 1.53795   3
   9   1  -3 0.12298 1.64078   1
   9   1  -3 -1.0545 1.33264   8
   9   1  -3 0.53019 1.71469   7
  -9  -1   3 2.60162 1.78927   8
  -9  -1   3 1.07593 1.73335   1
  -9  -1   3 0.17104 1.80505   3
  -9  -1   3 4.45086 2.13231   7
   8   1  -3 0.70437 1.42831   7
   8   1  -3 0.21851 1.31142   1
   8   1  -3 0.92970 1.26578   8
   8   1  -3 0.25358 1.35270   3
   8   1  -3 -1.8010 1.32087   5
   8   1  -3 -1.9655 1.14768   4
  -8  -1   3 -0.2477 1.41609   8
  -8  -1   3 -0.0292 1.42246   7
  -8  -1   3 0.75127 1.54886   3
  -8  -1   3 2.62474 1.60376   1
  -8  -1   3 -0.2736 1.20188   4
  -8  -1   3 0.19803 1.30457   6
  -8  -1   3 -2.1831 1.14350   5
   7   1  -3 54.3134 3.73843   8
   7   1  -3 51.9898 3.37883   6
   7   1  -3 57.7248 3.74950   1
   7   1  -3 57.6967 3.94771   7
   7   1  -3 54.7867 3.77671   4
   7   1  -3 50.6640 3.54453   9
   7   1  -3 51.4942 3.86721   5
   7   1  -3 56.1304 3.99198   3
   7   1  -3 53.0244 3.28241   2
  -7  -1   3 58.7458 3.38881   2
  -7  -1   3 48.3820 3.52012   9
  -7  -1   3 64.2479 4.14844   8
  -7  -1   3 54.3229 3.42843   6
  -7  -1   3 58.1922 4.01587   5
  -7  -1   3 55.1670 4.04291   3
   6   1  -3 437.758 11.1002   9
   6   1  -3 424.176 11.1704   4
   6   1  -3 425.455 11.6308   5
   6   1  -3 433.829 11.0851   1
   6   1  -3 427.560 11.8880   3
   6   1  -3 431.692 10.6199   6
   6   1  -3 436.265 11.5533   8
   6   1  -3 433.448 11.6609   7
   6   1  -3 432.707 10.5387   2
  -6  -1   3 442.599 11.2225   9
  -6  -1   3 442.527 11.6453   8
  -6  -1   3 433.024 10.6126   2
  -6  -1   3 438.583 11.7357   5
  -6  -1   3 441.571 11.9896   3
  -6  -1   3 468.237 10.8448   6
   5   1  -3 7.46264 1.37050   9
   5   1  -3 3.94646 1.13784   4
   5   1  -3 7.43757 1.26514   2
   5   1  -3 4.32305 1.26200   7
   5   1  -3 4.11262 1.09679   6
   5   1  -3 5.63457 1.25246   1
   5   1  -3 4.94617 1.39396   5
   5   1  -3 6.10280 1.39199   8
   5   1  -3 4.72178 1.42454   3
  -5  -1   3 3.29400 1.02467   6
  -5  -1   3 4.75003 1.46598   3
  -5  -1   3 6.50565 1.30979   9
  -5  -1   3 6.43625 1.13562   2
  -5  -1   3 4.30212 1.25603   5
   4   1  -3 61.2348 2.75538   4
   4   1  -3 58.8257 2.93768   7
   4   1  -3 61.0497 2.70506   9
   4   1  -3 62.1504 3.09088   8
   4   1  -3 62.3291 2.87739   1
   4   1  -3 61.4098 2.46005   2
   4   1  -3 56.6121 3.14335   3
   4   1  -3 64.0009 2.62414   6
   4   1  -3 62.2404 3.16400   5
  -4  -1   3 62.8028 3.17899   5
  -4  -1   3 52.6492 3.12760   3
  -4  -1   3 56.9345 2.72898   9
  -4  -1   3 57.7535 2.50249   6
  -4  -1   3 59.5635 2.67839   9
  -4  -1   3 63.4438 2.50143   2
   3   1  -3 79.3481 3.02509   7
   3   1  -3 80.3640 2.47116   2
   3   1  -3 80.6880 3.25346   8
   3   1  -3 79.2883 2.68847   6
   3   1  -3 79.8637 3.22719   5
   3   1  -3 77.6074 2.63748   9
   3   1  -3 73.7117 2.91550   1
   3   1  -3 75.8507 3.25688   3
   3   1  -3 78.4853 2.76479   4
  -3  -1   3 79.3220 2.73757   9
  -3  -1   3 75.5470 2.61975   9
  -3  -1   3 81.2795 3.24822   5
  -3  -1   3 75.3127 3.23762   3
  -3  -1   3 78.1802 2.45522   2
  -3  -1   3 73.9663 2.58504   6
   2   1  -3 148.205 4.05804   1
   2   1  -3 149.576 3.65095   4
   2   1  -3 147.879 4.42597   3
   2   1  -3 145.194 3.28564   2
   2   1  -3 154.043 4.39218   8
   2   1  -3 153.342 4.04649   7
   2   1  -3 156.730 4.37102   5
  -2  -1   3 142.230 3.66499   6
  -2  -1   3 150.236 3.31548   2
  -2  -1   3 153.452 4.46693   3
  -2  -1   3 149.191 3.51651   9
  -2  -1   3 146.118 3.44601   9
  -2  -1   3 153.975 4.34625   5
   1   1  -3 4979.93 86.5319   9
   1   1  -3 4968.44 91.1684   8
   1   1  -3 4929.54 90.5759   7
   1   1  -3 4978.83 91.4761   3
   1   1  -3 4983.48 88.2211   4
   1   1  -3 4830.21 90.0291   1
  -1  -1   3 4993.37 91.2754   5
  -1  -1   3 4958.28 89.0433   6
  -1  -1   3 4878.97 85.8903   2
  -1  -1   3 4846.11 86.2785   9
  -1  -1   3 5095.29 91.4223   3
   0   1  -3 0.39213 0.19670   9
   0   1  -3 0.26842 0.22755   7
   0   1  -3 0.46576 0.17211   4
   0   1  -3 0.60901 0.25093   1
   0   1  -3 0.32057 0.20368   8
   0   1  -3 0.99293 0.32237   3
   0  -1   3 0.34002 0.17027   2
   0  -1   3 0.03485 0.30910   5
   0  -1   3 0.32008 0.17970   9
   0  -1   3 0.14556 0.21285   3
   0  -1   3 2.88023 0.49149   6
  -1   1  -3 2080.33 36.1842   4
  -1   1  -3 2066.90 36.3036   7
  -1   1  -3 2075.34 37.3113   8
  -1   1  -3 2023.29 36.6471   1
   1  -1   3 2048.59 37.4382   3
   1  -1   3 2025.94 36.3663   9
   1  -1   3 2036.75 36.0987   2
   1  -1   3 2032.77 36.1365   6
   1  -1   3 2028.41 35.9736   5
  -2   1  -3 2.50434 0.26108   8
  -2   1  -3 2.75735 0.46658   1
  -2   1  -3 3.50444 0.69575   4
  -2   1  -3 3.17166 0.73079   9
  -2   1  -3 2.40144 0.57755   7
   2  -1   3 2.63164 0.50528   5
   2  -1   3 1.80581 0.47669   6
   2  -1   3 3.43582 0.71505   4
   2  -1   3 3.41782 0.65870   2
   2  -1   3 3.35056 0.38475   3
   2  -1   3 2.49069 0.65245   9
  -3   1  -3 405.444 7.73430   8
  -3   1  -3 401.027 9.18824   7
  -3   1  -3 413.762 8.43943   1
  -3   1  -3 407.618 9.37414   4
   3  -1   3 399.158 9.37150   4
   3  -1   3 405.692 9.27358   2
   3  -1   3 408.846 8.11158   3
   3  -1   3 419.388 9.85823   9
   3  -1   3 408.586 8.59525   5
   3  -1   3 402.891 8.81326   6
  -4   1  -3 17.8778 1.97652   4
  -4   1  -3 17.7040 1.30422   1
  -4   1  -3 18.4335 1.09181   8
  -4   1  -3 17.8039 1.98561   7
  -4   1  -3 20.1926 2.19628   9
   4  -1   3 22.3633 1.58110   5
   4  -1   3 18.4854 2.11753   9
   4  -1   3 19.9483 1.29726   3
   4  -1   3 15.9674 1.83604   2
   4  -1   3 21.1508 2.09748   7
   4  -1   3 18.0024 1.71981   6
   4  -1   3 18.1191 2.04258   4
  -5   1  -3 3.39161 1.21721   9
  -5   1  -3 3.07057 0.71830   8
  -5   1  -3 4.87567 1.26393   7
  -5   1  -3 0.99947 0.95234   4
  -5   1  -3 3.24797 0.83508   1
   5  -1   3 1.77551 0.71356   3
   5  -1   3 0.38442 1.02080   9
   5  -1   3 2.95186 1.13389   7
   5  -1   3 0.87638 0.97939   4
   5  -1   3 2.69072 1.06239   2
   5  -1   3 0.91345 0.81636   6
   5  -1   3 1.91903 0.89554   5
  -6   1  -3 36.1086 3.44733   4
  -6   1  -3 36.8511 2.02759   8
  -6   1  -3 32.8302 2.15633   1
  -6   1  -3 31.1428 3.33567   9
  -6   1  -3 33.1268 3.22212   7
   6  -1   3 32.3738 2.15438   3
   6  -1   3 33.2589 2.45150   6
   6  -1   3 30.1755 2.93398   5
   6  -1   3 32.6618 3.09564   2
   6  -1   3 31.7745 3.18064   4
   6  -1   3 38.5329 3.26327   9
   6  -1   3 36.1742 2.89408   7
  -7   1  -3 34.4319 3.71008   4
  -7   1  -3 39.9102 2.76187   1
  -7   1  -3 30.7974 3.47152   7
  -7   1  -3 27.6993 3.46671   9
  -7   1  -3 29.5978 2.17302   8
   7  -1   3 33.7912 3.14414   6
   7  -1   3 30.6909 3.59659   4
   7  -1   3 31.5216 3.62549   9
   7  -1   3 38.2400 3.78428   7
   7  -1   3 32.6053 3.45724   2
   7  -1   3 30.0627 3.11723   5
  -8   1  -3 33.2976 3.15961   1
  -8   1  -3 26.0538 3.75360   9
  -8   1  -3 40.6633 4.31628   7
  -8   1  -3 34.5530 4.23862   4
   8  -1   3 34.6812 3.70219   5
   8  -1   3 26.8839 3.48208   2
   8  -1   3 35.9673 4.02971   7
   8  -1   3 35.5186 3.65212   6
   8  -1   3 25.7171 3.59610   9
   8  -1   3 31.9525 4.08537   4
  -9   1  -3 3.84751 1.70468   1
  -9   1  -3 6.67124 2.54211   7
  -9   1  -3 6.02850 2.58017   4
  -9   1  -3 5.57523 2.15078   2
   9  -1   3 6.10062 2.34763   2
   9  -1   3 5.07856 2.47603   4
   9  -1   3 6.48273 2.23148   6
 -10   1  -3 28.9610 4.50097   4
 -10   1  -3 32.6887 4.36631   2
 -10   1  -3 25.4621 4.12132   7
  10  -1   3 30.9084 3.98363   6
  10  -1   3 32.9947 4.85796   4
  10  -1   3 35.6984 4.58527   2
 -11   1  -3 -0.5430 2.08398   4
 -11   1  -3 0.49699 2.62535   7
 -11   1  -3 0.12093 1.85286   2
  11  -1   3 -2.0905 2.09440   2
  11  -1   3 0.64517 2.55598   4
  10   0  -3 -0.6410 1.52032   1
  10   0  -3 0.50615 1.83538   7
  10   0  -3 2.87083 2.18460   8
 -10   0   3 -2.0984 1.55245   4
 -10   0   3 -0.2678 1.85515   7
 -10   0   3 0.23363 1.84042   1
 -10   0   3 -2.5633 1.49243   8
   9   0  -3 1.96600 1.84490   4
   9   0  -3 1.22561 1.72070   7
   9   0  -3 0.36979 1.43095   1
   9   0  -3 0.26170 1.67069   8
  -9   0   3 2.84980 1.77734   3
  -9   0   3 0.03531 1.44421   4
  -9   0   3 -0.5663 1.44675   8
  -9   0   3 2.09430 2.07188   7
  -9   0   3 -0.8682 1.34759   1
   8   0  -3 2.72157 1.39085   2
   8   0  -3 7.75100 2.33853   7
   8   0  -3 3.37651 1.76198   9
   8   0  -3 6.19487 1.91713   3
   8   0  -3 2.47295 1.59304   1
   8   0  -3 2.99056 1.85125   4
   8   0  -3 4.01097 1.53903   8
  -8   0   3 2.37129 1.38580   2
  -8   0   3 5.86916 1.80599   9
  -8   0   3 3.34735 1.73038   5
  -8   0   3 6.67120 2.02876   8
  -8   0   3 4.09872 1.68112   3
  -8   0   3 1.99474 1.83617   7
  -8   0   3 5.09026 1.80382   1
   7   0  -3 2.16559 1.42825   4
   7   0  -3 5.14815 1.57270   3
   7   0  -3 2.57626 1.21954   1
   7   0  -3 4.25604 1.68643   7
   7   0  -3 0.66745 1.01270   6
   7   0  -3 0.00329 1.10366   5
   7   0  -3 0.60140 1.08738   8
   7   0  -3 1.37919 1.26127   9
   7   0  -3 0.78195 1.04177   2
  -7   0   3 3.20789 1.22698   6
  -7   0   3 0.12428 1.11334   3
  -7   0   3 0.11411 1.16387   5
  -7   0   3 1.62330 1.25923   9
  -7   0   3 -0.1770 1.12385   8
  -7   0   3 -0.4922 1.01110   1
   6   0  -3 16.3562 2.17731   5
   6   0  -3 16.7325 1.96216   2
   6   0  -3 16.3791 2.15514   1
   6   0  -3 16.4680 2.19507   9
   6   0  -3 15.1847 1.76428   6
   6   0  -3 17.2887 2.34214   3
   6   0  -3 15.0381 2.27324   4
   6   0  -3 16.8915 2.45487   7
   6   0  -3 17.3505 2.21430   8
  -6   0   3 18.7489 1.95924   6
  -6   0   3 20.9444 2.29213   1
  -6   0   3 16.4797 2.15526   5
  -6   0   3 16.6570 2.24728   9
  -6   0   3 17.1703 2.29811   8
  -6   0   3 13.8835 2.20737   3
   5   0  -3 24.0881 2.40870   4
   5   0  -3 23.7058 1.84119   2
   5   0  -3 23.1885 2.18468   1
   5   0  -3 21.5481 2.18998   5
   5   0  -3 21.4889 2.39393   7
   5   0  -3 19.8018 2.09644   8
   5   0  -3 20.5748 1.56303   6
   5   0  -3 21.0945 2.13303   9
   5   0  -3 22.7406 2.37981   3
  -5   0   3 22.8433 2.32851   8
  -5   0   3 25.9879 2.57523   3
  -5   0   3 20.8917 2.12574   9
  -5   0   3 22.9493 1.57819   6
  -5   0   3 19.9627 2.06553   5
   4   0  -3 159.939 5.01047   8
   4   0  -3 156.938 4.46184   2
   4   0  -3 154.784 5.04406   3
   4   0  -3 154.338 4.75410   9
   4   0  -3 155.113 4.75190   5
   4   0  -3 158.773 4.99583   4
   4   0  -3 159.739 5.20365   7
   4   0  -3 155.866 4.15241   6
   4   0  -3 168.774 4.94949   1
  -4   0   3 155.940 5.04319   3
  -4   0   3 160.526 4.86099   9
  -4   0   3 158.461 4.15412   6
  -4   0   3 152.913 4.94047   8
  -4   0   3 150.036 4.71375   5
   3   0  -3 516.738 10.8736   1
   3   0  -3 515.432 11.1233   7
   3   0  -3 513.004 10.6910   5
   3   0  -3 516.380 11.0987   3
   3   0  -3 519.780 10.5863   9
   3   0  -3 506.859 10.8589   4
   3   0  -3 513.802 10.2697   2
   3   0  -3 520.730 9.96848   6
   3   0  -3 515.162 11.0247   8
  -3   0   3 502.804 11.0141   3
  -3   0   3 510.802 9.94584   6
  -3   0   3 501.110 10.6511   5
  -3   0   3 529.927 10.6446   9
  -3   0   3 525.641 11.0817   8
   2   0  -3 1028.81 18.4462   2
   2   0  -3 1020.37 18.6272   9
   2   0  -3 1030.56 19.3367   7
   2   0  -3 1018.36 19.2832   8
   2   0  -3 1039.23 19.1728   1
   2   0  -3 1018.57 18.2159   6
   2   0  -3 1055.18 19.4396   3
   2   0  -3 1029.78 19.0805   4
  -2   0   3 1013.52 19.2839   8
  -2   0   3 1038.79 18.9793   5
  -2   0   3 1020.51 18.2012   6
  -2   0   3 1020.67 18.6385   9
  -2   0   3 1031.93 19.3507   3
   1   0  -3 161.144 3.14149   2
   1   0  -3 157.464 3.21275   9
   1   0  -3 166.369 3.61610   4
   1   0  -3 156.334 3.69724   1
   1   0  -3 162.981 3.82744   7
   1   0  -3 159.235 3.78400   8
  -1   0   3 167.039 3.81922   8
  -1   0   3 156.226 3.64548   5
  -1   0   3 160.768 3.84613   3
  -1   0   3 161.510 3.07876   6
  -1   0   3 159.734 3.15113   9
   0   0  -3 82.6260 1.96916   2
   0   0  -3 83.3819 2.07935   9
   0   0  -3 84.6104 2.01664   1
   0   0  -3 85.2687 2.10208   9
   0   0  -3 83.0029 2.19633   7
   0   0  -3 84.9156 2.14573   4
   0   0  -3 85.7525 1.96845   8
   0   0   3 80.8762 1.95924   2
   0   0   3 86.1489 2.13534   3
   0   0   3 85.0616 1.97169   6
   0   0   3 85.0265 2.09773   9
   0   0   3 84.9767 1.94658   8
   0   0   3 82.4120 2.15187   5
  -1   0  -3 77.5107 2.22346   7
  -1   0  -3 73.7877 2.23447   2
  -1   0  -3 78.0433 1.76350   1
  -1   0  -3 77.5553 2.45168   9
  -1   0  -3 76.3256 2.30870   4
  -1   0  -3 77.5653 2.44009   9
   1   0   3 76.9069 2.42935   9
   1   0   3 77.5941 2.27349   2
   1   0   3 79.4362 1.58380   8
   1   0   3 79.0196 2.46089   9
   1   0   3 77.4334 2.17389   6
   1   0   3 77.1304 2.02065   3
   1   0   3 74.8622 2.20526   5
  -2   0  -3 0.42340 0.20111   1
  -2   0  -3 0.26907 0.32044   9
  -2   0  -3 0.14112 0.27928   4
  -2   0  -3 -0.0438 0.26034   7
  -2   0  -3 0.00358 0.15790   9
   2   0   3 0.08253 0.29413   4
   2   0   3 0.44120 0.31063   5
   2   0   3 0.10110 0.15720   8
   2   0   3 0.35072 0.37920   2
   2   0   3 0.36534 0.33271   9
   2   0   3 0.14243 0.16575   9
   2   0   3 0.12646 0.27787   3
   2   0   3 0.00123 0.26580   6
  -3   0  -3 73.1643 2.79307   7
  -3   0  -3 77.3278 2.28816   1
  -3   0  -3 79.2981 3.29864   9
  -3   0  -3 74.2513 3.22654   9
  -3   0  -3 77.1224 3.04559   4
   3   0   3 71.2129 3.16928   9
   3   0   3 76.7512 2.82000   6
   3   0   3 76.2058 2.91123   5
   3   0   3 78.3535 2.26495   8
   3   0   3 66.6127 2.85418   2
   3   0   3 71.9620 2.97769   4
   3   0   3 77.6357 2.74430   3
  -4   0  -3 8.34150 1.39768   4
  -4   0  -3 4.31559 0.81977   8
  -4   0  -3 7.61687 0.94956   1
  -4   0  -3 6.78403 1.19474   7
  -4   0  -3 7.78574 1.48973   9
   4   0   3 8.79021 1.40243   7
   4   0   3 7.93365 1.25551   6
   4   0   3 5.82517 0.83793   8
   4   0   3 6.20697 1.11238   3
   4   0   3 6.32507 1.24749   2
   4   0   3 6.24010 1.31751   9
   4   0   3 7.72373 1.37321   4
   4   0   3 8.50993 0.99596   1
   4   0   3 5.49515 1.14285   5
  -5   0  -3 150.408 5.33362   7
  -5   0  -3 146.717 4.41975   8
  -5   0  -3 154.652 4.49181   1
  -5   0  -3 147.098 5.49382   4
  -5   0  -3 149.766 5.86940   9
   5   0   3 153.480 5.33856   7
   5   0   3 156.373 5.17343   6
   5   0   3 145.761 5.77103   9
   5   0   3 150.128 5.46498   5
   5   0   3 150.533 4.45032   8
   5   0   3 159.156 4.57172   1
   5   0   3 144.846 5.34264   2
   5   0   3 148.324 5.49735   4
   5   0   3 160.267 5.19628   3
  -6   0  -3 34.5057 2.15331   1
  -6   0  -3 32.2624 2.11612   8
  -6   0  -3 33.0642 3.08633   7
  -6   0  -3 33.6456 3.48432   9
  -6   0  -3 31.0896 3.23006   4
   6   0   3 31.6041 3.03528   7
   6   0   3 30.2730 2.84397   6
   6   0   3 29.6733 3.06986   2
   6   0   3 34.3232 2.17481   8
   6   0   3 30.6700 3.28859   9
   6   0   3 33.9513 2.15675   1
   6   0   3 30.8225 3.17252   5
   6   0   3 33.1458 2.59233   3
   6   0   3 35.8376 3.33688   4
  -7   0  -3 2.79214 1.14041   1
  -7   0  -3 4.29945 1.87310   4
  -7   0  -3 4.40149 1.66904   2
  -7   0  -3 4.51371 1.87323   9
  -7   0  -3 -0.1642 1.43960   7
  -7   0  -3 2.37073 1.12430   8
   7   0   3 1.85283 1.61427   5
   7   0   3 3.99299 1.30124   1
   7   0   3 4.12354 1.89084   4
   7   0   3 2.08450 1.19246   8
   7   0   3 4.61291 1.71880   9
   7   0   3 -1.2769 1.41890   3
   7   0   3 2.04029 1.50593   7
   7   0   3 2.78097 1.49060   6
   7   0   3 4.22910 1.63899   2
  -8   0  -3 26.4156 3.48292   2
  -8   0  -3 35.0647 4.16926   4
  -8   0  -3 43.5024 3.18677   1
  -8   0  -3 25.2901 3.36671   7
  -8   0  -3 33.4094 4.09272   9
   8   0   3 37.2118 3.84929   6
   8   0   3 40.5343 4.34170   4
   8   0   3 40.3775 4.27685   5
   8   0   3 40.0766 4.07298   7
   8   0   3 33.4144 4.11198   9
   8   0   3 40.2902 4.18062   2
  -9   0  -3 -2.0132 1.37411   2
  -9   0  -3 2.91526 1.81585   7
  -9   0  -3 2.36854 2.02908   4
   9   0   3 -0.0330 1.79942   5
   9   0   3 0.37846 1.81953   2
   9   0   3 1.56858 2.08641   4
   9   0   3 1.11930 1.84566   6
 -10   0  -3 -0.4420 1.76176   2
 -10   0  -3 5.20398 2.15415   6
 -10   0  -3 3.40400 2.29487   4
  10   0   3 5.94507 2.55847   4
  10   0   3 0.77201 2.01643   2
  10   0   3 5.56752 2.29161   6
  11  -1  -3 7.81004 2.76465   4
  11  -1  -3 9.34821 3.26386   7
  11  -1  -3 15.7041 3.23335   1
 -11   1   3 7.54828 3.13363   7
 -11   1   3 9.91262 3.08976   4
 -11   1   3 15.2053 3.33173   1
  10  -1  -3 3.81987 2.36353   7
  10  -1  -3 4.39996 2.03875   1
  10  -1  -3 4.66955 2.38746   4
 -10   1   3 3.57087 2.62494   7
 -10   1   3 3.11171 2.29617   4
 -10   1   3 5.48977 2.32629   1
 -10   1   3 1.34937 1.97952   8
   9  -1  -3 12.0286 2.94542   7
   9  -1  -3 5.25880 2.24288   4
   9  -1  -3 11.3644 2.24041   2
   9  -1  -3 9.26113 2.26228   1
  -9   1   3 9.09553 2.80346   7
  -9   1   3 5.61205 2.04564   8
  -9   1   3 6.86863 2.14660   1
   8  -1  -3 4.38229 1.68323   1
   8  -1  -3 3.86530 1.47335   8
   8  -1  -3 4.93023 1.96857   4
   8  -1  -3 2.04400 1.71698   7
   8  -1  -3 5.99257 1.96433   9
   8  -1  -3 4.84513 1.65030   2
  -8   1   3 3.13448 1.90913   7
  -8   1   3 4.38884 1.66518   8
  -8   1   3 3.06741 1.61305   9
  -8   1   3 3.28988 1.57019   1
  -8   1   3 4.01955 1.53464   3
   7  -1  -3 75.7167 4.59596   7
   7  -1  -3 68.1525 3.86057   2
   7  -1  -3 75.3068 3.33769   6
   7  -1  -3 77.6541 4.08981   1
   7  -1  -3 68.0380 3.55330   5
   7  -1  -3 72.6964 4.17226   9
   7  -1  -3 72.2148 4.47978   4
   7  -1  -3 69.9435 3.82031   8
  -7   1   3 70.2631 3.57874   5
  -7   1   3 71.2981 4.24543   9
  -7   1   3 69.1677 3.85898   8
  -7   1   3 72.0880 3.80125   3
  -7   1   3 76.3447 4.05722   1
   6  -1  -3 0.78385 0.92367   2
   6  -1  -3 3.94962 1.27017   1
   6  -1  -3 1.03235 0.97249   9
   6  -1  -3 5.04227 1.56162   4
   6  -1  -3 2.70391 1.02290   5
   6  -1  -3 3.26543 1.41954   7
   6  -1  -3 1.33201 0.78050   6
   6  -1  -3 1.59156 0.97175   8
  -6   1   3 2.07614 0.97238   3
  -6   1   3 2.39112 1.00343   5
  -6   1   3 2.91422 1.20538   1
  -6   1   3 3.84933 1.18255   8
   5  -1  -3 4.21701 1.43912   4
   5  -1  -3 5.48705 1.27894   2
   5  -1  -3 5.28055 1.18595   8
   5  -1  -3 6.00914 1.49674   7
   5  -1  -3 5.68412 0.91801   6
   5  -1  -3 7.11794 1.28921   1
   5  -1  -3 5.23761 1.01928   5
   5  -1  -3 4.71399 1.26786   9
  -5   1   3 6.20719 1.20658   1
  -5   1   3 5.03669 1.09673   3
  -5   1   3 3.55871 1.00107   8
  -5   1   3 5.84925 1.09009   5
   4  -1  -3 10.4677 1.59596   4
   4  -1  -3 11.3074 0.88810   6
   4  -1  -3 9.78595 1.30497   8
   4  -1  -3 11.5424 1.46811   9
   4  -1  -3 11.3417 1.45161   1
   4  -1  -3 9.56054 1.31537   2
   4  -1  -3 11.1915 1.68597   7
   4  -1  -3 7.18852 0.94108   5
  -4   1   3 11.4423 1.17076   5
  -4   1   3 9.27989 1.27161   8
  -4   1   3 11.3660 1.42408   1
  -4   1   3 10.8851 1.33312   3
  -4   1   3 11.1075 1.50072   9
   3  -1  -3 599.126 12.1794   8
   3  -1  -3 591.864 12.6526   7
   3  -1  -3 589.782 12.2667   9
   3  -1  -3 605.054 11.9746   2
   3  -1  -3 574.158 12.1184   1
   3  -1  -3 592.811 12.5263   4
  -3   1   3 596.041 12.2266   9
  -3   1   3 602.948 11.9994   3
  -3   1   3 588.058 12.0852   8
  -3   1   3 593.830 11.3035   5
  -3   1   3 597.868 12.1367   1
   1  -1  -3 1839.56 32.1986   6
   1  -1  -3 1790.92 31.7760   4
   1  -1  -3 1814.56 33.2757   9
   1  -1  -3 1792.95 31.8015   7
   1  -1  -3 1780.14 31.5309   1
   1  -1  -3 1783.58 32.0580   2
  -1   1   3 1796.17 31.5838   3
  -1   1   3 1769.20 31.4921   1
  -1   1   3 1752.22 31.4286   5
  -1   1   3 1783.36 32.2987   9
  -1   1   3 1797.98 31.6204   8
   0  -1  -3 236.250 4.47280   1
   0  -1  -3 234.553 4.80032   7
   0  -1  -3 241.759 5.04258   2
   0  -1  -3 236.545 5.03780   4
   0  -1  -3 242.722 5.27922   9
   0   1   3 234.039 4.45805   1
   0   1   3 240.248 4.87919   6
   0   1   3 239.267 5.28683   9
   0   1   3 233.718 5.05563   3
   0   1   3 234.769 4.99217   5
   0   1   3 237.716 4.84654   8
  -1  -1  -3 104.318 2.99638   2
  -1  -1  -3 106.314 2.93789   4
  -1  -1  -3 110.353 3.26972   9
  -1  -1  -3 105.947 2.55983   7
   1   1   3 107.066 3.06850   3
   1   1   3 101.297 2.97672   2
   1   1   3 100.765 3.02804   5
   1   1   3 106.121 2.70443   8
   1   1   3 103.202 2.89641   6
  -2  -1  -3 116.459 3.82315   9
  -2  -1  -3 118.272 3.87031   9
  -2  -1  -3 111.457 3.41582   4
  -2  -1  -3 113.141 2.48366   1
  -2  -1  -3 114.698 3.05590   7
  -2  -1  -3 110.691 3.47227   2
   2   1   3 112.350 3.57783   3
   2   1   3 106.911 3.57838   5
   2   1   3 106.780 3.35037   6
   2   1   3 112.486 3.47866   2
   2   1   3 116.836 2.51550   1
   2   1   3 111.162 3.09875   8
  -3  -1  -3 2643.52 46.0420   1
  -3  -1  -3 2575.93 46.8561   7
  -3  -1  -3 2631.22 48.2321   9
  -3  -1  -3 2628.52 47.5183   4
  -3  -1  -3 2638.44 47.6528   2
   3   1   3 2628.98 47.4311   6
   3   1   3 2558.08 47.9735   5
   3   1   3 2648.76 46.0865   1
   3   1   3 2644.98 47.8332   3
   3   1   3 2653.96 46.8475   8
   3   1   3 2691.34 47.7077   2
   3   1   3 2645.70 47.5442   4
  -4  -1  -3 4.35883 1.13253   2
  -4  -1  -3 3.47057 0.67976   1
  -4  -1  -3 2.01506 0.88870   4
  -4  -1  -3 4.10039 0.94111   7
  -4  -1  -3 5.64575 1.34270   9
   4   1   3 4.87380 0.78643   1
   4   1   3 1.45667 0.87420   3
   4   1   3 4.13720 1.07683   4
   4   1   3 4.62428 1.11929   6
   4   1   3 4.40628 0.98219   7
   4   1   3 2.66755 0.73014   8
   4   1   3 3.08573 1.08507   9
   4   1   3 3.26832 1.02010   2
   4   1   3 3.16212 1.12395   5
  -5  -1  -3 327.233 8.59256   7
  -5  -1  -3 322.090 8.99300   2
  -5  -1  -3 319.986 8.93501   4
  -5  -1  -3 329.415 7.65177   1
  -5  -1  -3 307.889 9.41616   9
   5   1   3 340.546 7.74554   1
   5   1   3 335.043 9.28616   3
   5   1   3 338.922 8.30593   8
   5   1   3 330.181 9.57355   5
   5   1   3 341.874 8.95011   6
   5   1   3 317.432 8.96834   4
   5   1   3 335.139 9.66188   9
   5   1   3 332.604 9.06843   2
   5   1   3 325.966 8.58293   7
  -6  -1  -3 3.98543 1.48832   9
  -6  -1  -3 3.21169 1.43643   7
  -6  -1  -3 0.84041 1.08952   2
  -6  -1  -3 7.03399 1.72724   4
  -6  -1  -3 2.07161 0.92268   1
   6   1   3 1.61630 1.22517   4
   6   1   3 1.50765 1.39131   9
   6   1   3 4.38265 1.18702   8
   6   1   3 1.92518 1.13693   7
   6   1   3 1.57184 0.75318   1
   6   1   3 1.60572 1.35447   3
   6   1   3 1.66633 1.50873   5
   6   1   3 3.56406 1.30629   2
   6   1   3 3.39687 1.19392   6
  -7  -1  -3 50.5412 3.84924   4
  -7  -1  -3 49.0662 3.08586   8
  -7  -1  -3 43.1587 2.87796   1
  -7  -1  -3 44.9183 3.93417   9
  -7  -1  -3 50.0707 3.48611   7
  -7  -1  -3 53.5435 3.82131   2
   7   1   3 45.1291 4.02409   6
   7   1   3 46.3370 3.64086   4
   7   1   3 50.5826 3.57148   7
   7   1   3 47.5126 3.48361   8
   7   1   3 38.0701 3.74925   2
   7   1   3 45.5413 4.58869   5
   7   1   3 45.8589 3.59924   3
  -8  -1  -3 0.13919 1.43304   7
  -8  -1  -3 -0.0550 1.58386   6
  -8  -1  -3 -1.3293 1.45038   9
  -8  -1  -3 -1.1292 1.29724   2
  -8  -1  -3 0.45782 1.47655   4
   8   1   3 -1.4127 1.28222   2
   8   1   3 -0.7155 1.58020   6
   8   1   3 -0.8167 1.45666   4
   8   1   3 1.63168 1.40927   3
   8   1   3 1.75590 1.66739   5
  -9  -1  -3 4.45262 2.29738   5
  -9  -1  -3 2.78438 1.93565   6
  -9  -1  -3 1.58516 1.72043   2
  -9  -1  -3 2.25360 1.89527   4
   9   1   3 2.33956 2.22906   5
   9   1   3 -0.5865 1.87216   6
   9   1   3 3.22635 2.06662   2
   9   1   3 4.68903 2.06357   4
 -10  -1  -3 -2.7284 1.37482   2
 -10  -1  -3 0.16330 1.84597   6
 -10  -1  -3 -2.6583 1.71829   4
  10   1   3 -2.1104 1.42180   6
  10   1   3 -1.6668 1.56329   2
  11  -2  -3 2.38361 2.76503   7
  11  -2  -3 5.96344 3.23064   4
 -11   2   3 -0.3667 2.31148   4
 -11   2   3 3.53850 3.10941   7
 -11   2   3 10.5519 2.91448   1
  10  -2  -3 -0.1773 1.52924   1
  10  -2  -3 -0.2841 1.82675   7
  10  -2  -3 -2.3634 1.93110   4
 -10   2   3 -0.9082 1.90492   7
 -10   2   3 2.26463 1.87406   1
 -10   2   3 -0.3764 1.82156   8
   9  -2  -3 2.66187 1.71295   9
   9  -2  -3 3.37128 1.55061   2
   9  -2  -3 5.66509 2.54081   4
   9  -2  -3 0.97042 1.88527   7
   9  -2  -3 0.73251 1.65620   1
  -9   2   3 0.44530 1.70321   8
  -9   2   3 2.43275 1.69579   9
  -9   2   3 3.23170 1.98597   7
  -9   2   3 -0.7299 1.54137   1
   8  -2  -3 0.41686 1.24068   9
   8  -2  -3 -0.0990 1.10041   7
   8  -2  -3 1.14790 1.29164   1
   8  -2  -3 0.32196 1.18569   4
   8  -2  -3 -0.4499 1.09244   2
  -8   2   3 0.19929 0.94595   1
  -8   2   3 0.51191 1.41190   7
  -8   2   3 -0.1337 1.24499   8
   7  -2  -3 1.99710 1.02544   6
   7  -2  -3 -0.3953 1.47153   4
   7  -2  -3 1.76119 1.30177   9
   7  -2  -3 0.02656 0.98634   2
   7  -2  -3 2.56871 1.59214   7
   7  -2  -3 2.49212 1.26272   1
  -7   2   3 0.23080 0.92033   3
  -7   2   3 1.21968 1.22012   8
  -7   2   3 4.88673 1.43692   1
   6  -2  -3 1.60012 1.03220   1
   6  -2  -3 0.55424 0.59122   6
   6  -2  -3 1.48459 1.12826   9
   6  -2  -3 0.77529 0.94880   2
   6  -2  -3 0.29690 1.23942   7
   6  -2  -3 -0.0283 0.74558   4
  -6   2   3 1.25063 0.66038   5
  -6   2   3 -0.1377 0.79899   8
  -6   2   3 0.34492 0.85466   1
  -6   2   3 0.85445 0.73919   3
   5  -2  -3 -0.6686 0.80140   9
   5  -2  -3 -0.2941 1.12148   7
   5  -2  -3 1.38977 0.57538   6
   5  -2  -3 1.20503 0.70590   1
   5  -2  -3 -1.1526 1.08827   4
   5  -2  -3 1.32751 0.96389   2
  -5   2   3 0.74896 0.75360   8
  -5   2   3 1.02055 0.54050   5
  -5   2   3 2.31411 0.77635   3
  -5   2   3 0.93492 0.69430   1
   4  -2  -3 20.9424 1.94829   1
   4  -2  -3 19.8531 2.21071   7
   4  -2  -3 19.2746 2.00059   9
   4  -2  -3 22.9958 1.17256   6
   4  -2  -3 17.9414 2.11286   4
   4  -2  -3 22.3550 2.11953   2
  -4   2   3 18.9599 1.40822   3
  -4   2   3 19.9168 1.85065   8
  -4   2   3 19.7015 0.94826   5
  -4   2   3 19.2449 1.84901   1
   3  -2  -3 7.50399 0.69445   6
   3  -2  -3 9.68423 1.25467   2
   3  -2  -3 6.09915 1.00655   1
   3  -2  -3 5.51273 1.15229   7
   3  -2  -3 6.25363 1.16396   9
   3  -2  -3 6.50425 1.20546   4
  -3   2   3 6.71762 0.87306   3
  -3   2   3 6.83696 0.37530   5
  -3   2   3 6.12283 0.96872   8
  -3   2   3 7.68713 1.05248   1
  -3   2   3 6.98770 1.14439   9
   2  -2  -3 12.4113 1.25958   2
   2  -2  -3 9.12677 1.19472   9
   2  -2  -3 10.0301 1.12654   1
   2  -2  -3 10.8938 0.77683   6
   2  -2  -3 11.5667 1.29408   7
   2  -2  -3 12.0527 1.32811   4
  -2   2   3 11.3167 1.22424   9
  -2   2   3 10.4593 1.09182   8
  -2   2   3 9.20643 0.94698   3
  -2   2   3 8.68204 0.54668   5
  -2   2   3 10.1130 1.07537   1
   1  -2  -3 666.371 12.8030   9
   1  -2  -3 619.954 12.1705   7
   1  -2  -3 629.996 11.8760   6
   1  -2  -3 632.663 12.3480   2
   1  -2  -3 643.568 12.4377   4
  -1   2   3 631.045 11.9751   1
  -1   2   3 642.412 11.9191   5
  -1   2   3 633.319 12.2384   3
  -1   2   3 639.057 12.5931   9
  -1   2   3 643.683 12.3419   8
   0  -2  -3 1096.03 20.3207   9
   0  -2  -3 1082.85 19.8058   6
   0  -2  -3 1055.38 19.8961   2
   0  -2  -3 1059.92 19.6498   4
   0  -2  -3 1093.58 19.1040   7
   0   2   3 1075.24 19.8376   6
   0   2   3 1072.86 19.9067   8
   0   2   3 1072.99 19.1175   1
   0   2   3 1073.15 20.0169   5
   0   2   3 1073.52 20.1447   3
  -1  -2  -3 207.444 4.09711   7
  -1  -2  -3 202.968 5.51369   9
  -1  -2  -3 208.311 4.91408   4
  -1  -2  -3 208.792 5.22684   6
  -1  -2  -3 203.799 5.20219   2
   1   2   3 206.430 4.17082   1
   1   2   3 215.809 5.61709   5
   1   2   3 210.112 5.25869   6
   1   2   3 202.277 5.15783   8
   1   2   3 215.962 5.62598   3
  -2  -2  -3 722.478 14.6281   2
  -2  -2  -3 745.357 14.6814   6
  -2  -2  -3 713.419 14.1617   4
  -2  -2  -3 712.639 15.0281   9
  -2  -2  -3 720.054 13.2506   7
   2   2   3 716.709 14.6064   6
   2   2   3 716.364 13.0503   1
   2   2   3 698.266 15.0556   3
   2   2   3 706.576 15.1873   5
   2   2   3 706.002 14.4306   8
  -3  -2  -3 8.46836 1.49859   9
  -3  -2  -3 11.8736 1.44517   4
  -3  -2  -3 9.53980 1.05053   7
  -3  -2  -3 7.96040 1.39620   6
  -3  -2  -3 9.51777 1.42039   2
   3   2   3 7.51359 1.18660   8
   3   2   3 9.04377 1.56008   5
   3   2   3 8.12285 1.44423   3
   3   2   3 7.87122 0.86909   1
   3   2   3 6.83856 1.24883   2
   3   2   3 4.53604 1.01611   6
  -4  -2  -3 204.948 6.41435   6
  -4  -2  -3 218.219 5.70606   7
  -4  -2  -3 209.393 6.48879   2
  -4  -2  -3 213.078 6.98491   9
  -4  -2  -3 209.189 6.19927   4
   4   2   3 211.756 6.50035   2
   4   2   3 206.880 7.16470   5
   4   2   3 218.832 7.10670   3
   4   2   3 213.286 6.48694   6
   4   2   3 221.623 5.26932   1
   4   2   3 216.534 6.27496   8
  -5  -2  -3 1.24422 0.93810   6
  -5  -2  -3 2.93863 1.00449   7
  -5  -2  -3 3.65679 0.90423   1
  -5  -2  -3 3.43259 1.37586   9
  -5  -2  -3 4.51196 1.29487   4
  -5  -2  -3 2.06512 1.12122   2
   5   2   3 3.64592 1.06914   8
   5   2   3 2.73938 0.82213   1
   5   2   3 3.26725 1.27395   6
   5   2   3 3.31828 1.55728   5
   5   2   3 5.20453 1.35920   2
   5   2   3 1.07692 1.18135   3
  -6  -2  -3 9.35840 1.71132   7
  -6  -2  -3 14.4897 2.20116   4
  -6  -2  -3 11.2308 2.05189   2
  -6  -2  -3 8.28182 1.63135   1
  -6  -2  -3 10.2364 2.26648   9
  -6  -2  -3 16.2701 2.60100   6
   6   2   3 10.4126 2.16291   6
   6   2   3 12.2645 2.82585   5
   6   2   3 14.2347 2.58021   3
   6   2   3 11.8334 1.89731   8
   6   2   3 14.2549 2.29516   2
  -7  -2  -3 45.6359 4.29920   6
  -7  -2  -3 50.5661 4.19556   9
  -7  -2  -3 52.3558 3.68222   4
  -7  -2  -3 49.6615 3.81071   2
   7   2   3 45.9121 4.35280   6
   7   2   3 47.3568 3.71627   2
   7   2   3 53.2435 4.14122   3
   7   2   3 43.0493 4.13358   8
   7   2   3 45.4265 4.81205   5
  -8  -2  -3 1.66668 1.58994   4
  -8  -2  -3 1.69956 1.80167   2
  -8  -2  -3 1.97738 1.84203   6
   8   2   3 1.27338 1.74914   6
   8   2   3 -1.4185 1.36631   2
   8   2   3 2.80642 2.05026   5
   8   2   3 4.67495 2.20033   3
  -9  -2  -3 2.12701 1.99153   6
  -9  -2  -3 2.16902 1.86563   2
  -9  -2  -3 -0.6665 1.87892   5
   9   2   3 1.73898 2.21679   5
   9   2   3 1.55748 1.84408   2
   9   2   3 0.87948 1.75021   6
 -10  -2  -3 1.68591 2.44389   5
 -10  -2  -3 -2.6597 1.31193   2
 -10  -2  -3 -0.0582 1.96082   6
  10   2   3 -2.4821 1.86711   5
  10   2   3 -1.9907 1.59573   2
  10   2   3 -3.3208 1.88197   6
  11  -3  -3 2.67770 2.71417   4
  11  -3  -3 3.46014 2.86340   7
 -11   3   3 0.10041 2.40585   7
 -11   3   3 4.16387 2.60242   1
  10  -3  -3 0.19411 1.51683   7
  10  -3  -3 -2.5469 1.80072   4
  10  -3  -3 2.58760 1.85237   2
 -10   3   3 -0.8030 1.61130   8
 -10   3   3 -0.0712 1.89662   7
 -10   3   3 -0.3799 1.76193   1
   9  -3  -3 10.6112 2.60278   9
   9  -3  -3 15.2531 3.32744   4
   9  -3  -3 6.43652 2.04805   2
   9  -3  -3 9.49822 2.79241   7
  -9   3   3 9.36855 2.73061   7
  -9   3   3 13.6197 2.69418   1
  -9   3   3 11.1689 2.21715   8
   8  -3  -3 0.73689 1.21134   2
   8  -3  -3 0.56617 1.66755   7
   8  -3  -3 -0.1509 1.39125   9
   8  -3  -3 0.28002 1.24148   1
   8  -3  -3 2.98462 1.86720   4
  -8   3   3 0.71423 1.63127   7
  -8   3   3 -0.3756 1.28783   8
  -8   3   3 1.27187 1.36055   1
   7  -3  -3 50.5407 3.53796   2
   7  -3  -3 50.6838 4.13029   7
   7  -3  -3 52.5860 3.55178   1
   7  -3  -3 61.1060 4.27049   9
   7  -3  -3 51.8368 4.77040   4
  -7   3   3 61.7841 3.76218   1
  -7   3   3 52.2127 2.76626   3
  -7   3   3 53.1460 3.28022   8
  -7   3   3 41.0088 4.17729   7
   6  -3  -3 28.4659 3.16793   9
   6  -3  -3 34.2285 2.66975   1
   6  -3  -3 38.8041 2.89686   2
   6  -3  -3 29.7686 3.28590   7
   6  -3  -3 31.3001 1.86162   6
   6  -3  -3 32.3265 3.40747   4
  -6   3   3 32.5600 2.02261   3
  -6   3   3 32.1695 2.94390   1
  -6   3   3 32.9551 2.42148   8
   5  -3  -3 75.6432 4.10251   7
   5  -3  -3 79.6562 2.73694   6
   5  -3  -3 84.1987 3.74550   1
   5  -3  -3 104.791 4.25937   2
   5  -3  -3 67.5760 3.78107   4
  -5   3   3 75.3705 3.34729   8
  -5   3   3 77.5589 3.57479   1
  -5   3   3 77.8474 2.80872   3
   4  -3  -3 12.1431 1.83679   4
   4  -3  -3 13.2602 1.98425   7
   4  -3  -3 14.1053 1.80828   2
   4  -3  -3 12.6577 1.16757   6
   4  -3  -3 11.5368 1.76447   9
   4  -3  -3 11.1305 1.71307   1
  -4   3   3 21.5779 1.66734   8
  -4   3   3 13.5089 1.64379   1
  -4   3   3 13.9478 1.12917   3
   3  -3  -3 532.104 11.9992   7
   3  -3  -3 546.391 10.7638   6
   3  -3  -3 553.738 12.0099   2
   3  -3  -3 547.967 12.2111   4
   3  -3  -3 542.791 12.4447   9
  -3   3   3 543.908 10.8135   3
  -3   3   3 534.712 11.4354   8
  -3   3   3 540.342 11.4811   1
   2  -3  -3 0.69446 0.46739   6
   2  -3  -3 1.18029 0.65920   4
   2  -3  -3 -0.0522 0.40136   7
   2  -3  -3 0.63225 0.62264   2
   2  -3  -3 0.43114 0.64914   9
  -2   3   3 0.04742 0.39676   3
  -2   3   3 0.92685 0.35972   5
  -2   3   3 0.53328 0.45688   1
  -2   3   3 1.49536 0.62856   9
  -2   3   3 0.05831 0.37444   8
   1  -3  -3 89.3576 2.72145   7
   1  -3  -3 94.5408 3.18634   2
   1  -3  -3 94.4415 2.90749   6
   1  -3  -3 87.6448 3.34826   9
   1  -3  -3 96.6307 3.09815   4
  -1   3   3 91.7860 2.78482   1
  -1   3   3 95.9928 3.18450   3
  -1   3   3 96.8133 3.22914   8
  -1   3   3 95.5077 2.99782   5
  -1   3   3 92.1955 3.32464   9
   0  -3  -3 1596.74 29.8645   9
   0  -3  -3 1595.18 29.3834   2
   0  -3  -3 1615.22 29.3903   6
   0  -3  -3 1604.03 27.9702   7
   0  -3  -3 1634.54 28.9434   4
   0   3   3 1577.65 29.6682   8
   0   3   3 1574.55 29.8812   3
   0   3   3 1573.44 28.5356   1
   0   3   3 1603.20 29.7702   5
  -1  -3  -3 44.1961 2.23763   6
  -1  -3  -3 40.8326 2.12379   2
  -1  -3  -3 43.4837 2.39898   9
  -1  -3  -3 38.4678 1.74153   4
   1   3   3 35.7901 2.33497   5
   1   3   3 40.5337 2.25938   8
   1   3   3 39.2527 1.53503   1
   1   3   3 39.0920 2.16407   6
   1   3   3 38.0604 2.38760   3
  -2  -3  -3 2294.65 40.3898   4
  -2  -3  -3 2233.02 38.9076   7
  -2  -3  -3 2248.28 41.4019   6
  -2  -3  -3 2207.08 41.1126   2
  -2  -3  -3 2270.45 41.8502   9
   2   3   3 2248.02 42.3207   5
   2   3   3 2175.27 42.1187   3
   2   3   3 2243.93 41.4897   8
   2   3   3 2300.11 39.5908   1
   2   3   3 2197.49 41.3774   6
  -3  -3  -3 219.560 7.00445   9
  -3  -3  -3 230.060 5.00455   7
  -3  -3  -3 223.756 6.58506   2
  -3  -3  -3 221.944 5.96295   4
  -3  -3  -3 217.080 6.66302   6
   3   3   3 234.295 6.79513   6
   3   3   3 215.796 7.36568   5
   3   3   3 213.228 6.60249   8
   3   3   3 227.390 7.40759   3
   3   3   3 223.218 5.25195   1
  -4  -3  -3 2.19602 1.10055   9
  -4  -3  -3 2.71332 1.02293   2
  -4  -3  -3 2.10109 0.89786   4
  -4  -3  -3 2.65594 0.69659   7
  -4  -3  -3 1.86673 0.95796   6
   4   3   3 0.89570 0.84895   6
   4   3   3 1.30573 1.21906   5
   4   3   3 1.53425 0.64689   1
   4   3   3 1.83916 1.01225   8
   4   3   3 2.03756 1.25279   3
  -5  -3  -3 39.0698 2.94235   2
  -5  -3  -3 34.1756 3.42167   6
  -5  -3  -3 41.1585 2.65434   4
  -5  -3  -3 33.8916 3.46643   9
   5   3   3 38.7410 3.52801   6
   5   3   3 35.4425 2.82910   8
   5   3   3 30.8979 3.79866   5
   5   3   3 35.0967 3.79089   3
  -6  -3  -3 33.9919 3.24507   4
  -6  -3  -3 38.7213 3.92294   6
  -6  -3  -3 28.9432 3.33336   2
  -6  -3  -3 34.0851 3.83366   9
   6   3   3 33.7887 3.91749   3
   6   3   3 33.2860 3.32001   8
   6   3   3 30.7928 3.51399   6
   6   3   3 34.0477 4.21204   5
  -7  -3  -3 0.51931 1.42041   2
  -7  -3  -3 3.77285 1.99971   6
  -7  -3  -3 2.97568 1.95527   9
  -7  -3  -3 2.70018 1.39488   4
   7   3   3 2.71130 1.98279   5
   7   3   3 0.63152 1.58121   3
   7   3   3 2.91469 1.70412   6
  -8  -3  -3 0.49458 2.23533   5
  -8  -3  -3 2.60093 2.17985   6
  -8  -3  -3 3.34040 1.85600   2
   8   3   3 2.64308 1.98361   6
   8   3   3 0.37701 1.98436   3
   8   3   3 4.00717 2.39489   5
  -9  -3  -3 2.11535 2.28667   5
  -9  -3  -3 -4.0587 1.55848   6
  -9  -3  -3 0.60926 1.69912   2
   9   3   3 2.36520 2.56383   5
   9   3   3 1.06110 2.01726   6
   9   3   3 0.15942 1.96226   3
  11  -4  -3 3.29176 2.32593   2
  11  -4  -3 -2.9517 2.03213   4
  11  -4  -3 1.02440 2.65603   7
 -11   4   3 -2.5185 2.00058   7
 -11   4   3 -1.7657 2.01655   1
  10  -4  -3 3.66759 1.89357   2
  10  -4  -3 1.61383 2.33921   7
  10  -4  -3 0.73631 2.41794   4
 -10   4   3 -1.1418 1.64893   7
 -10   4   3 0.24606 1.98517   1
 -10   4   3 -0.5859 1.66569   8
   9  -4  -3 6.23914 2.62754   7
   9  -4  -3 7.99084 2.55650   2
   9  -4  -3 6.52747 2.76880   4
  -9   4   3 8.09829 2.43328   1
  -9   4   3 9.99899 2.84641   7
  -9   4   3 7.34124 2.04059   8
   8  -4  -3 29.9221 3.91501   9
   8  -4  -3 26.0976 3.41181   2
   8  -4  -3 26.7997 3.83127   4
   8  -4  -3 22.6634 3.58045   7
  -8   4   3 31.0027 3.56663   1
  -8   4   3 22.9881 2.87051   8
  -8   4   3 22.7925 3.56106   7
   7  -4  -3 11.5451 2.49552   4
   7  -4  -3 8.31960 2.46785   7
   7  -4  -3 9.76526 2.35814   9
   7  -4  -3 13.7212 2.49866   2
  -7   4   3 9.04230 2.28044   7
  -7   4   3 10.9132 1.95854   1
  -7   4   3 14.2638 2.10161   8
   6  -4  -3 1.32547 1.08329   4
   6  -4  -3 -0.1053 1.15541   9
   6  -4  -3 0.03007 1.18022   7
   6  -4  -3 -0.5254 0.98468   2
   6  -4  -3 -0.6109 0.49880   6
  -6   4   3 0.35764 0.95226   1
  -6   4   3 0.08031 0.84553   8
  -6   4   3 0.54822 0.58261   3
  -6   4   3 0.12026 1.15321   7
   5  -4  -3 15.0411 1.51177   6
   5  -4  -3 13.4234 2.13645   4
   5  -4  -3 13.4469 2.26358   9
   5  -4  -3 11.6040 1.96054   2
   5  -4  -3 9.70779 1.92934   7
  -5   4   3 10.5277 1.65052   1
  -5   4   3 11.5675 1.25075   3
  -5   4   3 11.9254 1.70952   8
   4  -4  -3 104.456 4.80771   9
   4  -4  -3 114.061 4.72048   4
   4  -4  -3 102.051 4.32718   7
   4  -4  -3 99.4860 4.25953   2
   4  -4  -3 102.972 3.45285   6
  -4   4   3 110.342 4.04427   8
  -4   4   3 104.062 3.28311   3
  -4   4   3 99.1486 3.95796   1
   3  -4  -3 12.0598 1.74444   2
   3  -4  -3 11.3345 0.71609   5
   3  -4  -3 17.6073 2.02581   4
   3  -4  -3 15.0233 1.81782   7
   3  -4  -3 10.4494 1.75489   9
   3  -4  -3 14.7082 1.44385   6
  -3   4   3 11.4580 1.55218   8
  -3   4   3 12.1885 1.32725   3
  -3   4   3 14.3570 1.62297   1
   2  -4  -3 159.384 5.14018   2
   2  -4  -3 160.404 5.01726   4
   2  -4  -3 165.507 4.31532   5
   2  -4  -3 169.458 5.66456   9
   2  -4  -3 163.378 4.60893   6
   2  -4  -3 168.886 4.74004   7
  -2   4   3 161.835 4.27784   5
  -2   4   3 157.672 4.71465   3
  -2   4   3 156.466 4.95449   8
  -2   4   3 159.332 4.63071   1
   1  -4  -3 127.868 4.59359   9
   1  -4  -3 121.367 4.20817   2
   1  -4  -3 122.366 3.99273   6
   1  -4  -3 131.881 4.04372   4
   1  -4  -3 131.517 3.52066   7
  -1   4   3 126.766 4.37283   8
  -1   4   3 130.757 4.41503   3
  -1   4   3 128.653 3.85469   1
  -1   4   3 125.399 4.09184   5
   0  -4  -3 2.49995 0.34916   7
   0  -4  -3 2.09034 0.68931   4
   0  -4  -3 1.50352 0.84258   9
   0  -4  -3 3.84716 1.00394   2
   0  -4  -3 2.73486 0.83488   6
   0   4   3 2.70243 0.90597   8
   0   4   3 3.94691 1.02376   3
   0   4   3 2.62689 0.36652   7
   0   4   3 2.93608 0.67811   1
   0   4   3 2.41452 0.90217   5
  -1  -4  -3 36.0147 2.45804   9
  -1  -4  -3 36.1320 1.79724   4
  -1  -4  -3 38.4964 2.28594   2
  -1  -4  -3 42.1404 2.49702   6
   1   4   3 39.6635 2.56544   8
   1   4   3 39.3504 2.68628   5
   1   4   3 40.9506 2.77732   3
   1   4   3 38.9417 1.82750   1
  -2  -4  -3 22.7985 1.51237   4
  -2  -4  -3 21.9985 2.43111   9
  -2  -4  -3 20.6483 2.25502   6
  -2  -4  -3 24.4041 2.29672   2
   2   4   3 23.1356 2.40670   6
   2   4   3 27.7867 2.94702   3
   2   4   3 26.2303 2.63047   8
   2   4   3 27.3255 2.87771   5
   2   4   3 27.3099 1.51033   1
  -3  -4  -3 26.3518 2.68744   6
  -3  -4  -3 29.9339 2.56459   9
  -3  -4  -3 28.1047 1.83434   4
  -3  -4  -3 30.0953 2.32965   2
   3   4   3 29.7678 3.22999   5
   3   4   3 27.7795 1.63296   1
   3   4   3 30.0877 2.92779   8
   3   4   3 27.2182 2.70012   6
   3   4   3 35.6677 3.60227   3
  -4  -4  -3 118.834 5.31580   6
  -4  -4  -3 116.504 5.34972   9
  -4  -4  -3 121.676 5.01740   2
  -4  -4  -3 115.543 4.22196   4
   4   4   3 115.066 5.30417   6
   4   4   3 113.019 5.15293   8
   4   4   3 120.426 6.06246   5
   4   4   3 108.666 5.69769   3
  -5  -4  -3 0.60244 1.19436   2
  -5  -4  -3 3.31490 1.18456   4
  -5  -4  -3 2.13433 1.51618   6
  -5  -4  -3 2.30353 1.49189   9
   5   4   3 2.06293 1.68656   3
   5   4   3 4.97636 1.60067   8
   5   4   3 2.65867 1.88861   5
   5   4   3 0.46907 1.14618   6
  -6  -4  -3 50.2277 3.85646   2
  -6  -4  -3 55.4611 4.50161   9
  -6  -4  -3 54.9386 5.73869   5
  -6  -4  -3 52.7421 4.21504   6
   6   4   3 56.5507 4.08013   8
   6   4   3 54.0928 5.49824   5
   6   4   3 59.3418 5.69630   3
   6   4   3 54.6204 4.35902   6
  -7  -4  -3 -2.1631 1.75134   5
  -7  -4  -3 3.29566 1.92333   6
  -7  -4  -3 -0.6900 1.25643   2
   7   4   3 0.35487 1.77087   6
   7   4   3 -2.0195 1.55898   5
   7   4   3 -0.1373 1.76061   3
  -8  -4  -3 -1.7129 1.39855   2
  -8  -4  -3 -3.0500 2.03660   5
  -8  -4  -3 1.05457 1.86250   6
   8   4   3 -1.8790 1.68155   3
   8   4   3 0.74832 1.90175   6
   8   4   3 -1.3891 1.87914   5
  11  -5  -3 -0.7874 1.68526   2
  11  -5  -3 -1.7016 2.40032   4
  11  -5  -3 1.76628 2.46363   7
 -11   5   3 5.21973 2.54061   1
 -11   5   3 2.04334 2.62288   7
  10  -5  -3 5.30133 2.32968   2
  10  -5  -3 0.95067 2.28060   4
  10  -5  -3 2.79955 2.18777   7
 -10   5   3 2.09805 2.07354   8
 -10   5   3 2.29852 2.11670   1
 -10   5   3 2.95390 1.89677   7
   9  -5  -3 0.86309 2.26176   4
   9  -5  -3 -2.1523 1.83922   7
   9  -5  -3 0.74420 1.62596   2
  -9   5   3 1.55941 1.76075   8
  -9   5   3 0.22150 1.68594   7
  -9   5   3 -3.2447 1.55219   1
   8  -5  -3 -0.3256 1.17624   4
   8  -5  -3 1.99305 2.04039   7
   8  -5  -3 0.27091 1.48203   9
   8  -5  -3 -1.7940 1.21589   2
  -8   5   3 -1.6254 0.89734   1
  -8   5   3 -0.2233 1.23822   8
  -8   5   3 2.35627 1.75448   7
   7  -5  -3 3.21504 1.75600   9
   7  -5  -3 0.60645 1.15346   4
   7  -5  -3 4.16368 1.72657   2
   7  -5  -3 1.49822 1.70668   7
  -7   5   3 -0.1017 1.22219   1
  -7   5   3 3.09664 1.35813   8
  -7   5   3 1.47284 1.68742   7
   6  -5  -3 -0.5628 1.17090   7
   6  -5  -3 0.34580 1.26856   4
   6  -5  -3 2.67642 0.97869   6
   6  -5  -3 3.90966 1.65768   9
   6  -5  -3 2.31805 1.46519   2
  -6   5   3 2.41753 1.14518   8
  -6   5   3 1.28749 1.31850   1
  -6   5   3 -3.0971 1.24310   7
   5  -5  -3 4.17918 1.56974   7
   5  -5  -3 4.72648 1.44889   4
   5  -5  -3 3.43499 1.58745   9
   5  -5  -3 7.90998 1.73827   2
   5  -5  -3 4.97186 1.10311   6
  -5   5   3 4.02426 1.14752   8
  -5   5   3 3.75076 1.34564   1
  -5   5   3 3.26659 1.43417   7
  -5   5   3 5.55989 1.04953   3
   4  -5  -3 42.2293 3.38594   9
   4  -5  -3 45.9563 2.53744   6
   4  -5  -3 44.8763 2.96597   7
   4  -5  -3 37.4856 2.94440   4
   4  -5  -3 45.0667 3.14905   2
  -4   5   3 42.8893 2.30404   3
  -4   5   3 42.0411 2.74961   8
  -4   5   3 42.9539 2.74047   1
  -4   5   3 42.9139 2.87940   7
   3  -5  -3 270.108 6.96473   6
   3  -5  -3 269.166 7.71264   4
   3  -5  -3 249.660 5.82145   5
   3  -5  -3 258.076 7.21815   7
   3  -5  -3 247.193 8.17244   9
   3  -5  -3 242.346 7.56937   2
  -3   5   3 276.066 7.26862   1
  -3   5   3 255.219 6.85926   3
  -3   5   3 259.662 7.18785   7
  -3   5   3 254.094 7.33931   8
   2  -5  -3 134.540 4.26419   7
   2  -5  -3 136.999 5.48514   9
   2  -5  -3 141.064 4.36905   5
   2  -5  -3 138.414 4.59305   6
   2  -5  -3 128.902 4.90419   2
   2  -5  -3 133.642 4.75371   4
  -2   5   3 145.906 4.65682   1
  -2   5   3 131.530 4.91271   8
  -2   5   3 140.147 4.34854   5
  -2   5   3 143.251 4.88734   3
  -2   5   3 134.186 4.26943   7
   1  -5  -3 151.936 5.08281   5
   1  -5  -3 143.048 4.63888   4
   1  -5  -3 149.788 4.93647   6
   1  -5  -3 148.907 5.55579   9
   1  -5  -3 144.827 3.82895   7
   1  -5  -3 149.621 5.13988   2
  -1   5   3 140.171 4.91382   5
  -1   5   3 140.408 5.21801   3
  -1   5   3 134.815 5.15825   8
  -1   5   3 152.770 4.62451   1
  -1   5   3 153.037 3.89660   7
   0  -5  -3 26.7687 2.64307   9
   0  -5  -3 27.9015 2.18669   2
   0  -5  -3 26.4728 1.78716   4
   0  -5  -3 26.0389 2.41174   6
   0   5   3 31.5769 2.44590   5
   0   5   3 27.2796 2.81292   3
   0   5   3 25.2543 1.73883   1
   0   5   3 25.5990 2.65128   8
  -1  -5  -3 40.4542 2.92839   9
  -1  -5  -3 43.3394 2.15493   4
  -1  -5  -3 45.4848 2.92975   6
  -1  -5  -3 37.9207 2.58362   2
   1   5   3 46.2601 3.16224   8
   1   5   3 37.9922 2.93465   3
   1   5   3 42.1926 2.19968   1
   1   5   3 42.6378 3.08915   5
  -2  -5  -3 43.4753 2.87224   2
  -2  -5  -3 46.6237 3.23858   6
  -2  -5  -3 41.2747 3.12047   9
  -2  -5  -3 44.5097 2.20442   4
   2   5   3 41.8453 3.98432   5
   2   5   3 49.5530 3.39561   8
   2   5   3 41.6104 2.18149   1
   2   5   3 43.9044 3.46239   3
  -3  -5  -3 0.81198 1.26225   6
  -3  -5  -3 3.61539 0.95833   4
  -3  -5  -3 4.53843 1.38685   2
  -3  -5  -3 2.52842 1.41538   9
   3   5   3 2.60341 1.31694   3
   3   5   3 2.71431 1.73236   5
   3   5   3 3.88092 1.56358   8
  -4  -5  -3 4.08546 1.84489   5
  -4  -5  -3 4.41247 1.55045   2
  -4  -5  -3 2.99704 1.39474   6
  -4  -5  -3 6.63907 1.94824   9
   4   5   3 10.4473 2.48556   3
   4   5   3 4.99327 1.74607   5
   4   5   3 4.31747 1.63199   8
  -5  -5  -3 5.71162 2.05818   6
  -5  -5  -3 3.64766 1.50426   2
  -5  -5  -3 3.67235 1.82899   9
  -5  -5  -3 3.22764 1.84295   5
   5   5   3 5.39689 1.94548   8
   5   5   3 3.57118 2.18250   5
   5   5   3 4.09300 1.92747   3
  -6  -5  -3 13.3229 2.90203   6
  -6  -5  -3 11.9107 2.64386   2
  -6  -5  -3 9.33551 2.95170   5
   6   5   3 15.1892 3.29687   3
   6   5   3 17.8518 3.72700   5
   6   5   3 13.1672 2.72767   8
  -7  -5  -3 9.88016 2.84747   6
  -7  -5  -3 9.33290 2.36091   2
  -7  -5  -3 4.42277 2.89996   5
   7   5   3 6.83698 2.88267   3
   7   5   3 9.63253 3.38129   5
  -8  -5  -3 0.95921 2.17357   5
  -8  -5  -3 4.28101 2.51595   6
  -8  -5  -3 1.63163 2.89335   2
   8   5   3 -1.3679 2.50675   3
   8   5   3 2.11854 2.76929   5
  11  -6  -3 -1.0246 1.87843   2
 -11   6   3 -0.4723 2.34603   1
  10  -6  -3 -1.9640 1.48557   2
  10  -6  -3 -0.8195 2.15852   7
  10  -6  -3 0.86572 2.36756   4
 -10   6   3 -1.6239 1.93960   8
 -10   6   3 -0.4732 2.02386   1
 -10   6   3 -0.9833 2.05075   7
   9  -6  -3 0.28927 2.32071   7
   9  -6  -3 0.80337 1.84798   2
   9  -6  -3 3.10626 2.62934   4
  -9   6   3 2.32772 2.01396   7
  -9   6   3 -0.4374 2.16132   1
  -9   6   3 0.39571 1.60439   8
   8  -6  -3 4.39068 2.31107   4
   8  -6  -3 0.82940 1.30776   2
   8  -6  -3 1.22738 2.06565   7
  -8   6   3 4.18049 2.25241   7
  -8   6   3 2.54419 1.67973   8
  -8   6   3 5.82271 2.29635   1
   7  -6  -3 10.7752 2.41102   2
   7  -6  -3 11.8587 2.79709   4
   7  -6  -3 7.99949 2.32641   7
   7  -6  -3 9.87129 2.50989   9
  -7   6   3 10.2509 2.20686   8
  -7   6   3 11.9189 2.47829   1
  -7   6   3 7.26253 2.28289   7
   6  -6  -3 0.71981 1.45801   7
   6  -6  -3 0.43935 1.38160   2
   6  -6  -3 1.12978 1.48381   9
   6  -6  -3 2.64875 1.61456   4
   6  -6  -3 -0.3915 0.86554   6
  -6   6   3 -0.0330 1.13958   8
  -6   6   3 -3.5625 0.96428   1
  -6   6   3 -2.5343 1.27658   7
   5  -6  -3 48.0901 3.51551   7
   5  -6  -3 42.1199 4.33896   9
   5  -6  -3 50.7720 3.76685   2
   5  -6  -3 48.4471 2.95904   6
   5  -6  -3 55.8569 3.73938   4
  -5   6   3 48.5993 2.67276   3
  -5   6   3 53.6205 3.45978   8
  -5   6   3 46.3268 3.43502   7
  -5   6   3 52.2393 3.44467   1
   4  -6  -3 41.2080 4.09253   9
   4  -6  -3 38.0123 2.83167   7
   4  -6  -3 33.1974 3.52190   2
   4  -6  -3 39.6696 2.82947   6
   4  -6  -3 41.3063 3.82383   4
  -4   6   3 43.7154 3.13827   8
  -4   6   3 42.5428 2.94967   1
  -4   6   3 39.8081 2.60288   3
  -4   6   3 38.2068 2.82869   7
   3  -6  -3 8.55611 1.75855   4
   3  -6  -3 7.28923 1.17292   5
   3  -6  -3 11.9788 1.84437   6
   3  -6  -3 6.90090 2.00946   9
   3  -6  -3 9.09678 1.55157   7
   3  -6  -3 7.95803 1.78918   2
  -3   6   3 7.77979 1.54847   3
  -3   6   3 7.84321 1.46655   7
  -3   6   3 8.88911 1.58545   1
  -3   6   3 9.07646 1.85229   8
   2  -6  -3 83.7455 3.62691   5
   2  -6  -3 80.5072 4.61376   9
   2  -6  -3 80.7423 3.81018   4
   2  -6  -3 86.4818 3.25727   7
   2  -6  -3 81.6812 4.22821   2
   2  -6  -3 84.7735 3.87895   6
  -2   6   3 86.8021 4.11556   3
  -2   6   3 84.9874 3.74445   1
  -2   6   3 77.2256 4.13775   8
  -2   6   3 85.7131 3.24910   7
  -2   6   3 79.9164 3.55777   5
   1  -6  -3 10.2947 2.10491   9
   1  -6  -3 6.36781 1.44781   5
   1  -6  -3 3.83852 1.37318   6
   1  -6  -3 4.69268 1.22877   4
   1  -6  -3 5.49375 1.54623   2
  -1   6   3 4.85268 1.46218   5
  -1   6   3 7.09369 1.56960   3
  -1   6   3 7.11064 1.75102   8
  -1   6   3 7.79602 1.39239   1
   0  -6  -3 88.3512 4.61430   9
   0  -6  -3 96.9640 4.64453   5
   0  -6  -3 91.0975 4.31954   6
   0  -6  -3 91.5150 4.30750   2
   0  -6  -3 84.2990 3.49006   4
   0   6   3 82.7285 4.51112   3
   0   6   3 78.4173 4.54958   8
   0   6   3 91.8246 4.55053   5
   0   6   3 83.0518 3.62925   1
  -1  -6  -3 5.75754 1.79204   2
  -1  -6  -3 3.22316 1.21618   4
  -1  -6  -3 3.78790 1.83555   5
  -1  -6  -3 3.73647 1.86132   9
  -1  -6  -3 4.04522 1.81518   6
   1   6   3 7.34937 2.07889   5
   1   6   3 7.97799 1.49984   1
   1   6   3 6.46389 1.84834   8
   1   6   3 3.95812 1.71668   3
  -2  -6  -3 37.8644 4.11029   5
  -2  -6  -3 39.5840 3.35417   9
  -2  -6  -3 37.2610 2.98290   2
  -2  -6  -3 42.8938 3.22600   6
   2   6   3 36.8564 4.15799   3
   2   6   3 37.2943 4.12941   5
   2   6   3 32.7393 3.66280   8
  -3  -6  -3 9.06336 2.50686   5
  -3  -6  -3 8.10818 1.98918   2
  -3  -6  -3 8.93848 2.24844   9
  -3  -6  -3 8.32236 2.20827   6
   3   6   3 6.21725 2.21348   3
   3   6   3 8.23740 2.45844   5
   3   6   3 13.2157 2.49266   8
  -4  -6  -3 16.9887 3.02703   9
  -4  -6  -3 20.7886 3.75968   5
  -4  -6  -3 23.0137 3.36819   6
  -4  -6  -3 13.3690 2.46150   2
   4   6   3 21.0126 3.67715   3
   4   6   3 20.2571 3.23461   8
   4   6   3 20.8535 3.64390   5
  -5  -6  -3 9.62837 2.30545   2
  -5  -6  -3 12.8754 2.84709   6
  -5  -6  -3 8.10118 2.60697   5
   5   6   3 10.1205 2.77886   5
   5   6   3 11.3337 2.62096   8
   5   6   3 9.08293 3.04778   3
  -6  -6  -3 4.41194 2.13512   2
  -6  -6  -3 1.83256 2.09139   6
  -6  -6  -3 4.22302 2.28581   5
   6   6   3 5.59240 2.99035   5
   6   6   3 4.37518 2.21243   8
   6   6   3 3.53528 2.45320   3
  -7  -6  -3 -0.3047 1.55310   2
  -7  -6  -3 4.75841 2.87939   5
  -7  -6  -3 0.42266 2.17369   6
   7   6   3 -0.8307 2.46749   3
   7   6   3 -3.2854 2.03305   5
  10  -7  -3 13.4105 3.67262   7
  10  -7  -3 20.0433 4.55939   4
  10  -7  -3 17.1579 3.79558   2
 -10   7   3 6.89343 2.95287   7
 -10   7   3 15.8106 3.06004   8
 -10   7   3 19.5836 4.06035   1
   9  -7  -3 1.11564 1.99214   2
   9  -7  -3 4.77667 2.72525   4
   9  -7  -3 2.76759 2.56486   7
  -9   7   3 2.32398 1.84655   8
  -9   7   3 3.11515 2.42121   1
  -9   7   3 -1.4288 1.78359   7
   8  -7  -3 2.30941 2.41767   7
   8  -7  -3 1.58148 2.34193   4
   8  -7  -3 2.00784 1.79709   2
  -8   7   3 3.38853 2.13490   1
  -8   7   3 1.48829 1.77883   8
  -8   7   3 2.49885 2.18318   7
   7  -7  -3 -0.6191 1.53390   4
   7  -7  -3 1.83216 1.91336   2
   7  -7  -3 -0.8897 1.60851   7
  -7   7   3 1.53148 1.43288   1
  -7   7   3 1.11949 1.47078   8
  -7   7   3 -2.6978 1.28723   7
   6  -7  -3 4.05418 2.03276   9
   6  -7  -3 1.22968 1.69862   2
   6  -7  -3 0.26909 1.18781   6
   6  -7  -3 2.15297 1.62038   7
   6  -7  -3 1.98667 1.68865   4
  -6   7   3 1.47887 1.13929   8
  -6   7   3 1.18983 1.50510   7
  -6   7   3 0.61703 1.56149   1
   5  -7  -3 24.7553 3.64889   9
   5  -7  -3 16.7764 2.98815   2
   5  -7  -3 17.2394 2.31985   6
   5  -7  -3 21.7491 3.13670   4
   5  -7  -3 16.6897 2.58546   7
  -5   7   3 21.5750 2.83815   7
  -5   7   3 18.1952 2.64014   1
  -5   7   3 21.8521 2.80130   8
   4  -7  -3 13.9786 2.20451   6
   4  -7  -3 18.5450 2.51587   7
   4  -7  -3 19.2341 3.19984   9
   4  -7  -3 11.8791 2.55004   2
   4  -7  -3 13.6679 2.42221   4
  -4   7   3 14.3024 2.17920   7
  -4   7   3 18.0399 2.61181   1
  -4   7   3 12.9522 2.50954   8
  -4   7   3 13.1008 2.00866   3
   3  -7  -3 52.9635 4.39761   9
   3  -7  -3 53.6536 3.64825   4
   3  -7  -3 47.1847 3.62215   2
   3  -7  -3 49.6548 2.89610   7
   3  -7  -3 53.1090 3.46009   6
  -3   7   3 47.9756 3.14547   7
  -3   7   3 53.4126 3.88628   8
  -3   7   3 60.0099 3.57628   3
  -3   7   3 48.7688 3.28754   1
   2  -7  -3 121.189 6.24600   9
   2  -7  -3 136.012 5.18547   5
   2  -7  -3 123.963 5.19484   4
   2  -7  -3 128.481 5.73112   2
   2  -7  -3 123.466 5.37049   6
  -2   7   3 133.771 6.10307   8
  -2   7   3 125.732 5.07850   1
  -2   7   3 120.035 4.92918   5
  -2   7   3 132.740 5.71776   3
   1  -7  -3 26.8733 3.55606   9
   1  -7  -3 18.7099 2.73843   5
   1  -7  -3 22.0079 2.80232   6
   1  -7  -3 22.9158 3.07035   2
   1  -7  -3 19.6132 2.41755   4
  -1   7   3 19.7843 2.99984   8
  -1   7   3 22.0722 2.99466   5
  -1   7   3 23.7766 3.23340   3
  -1   7   3 29.1935 2.88784   1
   0  -7  -3 137.239 6.02400   6
   0  -7  -3 135.004 6.27459   5
   0  -7  -3 150.695 6.65880   9
   0  -7  -3 135.165 5.75434   2
   0   7   3 143.970 6.36225   5
   0   7   3 144.340 6.83855   3
   0   7   3 144.140 6.87641   8
   0   7   3 141.906 5.44746   1
  -1  -7  -3 204.026 7.24884   2
  -1  -7  -3 176.418 7.12779   6
  -1  -7  -3 186.609 7.54412   9
  -1  -7  -3 195.612 8.00284   5
   1   7   3 194.365 8.14619   8
   1   7   3 203.701 8.42079   3
   1   7   3 191.858 7.90471   5
  -2  -7  -3 12.6606 2.60347   9
  -2  -7  -3 11.4727 2.30593   6
  -2  -7  -3 14.6218 2.55756   2
  -2  -7  -3 12.1056 2.67782   5
   2   7   3 15.4278 3.03381   3
   2   7   3 12.9245 2.62630   8
   2   7   3 13.1636 2.84325   5
  -3  -7  -3 1.51850 1.64493   2
  -3  -7  -3 2.20304 1.93271   9
  -3  -7  -3 6.20209 2.26576   5
  -3  -7  -3 3.13564 1.96271   6
   3   7   3 3.97287 2.15324   5
   3   7   3 5.15790 2.12300   3
   3   7   3 4.63861 2.09693   8
  -4  -7  -3 21.5964 3.42505   6
  -4  -7  -3 29.0571 4.47152   5
  -4  -7  -3 27.1059 3.45801   2
   4   7   3 24.1180 4.23490   5
   4   7   3 34.8186 5.08736   3
   4   7   3 28.2255 4.06673   8
  -5  -7  -3 5.61427 2.18719   2
  -5  -7  -3 8.13403 2.74285   6
  -5  -7  -3 10.1348 3.02268   5
   5   7   3 7.35888 3.13001   3
   5   7   3 8.53411 2.97124   5
   5   7   3 7.73193 2.70857   8
  -6  -7  -3 5.33890 2.80961   6
  -6  -7  -3 7.89249 2.48315   2
  -6  -7  -3 6.44191 3.22665   5
   6   7   3 5.18027 2.74619   8
   6   7   3 3.40331 3.15941   5
   6   7   3 6.42192 3.13959   3
  10  -8  -3 0.36515 2.31048   2
  10  -8  -3 -0.0418 2.39718   7
  10  -8  -3 -0.1520 2.78027   4
 -10   8   3 1.94954 2.18110   7
 -10   8   3 6.27472 3.97833   1
 -10   8   3 -1.5379 1.89849   8
   9  -8  -3 1.24252 2.33825   7
   9  -8  -3 -1.2128 2.01273   2
   9  -8  -3 1.35253 2.49178   4
  -9   8   3 -0.3410 1.91102   8
  -9   8   3 1.34373 2.29111   7
  -9   8   3 2.96862 2.06382   1
   8  -8  -3 0.09431 2.09193   2
   8  -8  -3 2.28162 2.13925   4
   8  -8  -3 5.11678 2.55749   7
  -8   8   3 -1.4863 1.38744   7
  -8   8   3 1.96670 1.97205   8
  -8   8   3 1.53318 2.28780   1
   7  -8  -3 2.49888 2.05191   7
   7  -8  -3 0.33930 1.92038   2
   7  -8  -3 -0.6729 1.72080   4
  -7   8   3 1.00221 1.88101   8
  -7   8   3 -0.9494 1.32630   7
  -7   8   3 0.68412 1.44423   1
   6  -8  -3 4.53784 2.09119   4
   6  -8  -3 1.53121 1.52288   7
   6  -8  -3 2.74255 2.23607   2
  -6   8   3 1.13395 1.81725   1
  -6   8   3 -0.1250 1.50230   7
  -6   8   3 0.69645 1.78501   8
   5  -8  -3 -1.6228 1.06041   6
   5  -8  -3 -1.5883 1.23395   7
   5  -8  -3 -0.6232 1.76196   2
   5  -8  -3 -0.3681 1.42535   4
  -5   8   3 -0.0917 1.59988   8
  -5   8   3 1.06469 1.32343   7
  -5   8   3 2.02286 1.64945   1
   4  -8  -3 1.33831 1.51760   6
   4  -8  -3 -1.6459 1.43448   4
   4  -8  -3 -0.9730 1.62942   2
   4  -8  -3 1.63388 1.84944   9
  -4   8   3 1.39701 1.42470   1
  -4   8   3 -1.0999 0.89945   8
   3  -8  -3 2.61049 1.67447   4
   3  -8  -3 -0.9469 1.74663   2
   3  -8  -3 1.32200 2.15181   9
   3  -8  -3 1.34153 1.66067   6
  -3   8   3 6.65101 2.04551   8
  -3   8   3 3.33774 1.73546   3
  -3   8   3 2.38712 1.49212   1
   2  -8  -3 142.043 6.03150   4
   2  -8  -3 142.713 6.76021   2
   2  -8  -3 153.657 7.53930   9
   2  -8  -3 149.186 6.42560   6
  -2   8   3 150.864 7.20684   8
  -2   8   3 148.756 6.00934   1
  -2   8   3 144.152 6.67072   3
   1  -8  -3 124.219 6.08732   2
   1  -8  -3 119.854 6.61412   9
   1  -8  -3 123.476 5.91942   6
   1  -8  -3 126.485 5.89826   5
  -1   8   3 130.960 5.44979   1
  -1   8   3 121.940 6.48155   3
  -1   8   3 117.034 5.73170   5
  -1   8   3 116.455 6.58297   8
   0  -8  -3 1.26616 1.71661   6
   0  -8  -3 2.30873 1.61530   5
   0  -8  -3 0.32130 1.60184   2
   0  -8  -3 -0.1381 1.58082   9
   0   8   3 -2.7920 0.92315   8
   0   8   3 -0.9595 1.11042   3
   0   8   3 0.65843 1.55411   5
  -1  -8  -3 30.1118 3.99804   5
  -1  -8  -3 30.4303 3.64326   2
  -1  -8  -3 30.2981 3.71572   6
   1   8   3 38.4152 4.70308   8
   1   8   3 33.8365 4.29696   5
   1   8   3 32.5827 4.46713   3
  -2  -8  -3 -2.3538 1.32790   2
  -2  -8  -3 0.30635 1.68898   6
  -2  -8  -3 0.62796 1.82389   5
   2   8   3 1.09794 1.87587   3
   2   8   3 0.53474 1.50066   8
   2   8   3 -0.6492 1.70309   5
  -3  -8  -3 11.0140 3.08692   5
  -3  -8  -3 6.89025 2.60898   6
  -3  -8  -3 14.6316 2.86347   2
   3   8   3 11.6377 3.19358   5
   3   8   3 10.3745 2.98878   3
   3   8   3 16.2566 3.47542   8
  -4  -8  -3 1.49850 1.82157   6
  -4  -8  -3 5.86560 2.82544   5
  -4  -8  -3 0.87061 1.86298   2
   4   8   3 4.80012 2.95070   5
   4   8   3 0.34932 2.09112   8
   4   8   3 2.69161 2.63880   3
  -5  -8  -3 -0.1134 1.91230   2
  -5  -8  -3 -2.5885 2.11052   6
  -5  -8  -3 2.14889 1.99718   5
   5   8   3 -1.6794 1.54327   5
   5   8   3 0.99581 2.62088   3
   5   8   3 -0.9149 1.88486   8
   9  -9  -3 6.56511 2.96092   4
   9  -9  -3 2.91600 2.68658   2
   9  -9  -3 2.23305 2.45710   7
  -9   9   3 1.44848 2.00789   7
  -9   9   3 2.18030 2.81273   1
  -9   9   3 2.35605 2.22988   8
   8  -9  -3 6.29229 2.62243   7
   8  -9  -3 3.41724 2.58981   2
   8  -9  -3 3.29664 2.44551   4
  -8   9   3 4.52619 2.43540   8
  -8   9   3 2.25268 2.53847   1
  -8   9   3 1.63565 2.26748   7
   7  -9  -3 5.17367 2.72235   2
   7  -9  -3 5.86722 2.57986   4
  -7   9   3 3.27289 2.35916   8
  -7   9   3 5.66362 2.81030   1
  -7   9   3 2.38543 1.91173   7
   6  -9  -3 23.5145 4.19949   2
   6  -9  -3 26.8792 4.07651   4
  -6   9   3 29.8330 4.37794   8
  -6   9   3 28.0832 3.99868   1
   5  -9  -3 9.24387 2.97091   2
   5  -9  -3 3.41853 1.85146   6
   5  -9  -3 4.24423 2.03150   4
  -5   9   3 6.90229 2.35573   1
  -5   9   3 1.47635 2.07687   8
   4  -9  -3 3.41998 2.34784   2
   4  -9  -3 0.90994 1.84643   6
   4  -9  -3 0.03225 1.44325   4
  -4   9   3 0.81332 1.92535   8
  -4   9   3 -0.6601 1.45494   1
   3  -9  -3 -0.6495 1.60299   6
   3  -9  -3 6.03621 2.36266   2
  -3   9   3 4.57411 2.04876   3
  -3   9   3 9.54094 2.38280   1
  -3   9   3 6.50873 2.55716   8
   2  -9  -3 2.02659 1.97150   6
   2  -9  -3 0.25198 1.81286   2
  -2   9   3 1.50654 1.81289   3
  -2   9   3 -0.9666 1.43315   1
  -2   9   3 5.79125 2.50092   8
   1  -9  -3 17.8601 3.30071   2
   1  -9  -3 17.1025 3.00504   6
  -1   9   3 13.9076 3.01474   3
  -1   9   3 20.2768 3.25576   5
  -1   9   3 20.2113 4.06452   8
   0  -9  -3 8.45400 2.54678   2
   0  -9  -3 5.98221 2.39999   6
   0  -9  -3 4.76685 2.21716   5
   0   9   3 -1.7585 1.92603   8
   0   9   3 2.79692 1.84014   3
   0   9   3 1.50030 1.82545   5
  -1  -9  -3 3.08584 2.19880   2
  -1  -9  -3 5.68309 2.38117   5
  -1  -9  -3 -0.1026 1.95848   6
   1   9   3 4.79669 2.44301   3
   1   9   3 1.33337 2.05732   5
   1   9   3 6.18290 2.89544   8
  -2  -9  -3 16.1319 3.27241   2
  -2  -9  -3 22.7375 3.63193   6
  -2  -9  -3 14.3594 3.46767   5
   2   9   3 13.6183 3.46785   5
   2   9   3 27.7677 4.58337   8
   2   9   3 20.9359 4.30959   3
  -3  -9  -3 1.28595 2.27546   2
  -3  -9  -3 4.40959 2.17823   6
  -3  -9  -3 6.55137 2.99380   5
   3   9   3 2.73061 2.72894   5
   3   9   3 4.76482 2.86751   8
   3   9   3 5.98842 2.98856   3
  -4  -9  -3 -0.0116 2.21410   2
  -4  -9  -3 0.10808 2.03445   5
   4   9   3 0.89193 2.39709   5
   4   9   3 -2.0080 2.17395   8
   8 -10  -3 -0.3559 2.78654   2
   8 -10  -3 5.88696 3.06801   4
  -8  10   3 2.48547 2.55028   8
  -8  10   3 -2.4599 2.13785   1
   7 -10  -3 4.79010 2.74392   2
   7 -10  -3 6.94806 2.85127   4
  -7  10   3 0.46100 2.41058   8
  -7  10   3 2.35246 2.46607   1
   6 -10  -3 -1.6614 1.92954   2
   6 -10  -3 3.31140 2.54031   4
  -6  10   3 1.47974 2.21561   1
  -6  10   3 -0.4020 2.10908   8
   5 -10  -3 3.90998 2.62200   2
   5 -10  -3 7.90755 3.78198   6
  -5  10   3 5.11287 2.69143   1
  -5  10   3 5.80652 2.89627   8
   4 -10  -3 1.88939 2.38382   2
   4 -10  -3 -1.8543 1.45318   6
  -4  10   3 3.70489 2.11310   1
  -4  10   3 -0.7768 2.03988   8
   3 -10  -3 1.64971 1.88594   6
   3 -10  -3 2.22160 2.35331   2
  -3  10   3 2.25576 1.82888   1
  -3  10   3 2.20424 2.34056   8
   2 -10  -3 11.3701 3.05432   6
   2 -10  -3 9.33307 3.03840   2
  -2  10   3 7.13682 3.10204   8
  -2  10   3 13.2314 2.99543   3
   1 -10  -3 -1.8966 2.02585   6
   1 -10  -3 -0.6524 1.92408   2
  -1  10   3 -3.6907 1.41799   3
  -1  10   3 -2.3782 2.17622   8
   0 -10  -3 2.40666 2.50900   6
   0 -10  -3 -0.4854 2.00198   2
   0  10   3 2.73204 2.23384   3
   0  10   3 0.63780 1.91985   5
   0  10   3 0.48972 2.44626   8
  -1 -10  -3 6.30582 2.75424   2
  -1 -10  -3 12.1404 3.19745   5
  -1 -10  -3 8.57464 2.97894   6
   1  10   3 11.2504 3.71317   8
   1  10   3 9.78430 3.27000   5
   1  10   3 7.78778 3.11503   3
  -2 -10  -3 16.8467 3.58206   2
  -2 -10  -3 12.7434 3.50505   5
  -2 -10  -3 8.50031 3.25666   6
   2  10   3 9.01274 3.35562   3
   2  10   3 5.54790 2.85777   8
   2  10   3 15.6460 4.27688   5
  -6  11   3 -3.1546 2.22606   8
  -6  11   3 -2.0919 2.13974   1
   5 -11  -3 4.55784 2.94705   2
  -5  11   3 -1.7100 2.31607   8
  -5  11   3 -0.3850 2.13495   1
   4 -11  -3 -2.3729 1.86153   6
   4 -11  -3 -0.6895 2.27777   2
  -4  11   3 -0.6044 3.86711   1
  -4  11   3 2.84797 2.82464   8
   3 -11  -3 8.04459 3.02234   6
   3 -11  -3 3.42276 2.74168   2
  -3  11   3 8.20058 3.45741   8
   2 -11  -3 7.71413 3.38249   2
   2 -11  -3 8.56994 2.92334   6
  -2  11   3 5.76111 3.16473   8
   1 -11  -3 -3.2861 1.96335   6
   1 -11  -3 -0.0923 2.26700   2
  -1  11   3 4.60508 2.92171   8
  -1  11   3 -1.2462 1.94154   3
   0 -11   4 9.50821 3.11667   5
  -1  11  -4 0.24312 2.39118   8
  -1  11  -4 4.95758 2.57263   1
   1 -11   4 2.74027 2.82750   6
  -2  11  -4 1.37944 2.62494   8
  -2  11  -4 0.66842 1.89697   1
   2 -11   4 0.05235 2.45887   6
   2 -11   4 1.50637 2.20359   2
  -3  11  -4 18.7629 3.70026   1
  -3  11  -4 16.3532 3.97668   8
   3 -11   4 22.7009 3.98452   6
   3 -11   4 13.3034 3.39475   2
  -4  11  -4 -2.5330 1.81943   8
  -4  11  -4 -0.4396 1.81738   1
   4 -11   4 -0.4983 2.07294   6
   4 -11   4 -0.1817 1.66507   2
  -5  11  -4 2.91119 2.62646   1
  -5  11  -4 4.03792 2.51275   8
   5 -11   4 5.15129 2.58310   2
   5 -11   4 5.40749 2.52779   6
  -6  11  -4 3.73281 2.69368   1
  -6  11  -4 3.55477 2.71935   8
   6 -11   4 2.21964 2.24412   2
   6 -11   4 -0.0034 2.03750   6
   2  10  -4 5.12500 3.35392   8
   2  10  -4 -0.4726 2.04350   3
  -2 -10   4 -2.7074 2.16030   5
  -2 -10   4 -3.1190 2.26009   6
   1  10  -4 39.0246 5.34039   3
   1  10  -4 33.5381 4.24688   1
   1  10  -4 40.7425 5.82088   8
  -1 -10   4 31.2151 4.65860   5
  -1 -10   4 20.9335 4.09648   6
   0  10  -4 14.3498 3.73439   8
   0  10  -4 15.2534 3.14242   1
   0  10  -4 12.7258 3.27052   3
   0 -10   4 11.1924 3.03904   6
   0 -10   4 6.68551 2.81440   5
  -1  10  -4 3.28184 2.58342   8
  -1  10  -4 0.55181 1.90263   1
   1 -10   4 3.48722 2.31610   2
   1 -10   4 3.12872 2.43136   6
   1 -10   4 1.95376 2.35652   5
  -2  10  -4 1.94379 1.95074   1
  -2  10  -4 2.65476 2.33014   8
   2 -10   4 7.65637 2.73112   6
   2 -10   4 2.37487 2.08082   2
  -3  10  -4 3.56279 2.06545   1
  -3  10  -4 2.08621 2.24510   8
   3 -10   4 4.38656 2.47336   6
   3 -10   4 3.81668 2.23523   2
  -4  10  -4 2.99659 2.29251   1
  -4  10  -4 -0.3646 2.03078   8
   4 -10   4 -0.6392 1.78208   6
   4 -10   4 0.89361 1.98062   2
  -5  10  -4 5.92878 2.57468   8
  -5  10  -4 1.21527 2.02022   1
   5 -10   4 2.76219 2.06578   6
   5 -10   4 4.40997 2.75720   2
  -6  10  -4 -2.1394 1.93426   1
  -6  10  -4 2.99643 2.29473   8
   6 -10   4 3.51165 2.27258   2
   6 -10   4 3.06531 2.09766   6
  -7  10  -4 1.97218 2.51457   1
   7 -10   4 0.81367 2.17318   2
   7 -10   4 2.85742 2.16828   6
  -8  10  -4 1.47564 3.20137   1
  -8  10  -4 2.44674 2.03280   7
   8 -10   4 1.16370 2.66920   2
   8 -10   4 2.58741 1.91690   6
   4   9  -4 5.74600 2.98131   3
   4   9  -4 2.46388 2.40700   8
  -4  -9   4 6.60060 2.86559   3
  -4  -9   4 6.58549 2.97753   6
  -4  -9   4 2.33137 2.67692   5
   3   9  -4 4.41332 2.33100   3
   3   9  -4 9.51200 3.04480   8
  -3  -9   4 7.68461 2.99160   6
  -3  -9   4 8.06928 3.08057   5
   2   9  -4 8.81851 2.83138   3
   2   9  -4 5.12198 2.17198   1
  -2  -9   4 6.17784 2.78123   6
  -2  -9   4 7.36327 2.81529   5
   1   9  -4 1.47417 2.03711   3
   1   9  -4 3.09399 2.13852   8
   1   9  -4 3.75830 1.89315   1
  -1  -9   4 3.78032 2.30278   6
  -1  -9   4 2.78488 2.07111   5
   0   9  -4 25.3802 3.94085   3
   0   9  -4 19.5655 3.48450   8
   0   9  -4 20.6596 3.25676   1
   0  -9   4 26.2248 3.48680   2
   0  -9   4 23.4917 3.58561   6
   0  -9   4 18.2815 3.28827   5
  -1   9  -4 3.69199 2.29365   8
  -1   9  -4 4.51648 2.05630   1
  -1   9  -4 6.79010 2.17547   3
   1  -9   4 2.05797 1.79790   2
   1  -9   4 1.65069 1.78033   5
   1  -9   4 2.72864 2.14227   6
   1  -9   4 5.39135 2.15494   9
  -2   9  -4 0.63350 1.85014   8
  -2   9  -4 1.06471 1.36548   1
   2  -9   4 1.64646 1.86504   2
   2  -9   4 4.83217 2.00336   9
   2  -9   4 4.74577 2.20112   6
   2  -9   4 2.03017 1.71187   5
  -3   9  -4 0.57273 1.67952   1
  -3   9  -4 2.68706 1.65000   8
   3  -9   4 2.48382 1.80282   2
   3  -9   4 3.07779 2.08862   6
  -4   9  -4 1.99242 1.82737   1
  -4   9  -4 3.88141 2.14224   8
   4  -9   4 -0.1594 1.71790   2
   4  -9   4 2.72076 1.93955   6
  -5   9  -4 3.53578 2.40553   7
  -5   9  -4 1.32216 2.08210   1
  -5   9  -4 0.89542 1.78683   8
   5  -9   4 0.37989 1.63685   2
   5  -9   4 2.32795 1.79884   6
  -6   9  -4 -0.3979 1.73165   1
  -6   9  -4 -0.5392 1.66890   8
  -6   9  -4 0.66938 1.44651   7
   6  -9   4 2.73291 1.98008   2
   6  -9   4 2.82333 1.93525   6
  -7   9  -4 7.26490 2.90857   1
  -7   9  -4 3.96894 2.22889   7
   7  -9   4 8.42960 2.67293   4
   7  -9   4 4.84421 2.06835   6
   7  -9   4 4.71554 2.46970   2
  -8   9  -4 1.09084 2.04894   7
  -8   9  -4 -2.6178 1.99525   1
   8  -9   4 1.47695 1.78204   6
   8  -9   4 0.34689 2.09007   4
   8  -9   4 -0.9532 1.98858   2
  -9   9  -4 0.14076 2.32573   7
  -9   9  -4 -0.0038 2.17244   4
  -9   9  -4 1.68157 2.30335   1
   9  -9   4 0.68175 2.34517   4
   9  -9   4 4.00615 2.72173   2
   5   8  -4 6.92017 2.93007   3
   5   8  -4 4.89452 3.00892   8
  -5  -8   4 3.43261 2.83255   5
  -5  -8   4 8.18293 3.31974   3
  -5  -8   4 3.11268 2.63432   6
   4   8  -4 1.96367 2.31766   3
   4   8  -4 1.50112 2.37891   8
  -4  -8   4 -0.0376 1.90315   6
  -4  -8   4 0.05174 2.32972   5
   3   8  -4 -3.4379 1.44687   3
   3   8  -4 1.39661 1.51456   1
   3   8  -4 -0.9405 2.14659   8
  -3  -8   4 -0.1106 1.83821   6
  -3  -8   4 -2.5128 1.83205   5
   2   8  -4 41.4758 4.18668   1
   2   8  -4 41.6032 5.00401   3
   2   8  -4 42.4262 5.06185   8
  -2  -8   4 38.7387 4.70989   5
  -2  -8   4 45.2697 4.71107   6
   1   8  -4 0.80147 1.22709   1
   1   8  -4 0.97026 1.59619   3
   1   8  -4 0.10486 1.62682   8
  -1  -8   4 2.46061 1.88676   5
  -1  -8   4 -0.3015 1.09537   6
  -1  -8   4 0.47935 1.23959   2
   0   8  -4 1.07144 1.52775   1
   0   8  -4 -1.5637 1.38013   8
   0   8  -4 0.93742 1.53902   3
   0  -8   4 0.04024 1.52042   9
   0  -8   4 3.46119 1.98359   6
   0  -8   4 1.15639 1.59565   5
   0  -8   4 0.09818 1.38261   2
  -1   8  -4 47.4268 4.42449   3
  -1   8  -4 48.4861 4.83406   8
  -1   8  -4 47.2560 4.34474   1
   1  -8   4 37.0356 3.94058   2
   1  -8   4 49.4925 4.46775   5
   1  -8   4 44.2143 4.35476   6
   1  -8   4 41.4059 4.32107   9
  -2   8  -4 0.02218 1.03171   3
  -2   8  -4 2.75383 1.63320   1
  -2   8  -4 -2.0288 1.04377   8
   2  -8   4 1.99132 1.67560   9
   2  -8   4 -2.0029 1.04362   5
   2  -8   4 1.09827 1.31192   6
   2  -8   4 -1.7222 1.23222   2
  -3   8  -4 158.810 7.15559   8
  -3   8  -4 161.401 7.03742   1
   3  -8   4 156.165 6.10590   5
   3  -8   4 159.474 7.06906   6
   3  -8   4 171.769 7.82876   9
   3  -8   4 177.358 7.27061   2
  -4   8  -4 60.4631 4.39949   1
  -4   8  -4 59.4986 3.87356   7
  -4   8  -4 64.7201 4.52557   8
   4  -8   4 59.0424 4.44000   2
   4  -8   4 58.6084 4.36996   6
   4  -8   4 67.8559 4.99394   9
  -5   8  -4 15.6317 2.55768   7
  -5   8  -4 16.4981 2.85107   8
  -5   8  -4 11.3584 2.70735   1
   5  -8   4 7.57215 2.30894   6
   5  -8   4 13.6722 2.49615   4
   5  -8   4 18.0908 3.38797   9
   5  -8   4 14.0615 3.03161   2
  -6   8  -4 79.3417 5.08148   7
  -6   8  -4 85.3641 5.53785   1
  -6   8  -4 81.1212 5.13374   8
   6  -8   4 73.1072 4.95594   6
   6  -8   4 79.3888 5.54364   2
   6  -8   4 82.7450 5.26772   4
  -7   8  -4 3.53881 2.16844   7
  -7   8  -4 4.43820 2.51454   1
   7  -8   4 4.15925 2.49692   4
   7  -8   4 2.28942 1.83190   6
   7  -8   4 0.88947 1.89922   2
  -8   8  -4 21.9776 3.91510   1
  -8   8  -4 19.2045 3.62777   7
   8  -8   4 22.9465 3.43148   6
   8  -8   4 16.2520 3.64526   2
   8  -8   4 17.0283 3.70280   4
  -9   8  -4 -2.5311 1.80502   4
  -9   8  -4 1.90052 2.37455   1
  -9   8  -4 -0.3829 1.99452   7
   9  -8   4 3.39117 2.52865   2
   9  -8   4 2.04025 2.50431   4
   9  -8   4 -1.1744 1.42401   6
 -10   8  -4 1.21346 2.46551   7
 -10   8  -4 -2.4017 2.00857   1
 -10   8  -4 -3.6354 1.95426   4
  10  -8   4 1.29090 2.60683   4
   6   7  -4 5.09165 2.80610   8
   6   7  -4 14.2406 3.93676   3
  -6  -7   4 15.6044 3.53652   6
  -6  -7   4 11.8096 3.39112   5
  -6  -7   4 13.0140 3.57497   3
   5   7  -4 -2.4397 1.78672   8
   5   7  -4 -1.6919 1.93092   3
  -5  -7   4 1.10088 1.95284   3
  -5  -7   4 0.61319 1.98581   6
  -5  -7   4 -1.1287 1.98312   5
   4   7  -4 6.83478 2.28741   3
   4   7  -4 7.79098 2.07179   1
   4   7  -4 8.90185 2.88573   8
  -4  -7   4 8.93837 2.62602   6
  -4  -7   4 7.43675 2.63059   5
   3   7  -4 4.37988 1.67701   1
   3   7  -4 3.78171 2.19877   3
   3   7  -4 2.16946 1.60027   8
  -3  -7   4 0.24556 1.75548   6
  -3  -7   4 5.95492 2.36586   5
   2   7  -4 1.03301 1.26667   1
   2   7  -4 -0.2190 1.65702   8
   2   7  -4 0.55881 1.64010   3
  -2  -7   4 -2.0557 1.34666   6
  -2  -7   4 -3.3539 1.18451   5
  -2  -7   4 -1.1850 1.18795   2
   1   7  -4 74.7194 4.42115   1
   1   7  -4 71.2769 4.87654   3
   1   7  -4 87.4268 5.37894   8
  -1  -7   4 72.3760 3.98606   2
  -1  -7   4 83.7168 4.68333   9
  -1  -7   4 75.6244 4.94808   5
  -1  -7   4 69.1236 4.55591   6
   0   7  -4 -0.4667 0.77704   1
   0   7  -4 -0.0058 1.20780   8
   0   7  -4 0.17282 1.32140   3
   0  -7   4 -4.1955 1.18231   9
   0  -7   4 -1.4112 1.24139   5
   0  -7   4 -1.7305 1.34311   6
   0  -7   4 -1.1162 1.21538   2
  -1   7  -4 76.1390 4.54089   8
  -1   7  -4 81.2688 4.49368   1
  -1   7  -4 72.7290 4.20906   3
   1  -7   4 74.7747 4.72072   9
   1  -7   4 90.0802 4.89446   6
   1  -7   4 86.0825 4.58251   5
   1  -7   4 80.8982 4.36440   2
  -2   7  -4 15.6132 2.47814   8
  -2   7  -4 16.0116 2.22867   3
  -2   7  -4 20.4317 2.17176   7
  -2   7  -4 19.8045 2.64049   1
   2  -7   4 14.8743 2.59924   9
   2  -7   4 13.9740 2.49487   6
   2  -7   4 19.5971 2.79061   2
   2  -7   4 18.9147 2.42190   5
  -3   7  -4 -0.4987 1.04477   8
  -3   7  -4 -0.1085 0.85908   7
  -3   7  -4 -0.6633 0.93491   1
   3  -7   4 -0.4307 1.20003   6
   3  -7   4 0.51596 1.06304   5
   3  -7   4 -1.2900 1.12920   2
   3  -7   4 -0.2759 0.85573   4
   3  -7   4 -2.6376 1.04516   9
  -4   7  -4 29.8334 3.22096   8
  -4   7  -4 30.3410 3.16358   7
  -4   7  -4 27.7838 3.27794   1
   4  -7   4 29.9180 3.29486   6
   4  -7   4 28.1205 3.42930   2
   4  -7   4 24.9493 3.43634   9
   4  -7   4 24.2742 2.88413   4
  -5   7  -4 0.34127 1.37652   1
  -5   7  -4 0.53086 1.30021   8
  -5   7  -4 -1.2519 1.38934   7
   5  -7   4 0.36980 1.64081   2
   5  -7   4 0.97857 1.70678   9
   5  -7   4 -0.4581 1.25744   4
   5  -7   4 -0.6127 1.31053   6
  -6   7  -4 4.71009 2.06470   1
  -6   7  -4 -1.6343 1.29774   8
  -6   7  -4 2.62482 1.73819   7
   6  -7   4 4.77875 1.91439   6
   6  -7   4 3.84756 1.90862   4
   6  -7   4 1.70110 1.80751   2
   6  -7   4 5.14543 2.15951   9
  -7   7  -4 6.32789 2.34603   7
  -7   7  -4 4.83044 2.20727   1
   7  -7   4 4.20788 1.89511   6
   7  -7   4 5.85194 2.34633   4
   7  -7   4 8.13250 2.53046   2
  -8   7  -4 14.8364 3.14519   7
  -8   7  -4 18.3154 3.41847   1
   8  -7   4 16.3658 3.36156   4
   8  -7   4 14.1004 3.36974   2
   8  -7   4 12.8006 2.59396   6
  -9   7  -4 0.76925 2.04316   1
  -9   7  -4 0.04364 2.04003   4
  -9   7  -4 -0.6679 1.77945   7
   9  -7   4 0.77103 2.57488   4
   9  -7   4 3.43677 2.58289   2
   9  -7   4 -1.3322 1.55670   6
 -10   7  -4 3.39624 2.64229   4
 -10   7  -4 -1.6212 1.73931   7
 -10   7  -4 0.80925 2.26712   1
  10  -7   4 -0.0569 2.33765   2
  10  -7   4 -0.0543 2.57808   4
   7   6  -4 4.27572 2.72051   8
   7   6  -4 2.88954 2.60610   3
  -7  -6   4 4.36128 2.43264   6
  -7  -6   4 4.85730 2.58995   3
  -7  -6   4 4.04594 2.62102   5
   6   6  -4 19.3912 3.88912   3
   6   6  -4 17.1531 3.58332   8
  -6  -6   4 9.80505 2.77854   6
  -6  -6   4 16.2773 3.63183   5
  -6  -6   4 10.8790 3.06474   3
   5   6  -4 6.91451 1.87162   1
   5   6  -4 10.8039 2.98048   3
   5   6  -4 8.01769 2.72212   8
  -5  -6   4 8.05598 2.40214   6
  -5  -6   4 11.7470 3.02038   3
  -5  -6   4 12.4752 3.07621   5
   4   6  -4 105.082 6.50921   3
   4   6  -4 109.137 5.28185   1
   4   6  -4 121.512 6.71499   8
  -4  -6   4 115.137 5.82634   6
  -4  -6   4 102.638 6.39347   5
   3   6  -4 33.3968 3.30478   1
   3   6  -4 36.0657 4.40076   3
   3   6  -4 27.0530 3.79056   8
  -3  -6   4 32.9678 2.63058   2
  -3  -6   4 34.4872 3.66384   6
  -3  -6   4 24.9175 3.71147   5
   2   6  -4 111.255 5.09690   1
   2   6  -4 107.006 5.74460   3
   2   6  -4 116.744 6.04929   8
  -2  -6   4 114.086 5.82211   5
  -2  -6   4 110.318 4.92201   9
  -2  -6   4 113.212 4.47269   2
  -2  -6   4 106.621 5.39427   6
   1   6  -4 37.3122 3.80426   3
   1   6  -4 38.3593 2.90631   1
   1   6  -4 29.4234 3.34191   8
  -1  -6   4 36.1078 3.48133   6
  -1  -6   4 36.4518 3.84878   5
  -1  -6   4 33.1067 2.85929   9
  -1  -6   4 34.1090 2.60720   2
   0   6  -4 4.87870 1.53140   3
   0   6  -4 4.09621 1.23722   1
   0   6  -4 3.80002 0.90462   7
   0   6  -4 5.16663 1.54023   8
   0  -6   4 4.02832 1.52691   6
   0  -6   4 5.33549 1.55885   9
   0  -6   4 5.68654 1.45301   2
   0  -6   4 1.99217 1.27776   5
  -1   6  -4 5.09269 1.32557   3
  -1   6  -4 3.52289 0.93269   7
  -1   6  -4 3.13597 1.25418   1
  -1   6  -4 5.86173 1.57871   8
   1  -6   4 2.84083 1.22856   2
   1  -6   4 3.46511 1.46378   6
   1  -6   4 4.01714 1.33699   5
   1  -6   4 2.52363 1.25553   9
  -2   6  -4 3.32789 1.14630   1
  -2   6  -4 1.29181 1.05217   8
  -2   6  -4 2.38443 0.91441   3
  -2   6  -4 1.72062 0.79618   7
   2  -6   4 1.52310 1.23114   6
   2  -6   4 0.88395 1.15029   9
[truncated: 1,049,867 more chars]
