# Supplementary material for: Supra­molecular patterns and Hirshfeld surface analysis in the crystal structure of bis­(2-amino-4-meth­oxy-6-methyl­pyrimidinium) isophthalate
Source: Acta Crystallogr E Crystallogr Commun. 2017 Sep 29;73(Pt 10):1595–8. doi: 10.1107/S2056989017013950 (PMC5730326; doi:10.1107/S2056989017013950)
Supplement: Supplementary file 2 [file e-73-01595-Isup2.hkl]

data_I                                                                          
_shelx_title ' a in P-1'                                                        
_shelx_refln_list_code          4                                               
_shelx_F_calc_maximum      117.26                                               
_exptl_crystal_F_000       468.00                                               
_reflns_d_resolution_high  0.7697                                               
                                                                                
loop_                                                                           
 _space_group_symop_operation_xyz                                               
 'x, y, z'                                                                      
 '-x, -y, -z'                                                                   
                                                                                
_cell_length_a     8.1346                                                       
_cell_length_b     8.2092                                                       
_cell_length_c    17.2340                                                       
_cell_angle_alpha  92.473                                                       
_cell_angle_beta   91.325                                                       
_cell_angle_gamma 107.041                                                       
                                                                                
_shelx_F_squared_multiplier     1.000                                           
                                                                                
loop_                                                                           
 _refln_index_h                                                                 
 _refln_index_k                                                                 
 _refln_index_l                                                                 
 _refln_F_squared_calc                                                          
 _refln_F_squared_meas                                                          
 _refln_F_squared_sigma                                                         
 _refln_observed_status                                                         
   1   0   0       3693.06       3416.57        19.75 o                         
   2   0   0         27.67         22.60         0.40 o                         
   3   0   0          2.37          1.08         0.25 o                         
   4   0   0          0.18         -0.01         0.18 o                         
   5   0   0        640.39        650.10         4.02 o                         
   6   0   0          3.44          3.53         0.37 o                         
   7   0   0         96.84         93.10         1.31 o                         
   8   0   0          4.31          5.06         0.50 o                         
   9   0   0         35.30         37.67         1.49 o                         
  10   0   0          2.45          2.99         1.11 o                         
 -10   1   0          5.36          6.50         1.15 o                         
  -9   1   0          3.24          5.47         0.81 o                         
  -8   1   0          9.14         10.65         0.78 o                         
  -7   1   0         28.51         24.81         0.81 o                         
  -6   1   0          0.01          0.12         0.25 o                         
  -5   1   0         10.77          9.78         0.46 o                         
  -4   1   0         12.82         16.36         0.56 o                         
  -3   1   0          2.69          1.87         0.34 o                         
  -2   1   0        285.13        249.62         1.71 o                         
  -1   1   0         41.70         60.04         0.54 o                         
   0   1   0        666.78        701.01         3.84 o                         
   1   1   0       1272.94       1339.92         6.97 o                         
   2   1   0       1217.35       1171.63         5.89 o                         
   3   1   0        151.20        141.20         1.23 o                         
   4   1   0        230.13        218.12         1.85 o                         
   5   1   0          9.81          8.77         0.47 o                         
   6   1   0         74.16         77.62         1.27 o                         
   7   1   0          0.04         -0.60         0.30 o                         
   8   1   0          2.45          1.17         0.45 o                         
   9   1   0         28.92         28.06         1.90 o                         
 -10   2   0          9.91          9.03         2.24 o                         
  -9   2   0         13.81         11.21         1.16 o                         
  -8   2   0          2.33          1.24         0.57 o                         
  -7   2   0         22.81         22.49         0.97 o                         
  -6   2   0          0.54          0.12         0.28 o                         
  -5   2   0        362.61        328.88         2.68 o                         
  -4   2   0        115.16        115.78         1.43 o                         
  -3   2   0        826.77        809.44         4.89 o                         
  -2   2   0        120.96        115.31         1.37 o                         
  -1   2   0       5391.02       5133.31        28.07 o                         
   0   2   0          6.78          8.10         0.25 o                         
   1   2   0        110.53        136.09         1.19 o                         
   2   2   0       1412.11       1528.46         8.65 o                         
   3   2   0          6.28          7.62         0.35 o                         
   4   2   0       1774.90       1959.70        10.84 o                         
   5   2   0        226.82        248.74         2.16 o                         
   6   2   0          0.21          0.18         0.35 o                         
   7   2   0         10.38          8.85         0.60 o                         
   8   2   0          3.08          5.28         0.74 o                         
   9   2   0          3.76          2.31         1.06 o                         
 -10   3   0          7.83          8.84         1.94 o                         
  -9   3   0          2.29          2.27         1.03 o                         
  -8   3   0          2.97          2.76         0.65 o                         
  -7   3   0         55.49         59.62         2.26 o                         
  -6   3   0        251.07        242.37         2.64 o                         
  -5   3   0         62.39         50.19         0.97 o                         
  -4   3   0          0.47          0.42         0.18 o                         
  -3   3   0         51.89         65.84         0.95 o                         
  -2   3   0        254.22        239.87         1.95 o                         
  -1   3   0        211.80        207.41         2.02 o                         
   0   3   0        180.29        204.89         1.70 o                         
   1   3   0        328.20        341.74         2.55 o                         
   2   3   0         21.59         19.25         0.52 o                         
   3   3   0         38.16         33.76         0.83 o                         
   4   3   0         14.47         14.34         0.61 o                         
   5   3   0          3.95          3.32         0.43 o                         
   6   3   0         53.98         51.09         1.38 o                         
   7   3   0          0.89          1.35         0.71 o                         
   8   3   0         28.93         27.04         1.78 o                         
 -10   4   0          0.01          1.66         1.12 o                         
  -9   4   0          1.02         -0.82         0.89 o                         
  -8   4   0         31.28         30.41         1.40 o                         
  -7   4   0          2.62          2.30         0.62 o                         
  -6   4   0         12.67         12.67         0.82 o                         
  -5   4   0        132.27        113.23         1.57 o                         
  -4   4   0         64.82         68.85         0.97 o                         
  -3   4   0          3.10          3.35         0.31 o                         
  -2   4   0        145.42        150.19         1.61 o                         
  -1   4   0        808.88        920.18         5.92 o                         
   0   4   0        201.15        250.72         2.14 o                         
   1   4   0        224.26        224.05         2.59 o                         
   2   4   0         98.42         99.79         1.23 o                         
   3   4   0        228.64        226.89         2.50 o                         
   4   4   0          8.54          8.84         0.82 o                         
   5   4   0          0.78          0.04         0.50 o                         
   6   4   0          6.09          5.22         0.90 o                         
   7   4   0         10.03         10.33         1.55 o                         
   8   4   0         17.94         15.66         1.64 o                         
 -10   5   0          0.47          0.02         1.17 o                         
  -9   5   0          0.62         -0.74         0.97 o                         
  -8   5   0          1.06          0.38         0.65 o                         
  -7   5   0          4.32          3.97         0.70 o                         
  -6   5   0         23.59         24.43         1.15 o                         
  -5   5   0         79.73         77.63         1.83 o                         
  -4   5   0         14.72         13.47         0.58 o                         
  -3   5   0        230.85        242.21         2.42 o                         
  -2   5   0        241.26        293.72         2.78 o                         
  -1   5   0         31.95         31.91         0.79 o                         
   0   5   0        277.64        274.82         2.46 o                         
   1   5   0         22.11         19.34         0.79 o                         
   2   5   0        240.02        246.76         2.99 o                         
   3   5   0         34.40         36.78         1.43 o                         
   4   5   0         22.59         26.69         1.27 o                         
   5   5   0          4.25          3.77         1.11 o                         
   6   5   0          4.21          5.05         1.03 o                         
   7   5   0         12.25         12.52         1.66 o                         
 -10   6   0          1.10          2.12         1.35 o                         
  -9   6   0          9.39          9.07         1.63 o                         
  -8   6   0         60.48         58.51         2.38 o                         
  -7   6   0          0.88          1.56         0.64 o                         
  -6   6   0         18.93         20.14         1.14 o                         
  -5   6   0          1.22          0.79         0.50 o                         
  -4   6   0         35.74         41.56         1.21 o                         
  -3   6   0        108.91        106.35         1.65 o                         
  -2   6   0         93.84         84.47         1.45 o                         
  -1   6   0        176.49        176.35         2.02 o                         
   0   6   0        105.42        104.48         1.68 o                         
   1   6   0         30.23         28.30         1.26 o                         
   2   6   0        153.00        158.85         2.57 o                         
   3   6   0        417.84        429.79         4.70 o                         
   4   6   0         11.98         13.66         1.18 o                         
   5   6   0          3.04          2.51         0.88 o                         
   6   6   0         25.88         30.40         2.28 o                         
  -9   7   0          1.11          5.84         1.35 o                         
  -8   7   0          5.19          6.14         1.14 o                         
  -7   7   0          2.46          1.99         0.99 o                         
  -6   7   0          1.78          0.88         0.62 o                         
  -5   7   0          3.48          1.26         0.64 o                         
  -4   7   0         10.82          9.93         1.02 o                         
  -3   7   0          0.00         -0.79         0.46 o                         
  -2   7   0          1.62          0.92         0.73 o                         
  -1   7   0          4.17          1.67         0.67 o                         
   0   7   0        354.04        361.50         4.18 o                         
   1   7   0        218.16        219.00         3.17 o                         
   2   7   0          7.54          8.03         0.88 o                         
   3   7   0         46.60         52.61         2.14 o                         
   4   7   0          3.59          2.75         0.91 o                         
   5   7   0          4.13          3.28         1.37 o                         
  -9   8   0        115.87        131.99         4.50 o                         
  -8   8   0          0.43         -1.02         1.05 o                         
  -7   8   0         15.57         14.44         1.44 o                         
  -6   8   0         13.99         17.77         1.45 o                         
  -5   8   0         14.85         16.16         1.24 o                         
  -4   8   0         88.62         84.83         2.28 o                         
  -3   8   0          7.92          8.38         0.98 o                         
  -2   8   0         31.44         29.36         1.55 o                         
  -1   8   0         18.51         19.01         1.32 o                         
   0   8   0         27.50         24.77         1.39 o                         
   1   8   0         30.99         36.50         1.69 o                         
   2   8   0          7.83          8.97         1.13 o                         
   3   8   0          9.65         12.75         1.49 o                         
   4   8   0         34.61         34.19         3.24 o                         
  -8   9   0          2.03          2.73         1.29 o                         
  -7   9   0          0.32         -1.05         0.87 o                         
  -6   9   0          1.93          3.92         1.18 o                         
  -5   9   0          9.85         10.95         1.50 o                         
  -4   9   0          0.25         -0.18         1.04 o                         
  -3   9   0         42.11         42.32         2.62 o                         
  -2   9   0          0.01         -0.56         0.79 o                         
  -1   9   0          9.10         10.51         1.26 o                         
   0   9   0         12.95         14.17         1.42 o                         
   1   9   0          0.44         -0.87         1.34 o                         
   2   9   0          0.95          0.41         1.05 o                         
  -6  10   0          0.05         -0.74         1.93 o                         
  -5  10   0         40.71         37.79         2.74 o                         
  -4  10   0          0.53          1.71         1.30 o                         
  -3  10   0          0.05          0.12         1.14 o                         
  -2  10   0          0.32         -1.72         1.10 o                         
  -1  10   0          8.97         11.63         1.52 o                         
   0  10   0         13.15         13.46         1.75 o                         
   0 -10   1          6.39          7.55         1.51 o                         
   1 -10   1          1.96          2.24         1.12 o                         
   2 -10   1         23.69         22.09         2.16 o                         
   3 -10   1          4.54          2.53         1.32 o                         
   4 -10   1          1.55          0.02         1.46 o                         
   5 -10   1          4.11          2.41         1.80 o                         
   6 -10   1          0.00          1.75         1.36 o                         
  -2  -9   1          2.94          3.72         1.29 o                         
  -1  -9   1          3.86          3.23         1.16 o                         
   0  -9   1         40.32         39.06         2.07 o                         
   1  -9   1          2.22          3.06         0.96 o                         
   2  -9   1          5.64          2.61         1.05 o                         
   3  -9   1         22.40         20.87         2.48 o                         
   4  -9   1          0.00         -1.85         1.29 o                         
   5  -9   1         73.82         78.68         3.21 o                         
   6  -9   1         14.45         12.46         1.36 o                         
   7  -9   1          1.73          2.42         1.04 o                         
   8  -9   1         20.19         23.47         2.16 o                         
  -4  -8   1         42.38         50.55         3.20 o                         
  -3  -8   1          0.04         -1.40         0.77 o                         
  -2  -8   1         16.69         17.40         1.41 o                         
  -1  -8   1          2.60          3.62         0.81 o                         
   0  -8   1          0.01         -1.29         0.64 o                         
   1  -8   1         70.81         67.89         2.02 o                         
   2  -8   1          0.62          0.49         0.69 o                         
   3  -8   1         87.70         79.97         3.08 o                         
   4  -8   1         12.86         12.53         1.10 o                         
   5  -8   1          0.28          0.59         0.67 o                         
   6  -8   1          8.05          7.08         1.08 o                         
   7  -8   1          0.40         -0.91         0.83 o                         
   8  -8   1          0.00          2.05         1.17 o                         
  -5  -7   1          1.54          0.31         1.17 o                         
  -4  -7   1         16.37         18.73         1.59 o                         
  -3  -7   1          0.00         -0.29         0.66 o                         
  -2  -7   1        135.45        131.49         2.62 o                         
  -1  -7   1         63.46         66.81         1.81 o                         
   0  -7   1        215.66        209.76         3.03 o                         
   1  -7   1         17.87         16.17         1.11 o                         
   2  -7   1          0.03         -1.06         0.53 o                         
   3  -7   1          0.22         -0.34         0.39 o                         
   4  -7   1          0.21         -0.47         0.50 o                         
   5  -7   1         17.59         18.35         1.20 o                         
   6  -7   1          9.81         10.69         1.06 o                         
   7  -7   1         33.14         34.62         1.86 o                         
   8  -7   1          0.11          1.07         0.91 o                         
   9  -7   1         58.26         58.82         3.97 o                         
  -6  -6   1          1.77          2.34         1.24 o                         
  -5  -6   1          0.21          0.41         0.86 o                         
  -4  -6   1        148.10        150.70         2.65 o                         
  -3  -6   1        184.20        193.47         2.93 o                         
  -2  -6   1        343.99        358.91         4.10 o                         
  -1  -6   1          2.96          1.24         0.57 o                         
   0  -6   1         31.92         27.52         1.39 o                         
   1  -6   1         24.87         27.73         1.27 o                         
   2  -6   1         87.64         98.97         1.57 o                         
   3  -6   1         94.59         93.20         1.53 o                         
   4  -6   1         24.97         22.61         1.03 o                         
   5  -6   1         49.69         50.35         2.48 o                         
   6  -6   1          0.56          1.32         0.58 o                         
   7  -6   1          4.39          5.60         0.84 o                         
   8  -6   1          2.91          5.34         0.91 o                         
   9  -6   1          7.21          6.26         1.44 o                         
  10  -6   1          4.70          4.99         1.44 o                         
  -7  -5   1          0.08         -1.33         0.93 o                         
  -6  -5   1          1.84          1.71         0.97 o                         
  -5  -5   1         25.65         26.64         1.36 o                         
  -4  -5   1         11.69         12.41         1.16 o                         
  -3  -5   1       2846.71       2832.37        21.21 o                         
  -2  -5   1          2.78          1.79         0.49 o                         
  -1  -5   1         14.59         17.49         0.59 o                         
   0  -5   1        329.66        373.81         3.07 o                         
   1  -5   1        229.36        274.99         2.63 o                         
   2  -5   1       1942.18       2074.49        13.16 o                         
   3  -5   1         37.03         31.28         0.91 o                         
   4  -5   1        192.58        200.12         2.07 o                         
   5  -5   1         49.23         51.50         1.75 o                         
   6  -5   1          5.20          4.71         0.63 o                         
   7  -5   1          3.64          4.52         0.70 o                         
   8  -5   1          0.37         -1.02         0.56 o                         
   9  -5   1          1.53          0.79         1.04 o                         
  10  -5   1          0.56          0.68         1.47 o                         
  -8  -4   1          1.88          2.06         1.09 o                         
  -7  -4   1         12.90         12.71         1.54 o                         
  -6  -4   1          5.12          6.51         0.84 o                         
  -5  -4   1          1.90          1.09         0.54 o                         
  -4  -4   1        146.30        133.02         3.25 o                         
  -3  -4   1          4.91          5.24         0.43 o                         
  -2  -4   1        199.14        173.94         2.42 o                         
  -1  -4   1         66.50         67.09         0.99 o                         
   0  -4   1        203.80        209.45         1.90 o                         
   1  -4   1        949.01       1025.46         6.85 o                         
   2  -4   1        158.36        164.28         1.76 o                         
   3  -4   1         34.04         36.89         0.74 o                         
   4  -4   1         68.17         65.98         0.97 o                         
   5  -4   1          2.11          0.62         0.30 o                         
   6  -4   1        105.03        105.74         2.57 o                         
   7  -4   1         35.77         37.48         1.50 o                         
   8  -4   1          0.51          0.27         0.56 o                         
   9  -4   1          0.02         -0.21         1.09 o                         
  10  -4   1          0.55          0.53         1.12 o                         
  -8  -3   1         55.10         55.84         2.35 o                         
  -7  -3   1          4.44          3.67         0.67 o                         
  -6  -3   1         14.01         15.04         0.94 o                         
  -5  -3   1         13.52         16.24         0.77 o                         
  -4  -3   1         11.81          9.87         0.55 o                         
  -3  -3   1         53.53         51.54         1.04 o                         
  -2  -3   1         47.91         52.70         0.95 o                         
  -1  -3   1        857.92        927.58         5.81 o                         
   0  -3   1         17.50         15.26         0.51 o                         
   1  -3   1       1833.53       1956.30        14.13 o                         
   2  -3   1        578.74        570.67         3.83 o                         
   3  -3   1         86.70         82.70         0.98 o                         
   4  -3   1        321.23        326.79         2.60 o                         
   5  -3   1        546.75        557.98         4.12 o                         
   6  -3   1          0.68          2.61         0.71 o                         
   7  -3   1          2.67          4.15         0.61 o                         
   8  -3   1          8.25         10.26         1.13 o                         
   9  -3   1          1.29          0.62         0.84 o                         
  10  -3   1         49.63         56.17         2.65 o                         
  -9  -2   1         18.35         19.54         1.53 o                         
  -8  -2   1         15.73         15.90         0.94 o                         
  -7  -2   1          2.22          1.37         0.44 o                         
  -6  -2   1          1.14          1.88         0.40 o                         
  -5  -2   1          2.04          2.73         0.37 o                         
  -4  -2   1         13.68         16.59         0.59 o                         
  -3  -2   1         49.57         44.79         0.79 o                         
  -2  -2   1        305.88        328.46         2.17 o                         
  -1  -2   1        119.52        118.92         1.03 o                         
   0  -2   1          4.45          4.90         0.32 o                         
   1  -2   1          8.56          8.31         0.30 o                         
   2  -2   1         62.87         70.68         0.76 o                         
   3  -2   1        763.42        769.99         4.70 o                         
   4  -2   1          0.70          0.39         0.20 o                         
   5  -2   1        172.79        179.56         2.23 o                         
   6  -2   1         30.91         24.07         0.86 o                         
   7  -2   1          0.21          0.18         0.40 o                         
   8  -2   1          2.22          1.57         0.60 o                         
   9  -2   1          0.00         -0.05         0.77 o                         
  10  -2   1         25.87         31.05         2.07 o                         
  -9  -1   1          3.58          3.46         0.65 o                         
  -8  -1   1          8.81          9.21         0.64 o                         
  -7  -1   1         15.59         18.21         0.71 o                         
  -6  -1   1          0.25         -0.01         0.29 o                         
  -5  -1   1         15.53         12.45         0.55 o                         
  -4  -1   1       2381.63       2382.50        11.88 o                         
  -3  -1   1       1460.35       1505.76         7.63 o                         
  -2  -1   1       2275.42       2200.32        10.58 o                         
  -1  -1   1       1061.38        959.37         5.33 o                         
   0  -1   1         37.71         25.71         0.37 o                         
   1  -1   1      10470.73       9221.65        68.25 o                         
   2  -1   1        484.36        418.61         2.49 o                         
   3  -1   1        501.09        499.78         2.98 o                         
   4  -1   1          9.16         10.64         0.42 o                         
   5  -1   1         34.94         42.77         0.80 o                         
   6  -1   1          1.57          1.43         0.31 o                         
   7  -1   1          0.43         -0.13         0.32 o                         
   8  -1   1          2.11          2.12         0.54 o                         
   9  -1   1        260.42        285.99         5.16 o                         
  10  -1   1         17.01         25.58         2.24 o                         
 -10   0   1          3.92          4.94         1.27 o                         
  -9   0   1          8.29          7.03         0.79 o                         
  -8   0   1          0.13         -0.38         0.36 o                         
  -7   0   1          2.70          2.71         0.44 o                         
  -6   0   1         55.15         56.48         0.96 o                         
  -5   0   1         48.08         48.70         0.86 o                         
  -4   0   1         73.49         75.61         0.96 o                         
  -3   0   1        644.12        659.86         3.81 o                         
  -2   0   1        583.64        513.08         3.14 o                         
  -1   0   1        155.51        131.32         0.90 o                         
   1   0   1         15.72         12.32         0.19 o                         
   2   0   1        108.25        118.69         0.92 o                         
   3   0   1        163.86        160.58         1.40 o                         
   4   0   1        248.64        251.20         1.90 o                         
   5   0   1        150.17        148.63         1.49 o                         
   6   0   1          0.68          0.28         0.27 o                         
   7   0   1         64.63         64.88         1.37 o                         
   8   0   1          9.91         10.19         0.63 o                         
   9   0   1          4.29          7.36         0.89 o                         
  10   0   1          1.42         -0.11         1.04 o                         
 -10   1   1          0.22          2.40         0.86 o                         
  -9   1   1          3.48          2.93         0.73 o                         
  -8   1   1          3.16          2.36         0.52 o                         
  -7   1   1          0.68          0.11         0.31 o                         
  -6   1   1         30.00         30.88         0.80 o                         
  -5   1   1          0.83          1.52         0.27 o                         
  -4   1   1          0.51          0.39         0.16 o                         
  -3   1   1        107.07         91.28         0.89 o                         
  -2   1   1        397.05        366.94         2.22 o                         
  -1   1   1       3309.04       3352.17        22.05 o                         
   0   1   1       9536.96       8692.86        51.24 o                         
   1   1   1        281.65        309.66         1.80 o                         
   2   1   1        670.79        711.89         3.80 o                         
   3   1   1        206.92        249.09         1.75 o                         
   4   1   1        109.39         95.26         1.14 o                         
   5   1   1        297.85        349.45         2.62 o                         
   6   1   1          7.19          7.91         0.50 o                         
   7   1   1          9.31          9.68         0.59 o                         
   8   1   1          4.54          4.36         0.53 o                         
   9   1   1          0.87          3.08         0.85 o                         
 -10   2   1          2.21          1.11         1.04 o                         
  -9   2   1          0.14         -0.13         0.69 o                         
  -8   2   1          3.88          2.99         0.60 o                         
  -7   2   1         11.47         11.13         0.72 o                         
  -6   2   1         21.83         20.22         0.72 o                         
  -5   2   1          1.39          2.41         0.33 o                         
  -4   2   1        214.12        221.00         1.96 o                         
  -3   2   1        740.69        723.47         4.43 o                         
  -2   2   1        535.49        503.75         3.52 o                         
  -1   2   1         40.35         39.55         0.53 o                         
   0   2   1         15.28         27.43         0.37 o                         
   1   2   1          0.96          5.31         0.16 o                         
   2   2   1       1228.70       1240.40         7.13 o                         
   3   2   1         11.74          9.12         0.44 o                         
   4   2   1         19.00         21.69         0.81 o                         
   5   2   1        203.48        204.52         1.98 o                         
   6   2   1          5.96          4.69         0.50 o                         
   7   2   1         16.86         15.39         0.78 o                         
   8   2   1          2.90          3.53         0.70 o                         
   9   2   1          9.80          7.26         1.06 o                         
 -10   3   1         14.16         14.35         1.71 o                         
  -9   3   1         29.49         27.54         1.59 o                         
  -8   3   1         30.79         29.46         1.36 o                         
  -7   3   1        266.64        248.72         3.17 o                         
  -6   3   1         64.07         61.68         1.99 o                         
  -5   3   1         31.22         37.27         0.79 o                         
  -4   3   1          3.89          9.65         0.54 o                         
  -3   3   1          3.44          3.15         0.30 o                         
  -2   3   1       1370.87       1376.04         8.20 o                         
  -1   3   1        338.42        318.71         2.34 o                         
   0   3   1        307.27        369.69         2.78 o                         
   1   3   1        207.42        210.96         1.98 o                         
   2   3   1        289.65        310.32         2.32 o                         
   3   3   1         21.29         18.81         0.58 o                         
   4   3   1          8.92          8.00         0.49 o                         
   5   3   1         13.33         13.12         0.72 o                         
   6   3   1          6.16          4.92         0.68 o                         
   7   3   1          6.54          6.31         0.89 o                         
   8   3   1         34.61         34.78         2.04 o                         
 -10   4   1          0.45          0.48         1.10 o                         
  -9   4   1          0.39         -0.42         0.81 o                         
  -8   4   1         10.12         10.12         1.04 o                         
  -7   4   1         29.98         29.55         1.30 o                         
  -6   4   1         64.50         65.69         1.50 o                         
  -5   4   1          6.85          4.27         0.44 o                         
  -4   4   1         65.89         74.16         1.22 o                         
  -3   4   1         24.46         23.96         0.64 o                         
  -2   4   1         35.29         38.69         0.90 o                         
  -1   4   1          1.27          2.28         0.30 o                         
   0   4   1        188.30        215.78         1.92 o                         
   1   4   1        308.57        291.78         2.70 o                         
   2   4   1        135.18        137.55         1.75 o                         
   3   4   1          6.52          6.03         0.54 o                         
   4   4   1          1.38          0.47         0.55 o                         
   5   4   1         33.83         31.57         1.57 o                         
   6   4   1          0.15          0.32         0.63 o                         
   7   4   1         39.86         38.53         1.98 o                         
   8   4   1          0.02          0.83         1.30 o                         
 -10   5   1          0.00         -0.92         1.09 o                         
  -9   5   1          0.83         -0.34         0.86 o                         
  -8   5   1         12.77         13.52         1.40 o                         
  -7   5   1          1.72          1.98         0.59 o                         
  -6   5   1          0.01          0.16         0.43 o                         
  -5   5   1         32.35         33.27         1.06 o                         
  -4   5   1        527.78        555.33         4.59 o                         
  -3   5   1         67.79         76.84         1.30 o                         
  -2   5   1         37.75         45.18         0.86 o                         
  -1   5   1        203.61        196.16         2.04 o                         
   0   5   1          3.88          3.79         0.31 o                         
   1   5   1        619.06        610.82         4.90 o                         
   2   5   1         35.18         27.31         1.04 o                         
   3   5   1         51.64         51.02         1.53 o                         
   4   5   1          1.35          0.57         0.60 o                         
   5   5   1         18.95         17.91         1.31 o                         
   6   5   1          5.96          5.43         1.00 o                         
   7   5   1          0.02          0.06         0.98 o                         
 -10   6   1          0.17         -0.13         1.14 o                         
  -9   6   1          0.01          0.81         0.96 o                         
  -8   6   1          0.08          1.43         0.87 o                         
  -7   6   1          0.84          1.92         0.63 o                         
  -6   6   1         22.98         22.20         1.19 o                         
  -5   6   1         35.80         38.36         1.45 o                         
  -4   6   1         32.10         37.68         1.63 o                         
  -3   6   1        150.57        156.91         1.92 o                         
  -2   6   1        113.27        110.92         1.79 o                         
  -1   6   1          7.54          7.25         0.55 o                         
   0   6   1          2.23          3.08         0.50 o                         
   1   6   1        310.56        305.55         3.59 o                         
   2   6   1         26.52         26.90         1.27 o                         
   3   6   1         21.19         20.94         1.33 o                         
   4   6   1         11.83         12.49         1.14 o                         
   5   6   1          4.46          5.57         1.00 o                         
   6   6   1          0.01          0.74         1.00 o                         
  -9   7   1          4.71          9.86         1.43 o                         
  -8   7   1        101.44        114.30         4.28 o                         
  -7   7   1          0.34          1.40         0.74 o                         
  -6   7   1         13.26         14.57         1.10 o                         
  -5   7   1          0.05         -0.62         0.47 o                         
  -4   7   1          1.83          1.40         0.53 o                         
  -3   7   1          0.43         -0.68         0.46 o                         
  -2   7   1         30.22         30.46         1.27 o                         
  -1   7   1          0.42         -1.12         0.56 o                         
   0   7   1       1320.25       1302.74        10.24 o                         
   1   7   1         72.57         67.64         1.84 o                         
   2   7   1        119.82        121.64         2.64 o                         
   3   7   1          2.83          2.64         0.86 o                         
   4   7   1          4.37          5.94         1.16 o                         
   5   7   1         93.79        119.03         4.77 o                         
  -8   8   1          9.54         14.69         1.56 o                         
  -7   8   1          0.85         -0.35         1.01 o                         
  -6   8   1          3.05          2.44         0.90 o                         
  -5   8   1          0.34          0.20         0.73 o                         
  -4   8   1         18.24         19.01         1.44 o                         
  -3   8   1         14.01         14.70         1.53 o                         
  -2   8   1         36.41         34.50         1.66 o                         
  -1   8   1         11.55         10.70         1.07 o                         
   0   8   1          0.58          0.09         0.79 o                         
   1   8   1          7.60          4.71         0.97 o                         
   2   8   1         34.05         33.92         1.85 o                         
   3   8   1          6.38          5.91         1.31 o                         
   4   8   1          0.52          1.36         1.17 o                         
  -8   9   1          1.07          0.39         1.17 o                         
  -7   9   1          8.84         11.40         1.61 o                         
  -6   9   1          0.33          0.46         0.99 o                         
  -5   9   1          0.08          0.32         0.86 o                         
  -4   9   1         75.22         72.51         3.24 o                         
  -3   9   1         16.33         15.46         1.81 o                         
  -2   9   1          1.55          1.28         1.03 o                         
  -1   9   1          0.36          0.18         0.76 o                         
   0   9   1          1.92          2.60         1.02 o                         
   1   9   1          9.70          7.69         1.31 o                         
   2   9   1          1.31          3.47         1.29 o                         
  -6  10   1          3.56          4.06         1.80 o                         
  -5  10   1          5.20          5.14         1.41 o                         
  -4  10   1          2.97          1.94         1.37 o                         
  -3  10   1          0.06          0.36         1.11 o                         
  -2  10   1          7.86          9.22         1.50 o                         
  -1  10   1          0.43          0.59         1.37 o                         
   0  10   1         35.12         42.22         2.65 o                         
   0 -10   2          4.12          3.93         1.23 o                         
   1 -10   2          2.78          3.00         1.13 o                         
   2 -10   2          1.03          0.37         1.12 o                         
   3 -10   2         11.94         15.69         2.04 o                         
   4 -10   2          0.20         -0.54         1.18 o                         
   5 -10   2          0.02          0.31         1.20 o                         
   6 -10   2          1.41          1.71         1.42 o                         
  -2  -9   2         34.56         43.31         3.08 o                         
  -1  -9   2          2.54          2.76         1.00 o                         
   0  -9   2         13.11         15.23         1.36 o                         
   1  -9   2          1.57         -0.49         0.72 o                         
   2  -9   2         12.38         11.79         1.32 o                         
   3  -9   2          1.36          1.05         1.08 o                         
   4  -9   2          5.67          6.48         2.22 o                         
   5  -9   2         16.89         18.23         1.88 o                         
   6  -9   2         12.26         10.89         1.31 o                         
   7  -9   2          2.16          2.74         1.10 o                         
  -4  -8   2          0.45         -1.75         1.16 o                         
  -3  -8   2         10.54         10.88         1.53 o                         
  -2  -8   2          0.59         -0.35         0.67 o                         
  -1  -8   2          0.04         -0.19         0.69 o                         
   0  -8   2         13.49         13.65         1.17 o                         
   1  -8   2         38.55         38.19         1.74 o                         
   2  -8   2        192.68        165.62         2.94 o                         
   3  -8   2          2.08          2.70         0.92 o                         
   4  -8   2          0.38          0.62         0.62 o                         
   5  -8   2         13.56         15.15         1.21 o                         
   6  -8   2          0.17          0.69         0.86 o                         
   7  -8   2         75.84         83.10         2.68 o                         
   8  -8   2         46.72         47.77         2.63 o                         
  -5  -7   2          3.88          4.52         1.40 o                         
  -4  -7   2         20.79         23.95         2.08 o                         
  -3  -7   2          0.94         -0.43         0.65 o                         
  -2  -7   2          2.24          1.82         0.95 o                         
  -1  -7   2         23.17         20.75         1.29 o                         
   0  -7   2         88.38         77.48         2.39 o                         
   1  -7   2          2.27          0.25         0.78 o                         
   2  -7   2         14.41         15.66         0.91 o                         
   3  -7   2          1.40          1.48         0.46 o                         
   4  -7   2          5.94          3.79         0.70 o                         
   5  -7   2          1.15          1.34         0.70 o                         
   6  -7   2         47.75         50.15         1.96 o                         
   7  -7   2          2.26          6.41         1.23 o                         
   8  -7   2          4.82          8.73         1.42 o                         
   9  -7   2          0.28          1.12         1.28 o                         
  -6  -6   2          0.19         -1.73         0.91 o                         
  -5  -6   2          3.86          1.87         1.18 o                         
  -4  -6   2        128.52        128.87         3.04 o                         
  -3  -6   2        253.65        248.33         3.37 o                         
  -2  -6   2       1765.43       1754.70        12.96 o                         
  -1  -6   2         12.60         12.31         0.94 o                         
   0  -6   2          6.75         10.41         0.83 o                         
   1  -6   2          0.41          0.15         0.33 o                         
   2  -6   2          8.76          9.74         0.69 o                         
   3  -6   2          7.20          7.13         0.58 o                         
   4  -6   2        105.71        117.20         1.92 o                         
   5  -6   2          1.45          1.96         0.60 o                         
   6  -6   2        235.75        254.89         3.63 o                         
   7  -6   2         17.81         20.70         1.31 o                         
   8  -6   2          2.19          1.44         0.98 o                         
   9  -6   2          0.00         -0.08         1.06 o                         
  10  -6   2          0.22         -1.03         1.32 o                         
  -7  -5   2          0.04          1.14         1.07 o                         
  -6  -5   2          0.55          0.95         1.02 o                         
  -5  -5   2         20.72         24.90         1.44 o                         
  -4  -5   2          4.63          2.12         0.66 o                         
  -3  -5   2        443.58        442.98         4.53 o                         
  -2  -5   2          0.13         -0.14         0.39 o                         
  -1  -5   2          8.44          8.90         0.57 o                         
   0  -5   2        265.99        235.20         2.36 o                         
   1  -5   2        382.27        384.05         3.32 o                         
   2  -5   2        227.67        252.44         2.53 o                         
   3  -5   2         64.58         62.30         1.14 o                         
   4  -5   2         94.91         89.11         1.34 o                         
   5  -5   2          0.02         -0.57         0.39 o                         
   6  -5   2         21.33         18.47         1.03 o                         
   7  -5   2          0.09          0.42         0.51 o                         
   8  -5   2          1.79          3.72         0.94 o                         
   9  -5   2          3.86          4.50         1.07 o                         
  10  -5   2          2.70         -0.15         1.14 o                         
  -8  -4   2          7.14          6.78         1.32 o                         
  -7  -4   2         10.60          9.48         1.31 o                         
  -6  -4   2          0.01         -0.44         0.67 o                         
  -5  -4   2          2.69          1.92         0.71 o                         
  -4  -4   2         12.04         12.89         0.86 o                         
  -3  -4   2        375.92        355.96         3.36 o                         
  -2  -4   2          3.33          2.51         0.38 o                         
  -1  -4   2         64.88         55.37         0.75 o                         
   0  -4   2         19.23         13.31         0.55 o                         
   1  -4   2        131.32        110.30         1.32 o                         
   2  -4   2       1483.25       1605.68        10.23 o                         
   3  -4   2        370.35        390.32         3.21 o                         
   4  -4   2         19.03         20.86         0.73 o                         
   5  -4   2          0.20          0.02         0.29 o                         
   6  -4   2        161.96        175.36         2.70 o                         
   7  -4   2         13.08         16.99         1.02 o                         
   8  -4   2          1.66          0.59         0.63 o                         
   9  -4   2          1.22          1.52         0.91 o                         
  10  -4   2         10.41         12.80         1.51 o                         
  -8  -3   2          0.21          1.15         0.96 o                         
  -7  -3   2          7.35          7.16         0.98 o                         
  -6  -3   2          0.19         -0.49         0.45 o                         
  -5  -3   2          4.16          5.69         0.58 o                         
  -4  -3   2         79.45         73.93         1.15 o                         
  -3  -3   2        252.25        260.82         2.17 o                         
  -2  -3   2        148.43        134.50         1.40 o                         
  -1  -3   2         27.06         25.99         0.66 o                         
   0  -3   2        108.89         95.89         1.05 o                         
   1  -3   2        143.90        134.43         1.52 o                         
   2  -3   2         76.27         91.59         1.26 o                         
   3  -3   2         17.61         22.51         0.63 o                         
   4  -3   2        405.71        421.45         3.48 o                         
   5  -3   2         47.84         51.42         1.45 o                         
   6  -3   2         34.02         37.15         1.10 o                         
   7  -3   2         18.59         18.09         1.06 o                         
   8  -3   2          4.71          5.62         0.85 o                         
   9  -3   2          4.82          3.87         0.88 o                         
  10  -3   2          0.82          1.84         1.07 o                         
  -9  -2   2          2.02          2.24         1.06 o                         
  -8  -2   2          1.06         -0.33         0.61 o                         
  -7  -2   2          0.60         -0.10         0.37 o                         
  -6  -2   2          1.68          1.59         0.39 o                         
  -5  -2   2          1.18          1.81         0.40 o                         
  -4  -2   2        214.01        225.31         1.93 o                         
  -3  -2   2          6.69          5.81         0.31 o                         
  -2  -2   2        202.79        209.97         1.54 o                         
  -1  -2   2        214.96        229.41         1.80 o                         
   0  -2   2       4778.67       4568.79        26.01 o                         
   1  -2   2         34.97         36.57         0.58 o                         
   2  -2   2        508.68        451.63         3.26 o                         
   3  -2   2        519.22        547.40         3.97 o                         
   4  -2   2        226.77        210.74         1.91 o                         
   5  -2   2       1617.80       1643.45         9.62 o                         
   6  -2   2        171.22        176.63         1.90 o                         
   7  -2   2        137.03        131.41         1.96 o                         
   8  -2   2         58.57         57.74         1.76 o                         
   9  -2   2         10.91         12.92         1.25 o                         
  10  -2   2        139.97        164.42         3.78 o                         
  -9  -1   2          3.26          3.76         0.89 o                         
  -8  -1   2          2.16          1.46         0.45 o                         
  -7  -1   2         28.91         26.79         0.82 o                         
  -6  -1   2          7.58          8.64         0.54 o                         
  -5  -1   2          0.12          0.38         0.26 o                         
  -4  -1   2        282.27        287.52         2.07 o                         
  -3  -1   2         75.62         74.03         0.86 o                         
  -2  -1   2        138.12        144.68         1.08 o                         
  -1  -1   2        343.29        316.57         1.99 o                         
   0  -1   2        572.75        558.43         3.16 o                         
   1  -1   2       1935.33       1895.68        10.22 o                         
   2  -1   2        965.38       1035.95         6.12 o                         
   3  -1   2         85.09         87.30         0.96 o                         
   4  -1   2        192.11        196.45         1.75 o                         
   5  -1   2         74.25         60.36         0.91 o                         
   6  -1   2         10.17         11.47         0.52 o                         
   7  -1   2          0.78          0.33         0.38 o                         
   8  -1   2          4.25          3.82         0.84 o                         
   9  -1   2         12.96         19.08         1.40 o                         
  10  -1   2          0.27          4.00         1.27 o                         
 -10   0   2          2.24          3.08         1.05 o                         
  -9   0   2          5.63          5.65         0.81 o                         
  -8   0   2          0.33          0.47         0.38 o                         
  -7   0   2         78.18         78.24         1.20 o                         
  -6   0   2         35.71         28.25         0.80 o                         
  -5   0   2        193.22        214.15         1.93 o                         
  -4   0   2        373.78        369.55         2.49 o                         
  -3   0   2        518.66        489.69         2.98 o                         
  -2   0   2      11309.31      10767.04        51.53 o                         
  -1   0   2       2038.98       2180.27        11.73 o                         
   0   0   2        463.09        443.85         2.36 o                         
   1   0   2         20.05         40.71         0.45 o                         
   2   0   2        272.90        247.99         1.62 o                         
   3   0   2         97.12         94.04         1.12 o                         
   4   0   2         82.23         93.31         1.02 o                         
   5   0   2          1.49          0.20         0.24 o                         
   6   0   2         20.76         21.44         0.72 o                         
   7   0   2         45.91         46.28         1.02 o                         
   8   0   2          2.26          2.08         0.59 o                         
   9   0   2         69.97         73.73         2.77 o                         
  10   0   2          5.88          5.47         1.13 o                         
 -10   1   2          3.53          3.71         1.13 o                         
  -9   1   2          9.49         10.27         0.97 o                         
  -8   1   2          0.04         -0.14         0.45 o                         
  -7   1   2         12.44         12.91         0.62 o                         
  -6   1   2         74.34         65.67         1.13 o                         
  -5   1   2          5.00          2.36         0.34 o                         
  -4   1   2         21.63         22.82         0.54 o                         
  -3   1   2         78.44         72.94         0.78 o                         
  -2   1   2       1013.19        971.57         5.50 o                         
  -1   1   2        247.03        228.44         1.47 o                         
   0   1   2        476.96        427.73         2.50 o                         
   1   1   2       1454.13       1537.37         8.38 o                         
   2   1   2        176.47        168.92         1.26 o                         
   3   1   2        218.09        193.19         1.50 o                         
   4   1   2        261.69        265.02         2.03 o                         
   5   1   2          0.11         -0.13         0.25 o                         
   6   1   2          0.56         -0.04         0.30 o                         
   7   1   2         37.15         34.52         1.00 o                         
   8   1   2         10.12          8.94         0.75 o                         
   9   1   2          2.09          1.38         0.84 o                         
 -10   2   2          0.33          0.75         1.04 o                         
  -9   2   2          1.48          1.53         0.70 o                         
  -8   2   2         11.48         12.28         0.99 o                         
  -7   2   2         37.44         42.53         1.38 o                         
  -6   2   2         17.67         16.71         0.67 o                         
  -5   2   2        132.81        138.08         1.48 o                         
  -4   2   2         29.20         28.10         0.57 o                         
  -3   2   2       1665.66       1841.16        10.80 o                         
  -2   2   2       1258.35       1109.06         6.65 o                         
  -1   2   2        260.10        242.97         1.78 o                         
   0   2   2       3338.44       3180.45        18.80 o                         
   1   2   2       1820.18       1929.66        14.63 o                         
   2   2   2       5703.22       6140.79        32.81 o                         
   3   2   2         26.35         29.11         0.61 o                         
   4   2   2          0.15          0.12         0.26 o                         
   5   2   2          0.03          0.10         0.27 o                         
   6   2   2         45.70         44.28         1.03 o                         
   7   2   2         11.02         13.72         0.90 o                         
   8   2   2          1.68          0.77         0.73 o                         
   9   2   2          1.67          1.01         0.99 o                         
 -10   3   2          0.06          1.98         1.14 o                         
  -9   3   2          0.86          1.18         0.77 o                         
  -8   3   2          5.51          5.11         0.84 o                         
  -7   3   2         52.33         56.94         2.11 o                         
  -6   3   2          0.59          0.27         0.36 o                         
  -5   3   2         85.32         97.80         1.64 o                         
  -4   3   2          9.43          6.06         0.44 o                         
  -3   3   2         26.15         18.15         0.67 o                         
  -2   3   2         29.54         42.04         0.62 o                         
  -1   3   2         24.38         22.59         0.53 o                         
   0   3   2        206.64        243.16         1.87 o                         
   1   3   2         14.57         10.10         0.54 o                         
   2   3   2        141.29        173.72         1.76 o                         
   3   3   2          4.89          5.33         0.40 o                         
   4   3   2         11.98         14.79         0.67 o                         
   5   3   2          4.82          5.68         0.57 o                         
   6   3   2         31.99         26.57         1.30 o                         
   7   3   2         95.83         98.98         2.31 o                         
   8   3   2          6.28          3.66         1.07 o                         
 -10   4   2          2.21          3.00         1.18 o                         
  -9   4   2          0.24         -0.62         0.80 o                         
  -8   4   2          6.51          7.80         0.98 o                         
  -7   4   2         55.75         60.53         2.45 o                         
  -6   4   2         25.18         23.90         0.91 o                         
  -5   4   2         13.24         15.53         0.80 o                         
  -4   4   2        315.28        270.99         2.65 o                         
  -3   4   2       1047.44       1028.39         6.60 o                         
  -2   4   2          3.54          6.73         0.38 o                         
  -1   4   2        499.33        522.26         3.52 o                         
   0   4   2          0.20          0.00         0.16 o                         
   1   4   2         31.09         29.21         0.84 o                         
   2   4   2        215.88        209.76         2.40 o                         
   3   4   2         60.46         61.85         1.23 o                         
   4   4   2         26.61         30.27         1.04 o                         
   5   4   2         12.98         11.06         0.94 o                         
   6   4   2        137.85        127.12         3.33 o                         
   7   4   2          1.14          1.73         0.85 o                         
   8   4   2          4.02          3.43         1.21 o                         
 -10   5   2          0.08          0.32         1.10 o                         
  -9   5   2          6.94          5.73         1.12 o                         
  -8   5   2         36.23         34.91         1.73 o                         
  -7   5   2          1.38          1.34         0.55 o                         
  -6   5   2         10.41          9.52         0.78 o                         
  -5   5   2          5.61          5.66         0.55 o                         
  -4   5   2         29.41         32.16         1.01 o                         
  -3   5   2        298.20        330.42         2.88 o                         
  -2   5   2         71.37         70.12         1.06 o                         
  -1   5   2         16.12         17.19         0.72 o                         
   0   5   2        287.76        263.16         2.67 o                         
   1   5   2         91.66         98.98         1.72 o                         
   2   5   2        254.24        230.03         3.72 o                         
   3   5   2          2.13          1.09         0.50 o                         
   4   5   2          5.61          5.50         0.97 o                         
   5   5   2         53.83         52.14         2.04 o                         
   6   5   2         17.72         14.37         1.30 o                         
   7   5   2          0.93         -0.10         0.89 o                         
 -10   6   2          0.65         -0.97         1.18 o                         
  -9   6   2          0.06          0.45         0.95 o                         
  -8   6   2          0.07          0.21         0.84 o                         
  -7   6   2          2.39          1.14         0.74 o                         
  -6   6   2         40.50         41.03         1.53 o                         
  -5   6   2          1.23          2.36         0.63 o                         
  -4   6   2        342.29        354.53         3.55 o                         
  -3   6   2         11.82         13.16         0.68 o                         
  -2   6   2         44.94         49.36         1.06 o                         
  -1   6   2          0.03         -0.25         0.53 o                         
   0   6   2          3.17          3.07         0.51 o                         
   1   6   2       4087.26       3954.07        24.54 o                         
   2   6   2         55.91         53.81         1.87 o                         
   3   6   2         23.50         28.21         1.53 o                         
   4   6   2          0.97          0.30         0.73 o                         
   5   6   2          0.06          0.05         1.21 o                         
   6   6   2         25.78         33.16         2.14 o                         
  -9   7   2          0.36          0.67         1.06 o                         
  -8   7   2          0.87          2.68         1.13 o                         
  -7   7   2         10.70         11.41         1.48 o                         
  -6   7   2          0.28          0.99         0.63 o                         
  -5   7   2         12.33          9.68         0.91 o                         
  -4   7   2         21.94         24.21         1.12 o                         
  -3   7   2         11.86         10.92         1.03 o                         
  -2   7   2          6.82          5.60         0.71 o                         
  -1   7   2          0.30         -0.98         0.49 o                         
   0   7   2        205.34        211.14         3.92 o                         
   1   7   2         95.52         99.70         2.13 o                         
   2   7   2        154.19        161.11         3.83 o                         
   3   7   2          2.64          0.54         0.92 o                         
   4   7   2          6.61          7.09         1.20 o                         
   5   7   2          7.69          8.30         1.37 o                         
  -8   8   2          3.24          2.05         1.37 o                         
  -7   8   2          1.27          1.00         0.98 o                         
  -6   8   2          2.16          1.25         0.78 o                         
  -5   8   2          0.01         -0.92         0.68 o                         
  -4   8   2          2.02         -0.10         0.75 o                         
  -3   8   2          1.14          0.95         0.75 o                         
  -2   8   2        106.22        110.19         2.48 o                         
  -1   8   2         36.89         34.75         1.57 o                         
   0   8   2         82.71         79.70         2.06 o                         
   1   8   2          8.57          9.52         1.23 o                         
   2   8   2          4.45          3.90         1.07 o                         
   3   8   2          2.09          0.65         0.98 o                         
   4   8   2          8.56          9.41         1.44 o                         
  -7   9   2          0.10          1.42         1.15 o                         
  -6   9   2          3.59          3.84         1.32 o                         
  -5   9   2         30.20         29.69         2.22 o                         
  -4   9   2          0.17          0.37         1.09 o                         
  -3   9   2         21.55         19.64         1.68 o                         
  -2   9   2          0.01         -0.85         0.88 o                         
  -1   9   2          3.74          3.69         1.01 o                         
   0   9   2         12.02         13.52         1.44 o                         
   1   9   2          0.17         -0.12         0.94 o                         
   2   9   2         58.17         67.81         3.32 o                         
  -6  10   2          0.09          0.77         1.63 o                         
  -5  10   2          2.15          2.20         1.40 o                         
  -4  10   2          1.55          0.75         1.26 o                         
  -3  10   2          0.27          1.25         1.25 o                         
  -2  10   2         14.90         16.38         1.96 o                         
  -1  10   2          9.36          9.75         1.74 o                         
   0  10   2          5.56          7.06         1.53 o                         
   0 -10   3          4.15          6.55         1.28 o                         
   1 -10   3          0.10         -0.59         0.93 o                         
   2 -10   3         10.67          9.79         1.73 o                         
   3 -10   3         12.33         11.54         1.78 o                         
   4 -10   3          0.02         -0.45         1.08 o                         
   5 -10   3          2.96          2.43         1.34 o                         
   6 -10   3          4.07          4.43         1.82 o                         
  -2  -9   3         16.83         16.49         2.25 o                         
  -1  -9   3          3.73          4.72         1.58 o                         
   0  -9   3          0.13          0.22         0.78 o                         
   1  -9   3          1.43         -0.84         0.67 o                         
   2  -9   3          9.60          7.09         1.18 o                         
   3  -9   3        147.04        128.56         4.07 o                         
   4  -9   3          0.89          0.70         1.11 o                         
   5  -9   3         16.27         16.40         1.82 o                         
   6  -9   3          0.13         -1.40         0.70 o                         
   7  -9   3          1.05          1.27         1.01 o                         
  -4  -8   3          0.01         -0.90         1.33 o                         
  -3  -8   3          3.52          3.44         1.19 o                         
  -2  -8   3         11.77         12.20         1.28 o                         
  -1  -8   3         30.10         27.21         1.83 o                         
   0  -8   3          3.25          1.52         0.73 o                         
   1  -8   3        118.67        113.05         2.48 o                         
   2  -8   3          7.78          9.74         1.02 o                         
   3  -8   3         18.36         17.17         1.54 o                         
   4  -8   3          9.53          9.13         0.99 o                         
   5  -8   3          6.18          5.44         1.34 o                         
   6  -8   3         14.70         15.57         1.37 o                         
   7  -8   3         37.06         46.62         2.27 o                         
   8  -8   3          0.46          1.64         1.09 o                         
  -5  -7   3          8.61          9.29         1.58 o                         
  -4  -7   3          5.82          5.78         1.33 o                         
  -3  -7   3          4.59          5.54         1.06 o                         
  -2  -7   3        107.02        102.33         2.53 o                         
  -1  -7   3         40.13         37.90         1.65 o                         
   0  -7   3        112.74         99.62         2.19 o                         
   1  -7   3          0.01         -0.85         0.82 o                         
   2  -7   3        118.37         92.99         2.30 o                         
   3  -7   3         15.77         16.36         0.89 o                         
   4  -7   3         15.30         16.20         1.10 o                         
   5  -7   3         37.20         39.55         1.69 o                         
   6  -7   3         12.24          9.79         1.08 o                         
   7  -7   3        634.92        690.27         9.03 o                         
   8  -7   3         18.38         17.06         1.88 o                         
   9  -7   3          0.29         -1.50         1.07 o                         
  -6  -6   3          0.72         -0.64         1.33 o                         
  -5  -6   3         12.96         13.27         1.38 o                         
  -4  -6   3         17.80         17.79         1.48 o                         
  -3  -6   3        132.65        135.80         2.44 o                         
  -2  -6   3        273.66        275.84         3.49 o                         
  -1  -6   3          1.01         -0.70         0.51 o                         
   0  -6   3          1.77          3.03         0.50 o                         
   1  -6   3          5.01          3.64         0.45 o                         
   2  -6   3         14.60         19.25         0.87 o                         
   3  -6   3         40.27         45.46         1.13 o                         
   4  -6   3          0.12         -0.43         0.36 o                         
   5  -6   3          5.46          6.22         0.75 o                         
   6  -6   3         21.04         20.12         1.31 o                         
   7  -6   3         14.60         16.23         1.20 o                         
   8  -6   3          1.30          1.60         0.98 o                         
   9  -6   3          0.50         -1.79         0.90 o                         
  -7  -5   3          0.12          1.00         1.05 o                         
  -6  -5   3          3.13          6.04         2.50 o                         
  -5  -5   3        318.42        341.03         7.42 o                         
  -4  -5   3         62.75         62.97         1.75 o                         
  -3  -5   3          7.03          5.37         1.16 o                         
  -2  -5   3         20.83         18.40         1.07 o                         
  -1  -5   3        174.86        178.35         2.23 o                         
   0  -5   3         90.61         79.43         1.24 o                         
   1  -5   3        200.09        213.12         2.72 o                         
   2  -5   3        291.15        315.80         2.95 o                         
   3  -5   3          0.15          0.18         0.34 o                         
   4  -5   3         82.25         83.98         1.51 o                         
   5  -5   3          0.90          0.57         0.42 o                         
   6  -5   3        135.05        129.13         2.37 o                         
   7  -5   3         24.99         23.92         1.30 o                         
   8  -5   3          0.72         -0.23         0.75 o                         
   9  -5   3          0.37          0.11         0.94 o                         
  10  -5   3          3.05          2.61         1.30 o                         
  -8  -4   3          0.06         -0.51         1.20 o                         
  -7  -4   3          0.95          1.68         0.87 o                         
  -6  -4   3          9.71         11.21         1.13 o                         
  -5  -4   3         48.30         49.86         1.57 o                         
  -4  -4   3        183.11        184.63         2.82 o                         
  -3  -4   3          4.02          3.71         0.45 o                         
  -2  -4   3        184.17        176.13         2.25 o                         
  -1  -4   3         41.27         50.13         0.91 o                         
   0  -4   3        604.15        734.51         4.91 o                         
   1  -4   3        512.90        631.09         4.38 o                         
   2  -4   3        150.18        144.93         1.66 o                         
   3  -4   3        326.58        326.06         2.82 o                         
   4  -4   3         76.15         72.95         1.29 o                         
   5  -4   3         10.99         11.90         0.69 o                         
   6  -4   3          1.80          2.78         0.54 o                         
   7  -4   3          3.14          2.09         0.61 o                         
   8  -4   3          1.30          0.90         0.71 o                         
   9  -4   3          2.91          3.79         0.94 o                         
  10  -4   3          0.00          0.91         1.05 o                         
  -8  -3   3          2.28          1.24         0.80 o                         
  -7  -3   3          2.76          1.19         0.75 o                         
  -6  -3   3          1.29          0.88         0.50 o                         
  -5  -3   3        150.18        154.93         2.28 o                         
  -4  -3   3         28.55         26.28         0.75 o                         
  -3  -3   3         43.75         42.25         0.87 o                         
  -2  -3   3         29.34         37.89         0.62 o                         
  -1  -3   3        570.12        641.48         4.54 o                         
   0  -3   3         14.15         20.66         0.46 o                         
   1  -3   3         19.35         14.10         0.47 o                         
   2  -3   3        841.93        900.80         7.73 o                         
   3  -3   3        954.25        956.77         6.96 o                         
   4  -3   3        306.21        325.09         3.07 o                         
   5  -3   3          9.06          8.71         0.63 o                         
   6  -3   3        157.97        161.67         2.22 o                         
   7  -3   3         15.85         14.08         0.91 o                         
   8  -3   3          1.91          1.74         0.64 o                         
   9  -3   3         21.77         22.80         1.80 o                         
  10  -3   3         15.40         15.06         1.57 o                         
  -9  -2   3          0.60         -0.34         0.83 o                         
  -8  -2   3          7.44          7.45         0.82 o                         
  -7  -2   3          0.10          0.53         0.47 o                         
  -6  -2   3          2.07          2.48         0.42 o                         
  -5  -2   3         10.32         10.55         0.54 o                         
  -4  -2   3         25.10         24.42         0.65 o                         
  -3  -2   3        180.75        187.68         1.65 o                         
  -2  -2   3         30.98         53.77         0.68 o                         
  -1  -2   3        518.04        462.26         2.84 o                         
   0  -2   3         96.02         93.53         0.87 o                         
   1  -2   3         60.77         60.51         0.66 o                         
   2  -2   3          0.69          1.07         0.16 o                         
   3  -2   3        313.75        307.24         3.34 o                         
   4  -2   3        944.68        909.38         5.55 o                         
   5  -2   3        308.48        325.67         2.62 o                         
   6  -2   3         38.11         37.48         0.92 o                         
   7  -2   3         24.73         20.99         1.52 o                         
   8  -2   3         15.33         15.58         1.08 o                         
   9  -2   3         24.72         27.38         1.65 o                         
  10  -2   3          0.18          1.99         1.26 o                         
  -9  -1   3          2.78          1.03         0.75 o                         
  -8  -1   3          0.67         -0.20         0.47 o                         
  -7  -1   3         61.40         70.24         1.22 o                         
  -6  -1   3        557.85        557.08         3.71 o                         
  -5  -1   3          5.01          7.01         0.43 o                         
  -4  -1   3         90.87         77.08         0.92 o                         
  -3  -1   3         92.11         99.36         0.93 o                         
  -2  -1   3        170.55        190.65         1.36 o                         
  -1  -1   3       6290.29       6309.06        34.28 o                         
   0  -1   3          0.57          0.73         0.19 o                         
   1  -1   3       2610.01       2609.11        15.50 o                         
   2  -1   3          5.28          3.60         0.19 o                         
   3  -1   3        535.77        519.22         3.55 o                         
   4  -1   3         16.83         24.18         0.60 o                         
   5  -1   3          2.10          2.92         0.43 o                         
   6  -1   3         44.11         43.31         0.99 o                         
   7  -1   3         45.10         42.00         1.22 o                         
   8  -1   3         38.74         41.81         1.64 o                         
   9  -1   3          6.47          7.12         1.07 o                         
  10  -1   3         40.92         39.82         2.28 o                         
 -10   0   3          0.01         -0.60         0.82 o                         
  -9   0   3          1.02          0.87         0.68 o                         
  -8   0   3          5.88          5.23         0.58 o                         
  -7   0   3          1.07          1.64         0.45 o                         
  -6   0   3         26.36         21.50         0.71 o                         
  -5   0   3         35.50         28.27         0.70 o                         
  -4   0   3        199.68        200.55         1.62 o                         
  -3   0   3        644.95        656.57         3.64 o                         
  -2   0   3       1269.12       1310.67         6.69 o                         
  -1   0   3        171.74        204.95         1.34 o                         
   0   0   3        135.87        107.32         0.73 o                         
   1   0   3         91.65         98.63         0.76 o                         
   2   0   3          0.60          0.21         0.08 o                         
   3   0   3         88.23         96.14         1.11 o                         
   4   0   3          8.23          8.90         0.39 o                         
   5   0   3        195.73        193.37         1.74 o                         
   6   0   3         42.30         41.87         0.92 o                         
   7   0   3          2.74          3.47         0.48 o                         
   8   0   3         48.79         46.74         1.90 o                         
   9   0   3          0.49          0.93         0.86 o                         
 -10   1   3          5.44          4.75         1.09 o                         
  -9   1   3         10.22         11.12         1.14 o                         
  -8   1   3          5.02          5.06         0.65 o                         
  -7   1   3        100.36         92.04         1.38 o                         
  -6   1   3          2.39          3.07         0.40 o                         
  -5   1   3          6.92          6.97         0.43 o                         
  -4   1   3         18.54         13.37         0.45 o                         
  -3   1   3        764.95        757.22         4.66 o                         
  -1   1   3       2409.83       2283.14        12.26 o                         
   0   1   3        351.49        302.51         1.88 o                         
   1   1   3        162.07        133.95         1.24 o                         
   2   1   3        155.02        143.92         1.18 o                         
   3   1   3       3085.76       3356.80        17.41 o                         
   4   1   3          5.74          4.78         0.33 o                         
   5   1   3        416.42        420.12         2.99 o                         
   6   1   3          3.87          3.42         0.46 o                         
   7   1   3         57.32         60.21         1.27 o                         
   8   1   3          0.46         -0.24         0.58 o                         
   9   1   3          3.51          3.20         0.90 o                         
 -10   2   3          0.86         -0.37         0.94 o                         
  -9   2   3          2.81          2.45         0.75 o                         
  -8   2   3          0.39          0.27         0.53 o                         
  -7   2   3          3.17          1.98         0.55 o                         
  -6   2   3          0.40          0.86         0.33 o                         
  -5   2   3          1.72          1.02         0.34 o                         
  -4   2   3         24.47         26.01         0.63 o                         
  -3   2   3          6.23          8.88         0.32 o                         
  -2   2   3         14.72         13.00         0.42 o                         
  -1   2   3        839.60        813.47         4.94 o                         
   0   2   3       1359.09       1371.42         7.97 o                         
   1   2   3        230.46        265.15         2.01 o                         
   2   2   3        882.60        913.07         5.79 o                         
   3   2   3         14.81         10.72         0.51 o                         
   4   2   3        269.59        272.44         2.44 o                         
   5   2   3          4.96          3.94         0.40 o                         
   6   2   3         17.85         15.27         0.81 o                         
   7   2   3         66.32         61.95         1.74 o                         
   8   2   3          2.68          2.01         0.84 o                         
   9   2   3          0.71          1.63         0.99 o                         
 -10   3   3          0.02         -0.24         0.90 o                         
  -9   3   3         12.18         13.99         1.23 o                         
  -8   3   3          0.04          0.85         0.64 o                         
  -7   3   3         79.00         67.98         1.88 o                         
  -6   3   3         40.83         41.69         1.09 o                         
  -5   3   3        105.57        102.44         3.42 o                         
  -4   3   3         17.26         18.21         0.96 o                         
  -3   3   3        612.80        692.03         5.23 o                         
  -2   3   3          0.22          0.68         0.19 o                         
  -1   3   3        106.40        119.21         1.23 o                         
   0   3   3       1943.09       2036.72        12.43 o                         
   1   3   3         50.92         50.92         0.92 o                         
   2   3   3       2464.63       2859.92        16.54 o                         
   3   3   3        261.24        284.73         2.54 o                         
   4   3   3          1.31          2.47         0.36 o                         
   5   3   3         45.47         47.06         1.45 o                         
   6   3   3         44.17         42.61         1.63 o                         
   7   3   3          2.92          2.82         0.80 o                         
   8   3   3          2.50          2.85         1.08 o                         
 -10   4   3          0.00          0.83         1.00 o                         
  -9   4   3         10.40          9.84         1.30 o                         
  -8   4   3         36.40         33.27         1.68 o                         
  -7   4   3         15.66         14.71         1.10 o                         
  -6   4   3          0.09          0.11         0.35 o                         
  -5   4   3         12.48         15.75         0.77 o                         
  -4   4   3        152.15        133.13         1.81 o                         
  -3   4   3         19.05         16.29         0.85 o                         
  -2   4   3        186.77        206.88         1.92 o                         
  -1   4   3        165.63        162.73         1.74 o                         
   0   4   3          3.66          3.39         0.24 o                         
   1   4   3         45.98         49.36         1.03 o                         
   2   4   3         37.03         31.56         1.02 o                         
   3   4   3         31.41         36.92         1.02 o                         
   4   4   3        164.39        148.33         2.34 o                         
   5   4   3          5.06          2.82         0.63 o                         
   6   4   3         71.71         69.43         2.07 o                         
   7   4   3          0.02         -0.43         0.84 o                         
   8   4   3          0.00         -1.36         0.91 o                         
 -10   5   3          4.76          3.46         1.11 o                         
  -9   5   3          0.20         -0.53         0.91 o                         
  -8   5   3          0.06         -0.30         0.62 o                         
  -7   5   3          3.28          2.34         0.70 o                         
  -6   5   3          4.15          1.41         0.83 o                         
  -5   5   3          4.74          6.16         0.56 o                         
  -4   5   3         59.72         54.99         1.19 o                         
  -3   5   3        289.67        329.42         3.62 o                         
  -2   5   3        173.38        175.17         1.78 o                         
  -1   5   3        195.48        187.22         2.05 o                         
   0   5   3         29.45         34.46         1.01 o                         
   1   5   3         50.25         53.74         1.20 o                         
   2   5   3         60.44         56.06         1.30 o                         
   3   5   3          2.54          3.84         0.63 o                         
   4   5   3          7.80          6.76         0.91 o                         
   5   5   3          6.97          5.29         0.90 o                         
   6   5   3         20.17         17.20         1.55 o                         
   7   5   3         13.68         10.43         1.61 o                         
  -9   6   3          2.13          1.28         1.05 o                         
  -8   6   3          4.32          3.65         0.96 o                         
  -7   6   3         12.34         12.91         1.16 o                         
  -6   6   3          0.27         -0.57         0.75 o                         
  -5   6   3         62.17         63.57         1.44 o                         
  -4   6   3         46.66         50.88         1.31 o                         
  -3   6   3         12.65         10.93         0.65 o                         
  -2   6   3        103.09        106.28         1.45 o                         
  -1   6   3          7.45          8.25         0.68 o                         
   0   6   3        108.87        111.51         2.19 o                         
   1   6   3          6.54          6.86         0.71 o                         
   2   6   3         42.72         48.78         1.72 o                         
   3   6   3         12.61         11.60         1.10 o                         
   4   6   3         20.79         24.54         1.55 o                         
   5   6   3         11.50         13.21         1.39 o                         
   6   6   3          2.96          4.98         1.20 o                         
  -9   7   3          0.20          2.36         1.11 o                         
  -8   7   3          2.02          2.79         1.07 o                         
  -7   7   3          0.01         -0.09         0.83 o                         
  -6   7   3          1.54          1.90         0.67 o                         
  -5   7   3         27.82         25.12         1.27 o                         
  -4   7   3         17.60         19.24         1.06 o                         
  -3   7   3         64.80         66.01         1.48 o                         
  -2   7   3        164.63        162.29         2.32 o                         
  -1   7   3         28.32         29.18         1.24 o                         
   0   7   3        178.37        180.16         2.80 o                         
   1   7   3        240.54        246.25         3.73 o                         
   2   7   3         15.98         16.80         1.27 o                         
   3   7   3          8.11          4.71         0.96 o                         
   4   7   3         31.38         34.68         2.09 o                         
   5   7   3          8.28          9.98         1.42 o                         
  -8   8   3          0.76          1.58         1.02 o                         
  -7   8   3          0.04          0.46         0.86 o                         
  -6   8   3          1.88          2.02         0.92 o                         
  -5   8   3          0.70         -0.37         0.66 o                         
  -4   8   3          0.62         -0.07         0.77 o                         
  -3   8   3          6.51          3.01         0.84 o                         
  -2   8   3        176.64        187.54         3.18 o                         
  -1   8   3        153.59        156.95         2.73 o                         
   0   8   3          0.01         -0.30         0.66 o                         
   1   8   3         40.69         41.30         2.13 o                         
   2   8   3          1.37         -0.24         0.84 o                         
   3   8   3         10.84         15.48         1.56 o                         
   4   8   3          2.75          2.99         1.16 o                         
  -7   9   3          5.04          5.47         1.37 o                         
  -6   9   3         30.61         34.72         2.65 o                         
  -5   9   3          4.83          6.02         1.50 o                         
  -4   9   3          1.24          0.86         0.98 o                         
  -3   9   3         10.07          6.29         1.69 o                         
  -2   9   3          2.02          1.71         1.11 o                         
  -1   9   3         20.68         22.77         1.86 o                         
   0   9   3          5.07          4.27         1.58 o                         
   1   9   3          3.87          4.12         1.18 o                         
   2   9   3         20.91         24.90         2.60 o                         
  -6  10   3          0.60          0.64         1.38 o                         
  -5  10   3          6.97          7.00         1.85 o                         
  -4  10   3          0.70          0.55         1.51 o                         
  -3  10   3          0.78          2.64         1.31 o                         
  -2  10   3         10.32         13.57         1.94 o                         
  -1  10   3          0.25         -2.31         1.15 o                         
   0  10   3          1.35          1.39         1.25 o                         
   0 -10   4         11.30         15.65         1.80 o                         
   1 -10   4          3.76          3.03         1.30 o                         
   2 -10   4          4.26          4.33         1.41 o                         
   3 -10   4          3.04          4.39         1.43 o                         
   4 -10   4          1.60          0.78         1.27 o                         
   5 -10   4          3.91          4.30         1.46 o                         
   6 -10   4          0.65          2.19         1.52 o                         
  -2  -9   4          9.21          8.62         1.66 o                         
  -1  -9   4          4.33          3.79         1.18 o                         
   0  -9   4         28.96         28.58         1.81 o                         
   1  -9   4          7.56          4.77         0.98 o                         
   2  -9   4          5.03          2.96         0.92 o                         
   3  -9   4          2.43          2.75         1.14 o                         
   4  -9   4          1.33          2.54         1.20 o                         
   5  -9   4          2.11          2.01         1.08 o                         
   6  -9   4          0.48          1.21         0.98 o                         
   7  -9   4          5.48          7.28         1.38 o                         
  -4  -8   4          1.02          1.04         1.41 o                         
  -3  -8   4          0.20         -1.46         0.97 o                         
  -2  -8   4         50.12         53.52         2.68 o                         
  -1  -8   4          0.75          0.81         0.71 o                         
   0  -8   4          0.33          0.77         0.74 o                         
   1  -8   4         58.54         57.46         2.10 o                         
   2  -8   4          0.13         -0.34         0.88 o                         
   3  -8   4        225.05        208.75         3.87 o                         
   4  -8   4         79.71         78.41         2.29 o                         
   5  -8   4         13.58         18.01         1.31 o                         
   6  -8   4        100.64        102.17         2.73 o                         
   7  -8   4          3.33          3.71         1.21 o                         
   8  -8   4         24.00         25.35         2.08 o                         
  -5  -7   4          0.24         -0.95         1.10 o                         
  -4  -7   4          8.30         10.13         1.40 o                         
  -3  -7   4          2.81          3.99         1.09 o                         
  -2  -7   4          0.18         -1.25         0.76 o                         
  -1  -7   4        101.29         97.12         2.72 o                         
   0  -7   4          0.16         -1.09         0.54 o                         
   1  -7   4        116.84        102.46         2.55 o                         
   2  -7   4         24.70         22.63         1.11 o                         
   3  -7   4          0.00         -0.83         0.45 o                         
   4  -7   4         31.45         35.70         1.56 o                         
   5  -7   4          0.89         -0.07         0.68 o                         
   6  -7   4          0.36          3.40         0.98 o                         
   7  -7   4          0.03          7.37         1.27 o                         
   8  -7   4         16.16         19.39         1.78 o                         
   9  -7   4          0.01          0.34         1.04 o                         
  -6  -6   4         16.86         18.86         2.21 o                         
  -5  -6   4         11.94         12.06         1.33 o                         
  -4  -6   4        142.86        141.46         3.92 o                         
  -3  -6   4         39.11         40.85         1.98 o                         
  -2  -6   4        144.35        141.98         2.54 o                         
  -1  -6   4         44.55         44.69         1.53 o                         
   0  -6   4         11.14          5.50         0.59 o                         
   1  -6   4          3.72          4.86         0.57 o                         
   2  -6   4          0.79          2.42         0.42 o                         
   3  -6   4         70.39         71.65         1.36 o                         
   4  -6   4         18.33         18.21         0.95 o                         
   5  -6   4         76.09         77.21         1.89 o                         
   6  -6   4          0.54          0.41         0.69 o                         
   7  -6   4        139.21        146.67         3.21 o                         
   8  -6   4         25.35         23.21         1.87 o                         
   9  -6   4          7.96          6.96         1.23 o                         
  -7  -5   4          0.07          0.13         1.12 o                         
  -6  -5   4         52.17         58.78         2.40 o                         
  -5  -5   4        133.26        143.20         3.01 o                         
  -4  -5   4        249.56        260.19         5.83 o                         
  -3  -5   4         13.64         13.34         0.93 o                         
  -2  -5   4         50.91         49.35         1.22 o                         
  -1  -5   4         35.35         41.76         1.09 o                         
   0  -5   4        169.71        195.59         2.37 o                         
   1  -5   4        285.49        300.02         2.83 o                         
   2  -5   4        152.87        128.84         1.76 o                         
   3  -5   4        205.90        188.18         2.13 o                         
   4  -5   4         22.56         25.67         0.99 o                         
   5  -5   4         34.21         32.74         1.13 o                         
   6  -5   4          6.09          6.32         0.78 o                         
   7  -5   4          8.96          9.22         1.07 o                         
   8  -5   4         18.83         23.19         1.62 o                         
   9  -5   4          0.70          1.18         0.94 o                         
  10  -5   4          3.55          3.99         1.16 o                         
  -8  -4   4          0.52          1.74         1.41 o                         
  -7  -4   4          6.86          7.21         1.14 o                         
  -6  -4   4          0.48          0.92         0.91 o                         
  -5  -4   4        877.16        916.77        12.82 o                         
  -4  -4   4         15.08         15.89         0.88 o                         
  -3  -4   4         12.20         13.36         0.70 o                         
  -2  -4   4        477.63        491.88         4.56 o                         
  -1  -4   4        596.13        654.60         5.21 o                         
   0  -4   4       3601.94       3870.87        23.18 o                         
   1  -4   4        344.09        352.60         2.66 o                         
   2  -4   4        181.04        237.94         2.15 o                         
   3  -4   4        101.93        104.26         1.20 o                         
   4  -4   4         23.21         25.53         1.02 o                         
   5  -4   4         34.17         37.76         1.22 o                         
   6  -4   4          0.17          0.66         0.39 o                         
   7  -4   4         12.84          9.87         0.94 o                         
   8  -4   4          0.70          0.92         0.70 o                         
   9  -4   4          0.11         -0.87         0.67 o                         
  10  -4   4          0.04         -0.57         0.98 o                         
  -8  -3   4          2.33          3.33         1.02 o                         
  -7  -3   4          0.48          0.04         0.74 o                         
  -6  -3   4         58.89         61.43         2.23 o                         
  -5  -3   4          7.86         10.03         0.70 o                         
  -4  -3   4         58.79         60.62         0.96 o                         
  -3  -3   4         88.74         81.80         1.00 o                         
  -2  -3   4        122.65        136.16         1.65 o                         
  -1  -3   4        836.23        954.78         6.37 o                         
   0  -3   4        588.87        603.09         4.00 o                         
   1  -3   4         29.52         28.93         0.52 o                         
   2  -3   4        152.22        167.33         1.43 o                         
   3  -3   4          4.19          4.36         0.39 o                         
   4  -3   4        102.49        106.30         1.76 o                         
   5  -3   4        115.65        121.53         1.76 o                         
   6  -3   4          6.08          6.58         0.57 o                         
   7  -3   4          0.30         -0.32         0.49 o                         
   8  -3   4          7.28          6.28         0.88 o                         
   9  -3   4          3.57          3.00         0.98 o                         
  10  -3   4          2.52          1.99         1.10 o                         
  -9  -2   4          0.96          0.96         0.89 o                         
  -8  -2   4          3.17          3.75         0.85 o                         
  -7  -2   4          0.01         -0.15         0.54 o                         
  -6  -2   4          5.48          7.28         0.55 o                         
  -5  -2   4         61.58         64.84         1.11 o                         
  -4  -2   4         36.95         28.43         0.68 o                         
  -3  -2   4        172.13        221.11         1.77 o                         
  -2  -2   4         83.63         89.67         0.90 o                         
  -1  -2   4        985.80       1062.29         6.07 o                         
   0  -2   4        228.89        241.62         1.75 o                         
   1  -2   4        303.28        284.39         2.02 o                         
   2  -2   4       1387.82       1477.27         8.70 o                         
   3  -2   4       2812.92       2999.90        17.12 o                         
   4  -2   4         10.90         11.66         0.46 o                         
   5  -2   4         27.12         27.55         0.67 o                         
   6  -2   4          4.79          5.88         0.54 o                         
   7  -2   4          0.44         -0.25         0.61 o                         
   8  -2   4        247.33        263.80         4.40 o                         
   9  -2   4         39.67         40.12         2.08 o                         
  10  -2   4          2.94          2.09         1.24 o                         
  -9  -1   4          0.53          0.91         0.75 o                         
  -8  -1   4          0.01         -0.94         0.47 o                         
  -7  -1   4          5.65          5.77         0.55 o                         
  -6  -1   4          0.19          1.11         0.35 o                         
  -5  -1   4         31.21         30.18         0.73 o                         
  -4  -1   4         67.59         60.86         0.98 o                         
  -3  -1   4         44.86         63.27         1.03 o                         
  -2  -1   4        107.61         99.55         0.87 o                         
  -1  -1   4         56.58         57.80         0.80 o                         
   0  -1   4        126.38        154.14         1.21 o                         
   1  -1   4       1768.60       1716.31         9.80 o                         
   2  -1   4         70.03         65.46         0.71 o                         
   3  -1   4        165.43        163.73         1.46 o                         
   4  -1   4        131.21        121.07         1.34 o                         
   5  -1   4         51.95         52.31         0.95 o                         
   6  -1   4         19.27         15.65         0.72 o                         
   7  -1   4          8.34          8.10         1.18 o                         
   8  -1   4         68.22         84.85         1.99 o                         
   9  -1   4          2.42          4.77         1.14 o                         
  10  -1   4          2.17          1.28         1.05 o                         
 -10   0   4          2.42          2.20         1.10 o                         
  -9   0   4          7.56          9.08         1.05 o                         
  -8   0   4          0.46         -0.23         0.54 o                         
  -7   0   4          0.00          0.46         0.35 o                         
  -6   0   4        398.29        373.54         2.86 o                         
  -5   0   4        228.88        228.73         1.92 o                         
  -4   0   4        149.02        132.61         1.30 o                         
  -3   0   4        738.96        669.16         3.85 o                         
  -2   0   4       1662.26       1550.70         8.54 o                         
  -1   0   4      13749.60      12565.22        84.57 o                         
   0   0   4        189.92        164.83         1.07 o                         
   1   0   4        373.34        333.45         2.00 o                         
   2   0   4        391.18        394.75         2.63 o                         
   3   0   4         33.71         34.70         0.63 o                         
   4   0   4         21.99         25.34         0.72 o                         
   5   0   4         21.78         17.79         0.65 o                         
   6   0   4          6.16          7.67         0.51 o                         
   7   0   4        839.36        870.53         8.73 o                         
   8   0   4         60.12         65.73         2.21 o                         
   9   0   4         18.47         15.77         1.38 o                         
 -10   1   4          0.19         -0.61         0.95 o                         
  -9   1   4          0.30          0.09         0.81 o                         
  -8   1   4         11.88         12.21         0.86 o                         
  -7   1   4          7.94          8.28         0.65 o                         
  -6   1   4          7.74          8.51         0.56 o                         
  -5   1   4         83.98         82.00         1.29 o                         
  -4   1   4         97.78         74.25         1.01 o                         
  -3   1   4          1.76          3.74         0.26 o                         
  -2   1   4        250.43        278.06         2.20 o                         
  -1   1   4         22.75         25.63         0.44 o                         
   0   1   4         90.28         99.17         0.90 o                         
   1   1   4        212.97        216.56         1.73 o                         
   2   1   4        307.80        321.28         2.39 o                         
   3   1   4        791.22        827.01         5.12 o                         
   4   1   4         12.75          8.29         0.41 o                         
   5   1   4        191.40        191.90         1.87 o                         
   6   1   4         21.35         20.16         0.80 o                         
   7   1   4         44.93         47.71         1.65 o                         
   8   1   4          4.19          2.11         0.78 o                         
   9   1   4          2.63          1.71         0.98 o                         
 -10   2   4          0.05         -1.38         0.91 o                         
  -9   2   4          0.08         -0.57         0.77 o                         
  -8   2   4         11.30         10.83         0.90 o                         
  -7   2   4         10.16         12.07         0.89 o                         
  -6   2   4          4.76          4.51         0.46 o                         
  -5   2   4         68.68         68.13         1.20 o                         
  -4   2   4         17.37         22.42         0.78 o                         
  -3   2   4       1205.42       1262.02         7.28 o                         
  -2   2   4       1945.67       2018.74        11.04 o                         
  -1   2   4        105.69        126.59         1.34 o                         
   0   2   4         16.24         21.64         0.41 o                         
   1   2   4          1.65          0.46         0.17 o                         
   2   2   4         41.09         38.66         1.39 o                         
   3   2   4        584.00        707.02         4.67 o                         
   4   2   4        102.74        106.13         1.46 o                         
   5   2   4          0.34          0.17         0.29 o                         
   6   2   4          5.85          3.55         0.58 o                         
   7   2   4          2.72          1.74         0.72 o                         
   8   2   4          0.62          0.48         0.78 o                         
   9   2   4          1.48          0.82         1.16 o                         
 -10   3   4          1.23          1.35         1.00 o                         
  -9   3   4          0.51          0.40         0.74 o                         
  -8   3   4          0.92          1.62         0.66 o                         
  -7   3   4          0.75          0.70         0.53 o                         
  -6   3   4         22.31         24.22         1.20 o                         
  -5   3   4         98.69         98.34         1.47 o                         
  -4   3   4         64.17         58.64         1.52 o                         
  -3   3   4          3.32          6.43         0.33 o                         
  -2   3   4         41.95         31.86         0.64 o                         
  -1   3   4         52.23         48.86         0.76 o                         
   0   3   4       1069.92       1079.88         6.66 o                         
   1   3   4         20.55         28.36         0.57 o                         
   2   3   4         48.79         60.84         0.90 o                         
   3   3   4        435.23        456.38         3.59 o                         
   4   3   4         15.27         17.36         0.81 o                         
   5   3   4         63.27         49.75         1.54 o                         
   6   3   4          1.04          1.21         0.61 o                         
   7   3   4         19.35         16.15         1.40 o                         
   8   3   4         10.29         11.35         1.43 o                         
 -10   4   4          4.19          2.66         1.04 o                         
  -9   4   4         29.25         27.51         1.70 o                         
  -8   4   4          8.03          7.07         0.96 o                         
  -7   4   4          0.52          0.23         0.58 o                         
  -6   4   4          0.81          0.10         0.40 o                         
  -5   4   4          4.19          5.77         0.77 o                         
  -4   4   4         59.31         67.66         1.28 o                         
  -3   4   4        109.01        103.94         1.22 o                         
  -2   4   4         62.03         60.85         1.23 o                         
  -1   4   4         90.43         94.80         1.28 o                         
   0   4   4         77.24         82.59         1.47 o                         
   1   4   4         91.90         83.50         1.37 o                         
   2   4   4         21.79         27.58         0.98 o                         
   3   4   4          4.56          4.37         0.56 o                         
   4   4   4         43.24         40.74         1.39 o                         
   5   4   4          7.64          9.10         0.86 o                         
   6   4   4        130.15        130.71         2.80 o                         
   7   4   4          0.41         -0.47         0.92 o                         
 -10   5   4          2.79          2.94         1.15 o                         
  -9   5   4          8.75          9.23         1.31 o                         
  -8   5   4          9.13          7.12         1.05 o                         
  -7   5   4          4.42          3.95         0.79 o                         
  -6   5   4         17.50         18.80         1.11 o                         
  -5   5   4          9.99         11.84         0.88 o                         
  -4   5   4         11.97         15.23         0.81 o                         
  -3   5   4          4.34          5.20         0.42 o                         
  -2   5   4         77.06         71.46         1.29 o                         
  -1   5   4         83.29         73.93         1.13 o                         
   0   5   4         55.70         55.75         1.19 o                         
   1   5   4          0.01          0.22         0.36 o                         
   2   5   4          0.57          0.83         0.47 o                         
   3   5   4         78.74         69.18         1.72 o                         
   4   5   4          1.08         -0.41         0.61 o                         
   5   5   4        122.16        122.19         3.72 o                         
   6   5   4          3.14          3.21         0.92 o                         
   7   5   4          0.20         -0.75         1.00 o                         
  -9   6   4          1.03          0.74         1.25 o                         
  -8   6   4          1.02          1.37         0.90 o                         
  -7   6   4          0.25         -0.46         0.62 o                         
  -6   6   4        104.09        101.87         2.32 o                         
  -5   6   4         25.73         28.43         1.23 o                         
  -4   6   4         57.75         54.69         1.48 o                         
  -3   6   4        108.93        114.54         1.77 o                         
  -2   6   4         10.69         12.79         0.64 o                         
  -1   6   4        633.36        643.68         5.29 o                         
   0   6   4         29.01         29.26         1.11 o                         
   1   6   4         69.80         70.07         1.67 o                         
   2   6   4          3.31          2.57         0.75 o                         
   3   6   4         13.10         13.08         1.29 o                         
   4   6   4          0.80          0.31         0.74 o                         
   5   6   4          0.70          0.19         0.89 o                         
   6   6   4         10.40         12.23         1.50 o                         
  -9   7   4          0.34          1.13         1.06 o                         
  -8   7   4          2.05          0.76         0.93 o                         
  -7   7   4          7.28          7.54         1.16 o                         
  -6   7   4          3.86          3.09         0.85 o                         
  -5   7   4         32.14         29.39         1.37 o                         
  -4   7   4         17.15         17.43         0.98 o                         
  -3   7   4          0.01         -1.11         0.55 o                         
  -2   7   4         18.17         21.25         1.06 o                         
  -1   7   4         51.97         60.72         1.60 o                         
   0   7   4         27.13         31.97         1.30 o                         
   1   7   4          3.83          3.25         0.79 o                         
   2   7   4         33.83         37.11         1.82 o                         
   3   7   4         21.84         25.00         1.73 o                         
   4   7   4          0.12          2.26         0.97 o                         
   5   7   4          0.10         -0.13         1.16 o                         
  -8   8   4          1.02          0.98         1.09 o                         
  -7   8   4          1.57          1.34         0.99 o                         
  -6   8   4          2.73          2.02         0.93 o                         
  -5   8   4          4.13          1.96         1.14 o                         
  -4   8   4         14.94         15.76         1.32 o                         
  -3   8   4          3.96          3.23         0.85 o                         
  -2   8   4        491.46        480.35         5.49 o                         
  -1   8   4          0.05         -0.32         0.64 o                         
   0   8   4         51.03         48.15         2.21 o                         
   1   8   4         13.96         14.68         1.53 o                         
   2   8   4          7.68         10.16         1.30 o                         
   3   8   4        137.83        170.42         3.88 o                         
  -7   9   4          0.11         -0.37         1.17 o                         
  -6   9   4          8.09          8.52         2.56 o                         
  -5   9   4          8.98          8.48         1.74 o                         
  -4   9   4          5.55          5.06         1.18 o                         
  -3   9   4          2.79          2.87         1.10 o                         
  -2   9   4          0.00          0.91         1.16 o                         
  -1   9   4          7.33          6.87         1.57 o                         
   0   9   4         15.06         16.34         1.54 o                         
   1   9   4          2.22          0.83         1.00 o                         
   2   9   4          0.42          0.58         1.07 o                         
  -5  10   4          2.37          2.90         2.49 o                         
  -4  10   4          0.21          1.31         1.30 o                         
  -3  10   4          1.28          0.97         1.73 o                         
  -2  10   4          5.56          9.34         1.80 o                         
  -1  10   4          4.31          5.17         1.65 o                         
   0 -10   5         17.76         21.07         2.04 o                         
   1 -10   5          0.35          2.05         1.35 o                         
   2 -10   5          0.28         -0.09         1.23 o                         
   3 -10   5          2.94          2.08         1.28 o                         
   4 -10   5         12.80         13.40         1.79 o                         
   5 -10   5          3.88          4.13         1.73 o                         
  -2  -9   5          3.32          5.55         1.45 o                         
  -1  -9   5          0.80          0.01         1.00 o                         
   0  -9   5          0.54         -0.11         0.92 o                         
   1  -9   5          8.68          9.36         1.14 o                         
   2  -9   5          5.60          2.38         1.09 o                         
   3  -9   5          2.76          2.81         1.00 o                         
   4  -9   5          5.95          5.00         1.27 o                         
   5  -9   5          0.98          0.64         0.93 o                         
   6  -9   5          0.02         -0.06         0.97 o                         
   7  -9   5          2.62          2.36         1.10 o                         
  -4  -8   5         17.74         20.91         1.90 o                         
  -3  -8   5          5.19          7.62         1.38 o                         
  -2  -8   5         10.96         13.63         2.58 o                         
  -1  -8   5          7.52          8.46         1.69 o                         
   0  -8   5         22.20         20.61         1.39 o                         
   1  -8   5          3.89          3.69         0.84 o                         
   2  -8   5          1.25          0.84         0.72 o                         
   3  -8   5         56.93         53.59         2.24 o                         
   4  -8   5         34.12         34.37         1.96 o                         
   5  -8   5          4.40          3.44         0.86 o                         
   6  -8   5          2.80          3.19         0.99 o                         
   7  -8   5          0.41          0.30         1.01 o                         
   8  -8   5         10.33         11.99         1.50 o                         
  -5  -7   5          2.35          2.24         1.07 o                         
  -4  -7   5         10.99          9.37         1.51 o                         
  -3  -7   5          0.61          0.33         0.94 o                         
  -2  -7   5         44.00         40.31         2.18 o                         
  -1  -7   5         20.63         18.74         1.25 o                         
   0  -7   5        224.09        187.26         3.63 o                         
   1  -7   5         16.24         13.61         0.96 o                         
   2  -7   5          1.74          0.02         0.54 o                         
   3  -7   5          0.62          0.15         0.46 o                         
   4  -7   5          6.94          5.47         0.72 o                         
   5  -7   5        263.42        260.26         3.78 o                         
   6  -7   5        155.02        159.16         3.56 o                         
   7  -7   5         12.11         14.62         1.60 o                         
   8  -7   5         13.69         12.30         1.40 o                         
   9  -7   5          1.13          0.20         1.04 o                         
  -6  -6   5          2.91          1.07         1.05 o                         
  -5  -6   5          0.73          0.74         0.88 o                         
  -4  -6   5          3.83          4.15         1.01 o                         
  -3  -6   5         22.63         23.41         2.00 o                         
  -2  -6   5         77.02         66.66         1.80 o                         
  -1  -6   5          2.25          1.18         0.79 o                         
   0  -6   5          7.41          8.82         0.71 o                         
   1  -6   5          4.20          6.69         0.63 o                         
   2  -6   5          1.28          0.94         0.34 o                         
   3  -6   5          2.96          1.62         0.52 o                         
   4  -6   5         94.05         93.75         1.77 o                         
   5  -6   5          9.22         13.01         1.06 o                         
   6  -6   5         21.15         27.12         1.46 o                         
   7  -6   5          3.08          2.44         0.84 o                         
   8  -6   5         13.58         18.02         1.51 o                         
   9  -6   5         11.91         12.58         1.48 o                         
  -7  -5   5         11.52         10.49         1.44 o                         
  -6  -5   5         62.54         58.79         2.96 o                         
  -5  -5   5        210.45        227.40         4.08 o                         
  -4  -5   5       1047.54       1044.02        10.40 o                         
  -3  -5   5         25.40         27.36         1.25 o                         
  -2  -5   5          7.38          6.11         0.59 o                         
  -1  -5   5          8.75         10.28         0.67 o                         
   0  -5   5        108.50        119.95         1.81 o                         
   1  -5   5          3.13          0.09         0.25 o                         
   2  -5   5        342.14        351.63         2.86 o                         
   3  -5   5         30.81         35.17         0.81 o                         
   4  -5   5        215.30        226.75         2.98 o                         
   5  -5   5          8.00          8.64         0.70 o                         
   6  -5   5          0.07          0.33         0.50 o                         
   7  -5   5          2.02          0.69         0.86 o                         
   8  -5   5         12.78         12.16         1.27 o                         
   9  -5   5         25.45         24.53         2.06 o                         
  10  -5   5          0.31          0.16         1.01 o                         
  -8  -4   5          0.12         -0.15         1.04 o                         
  -7  -4   5          5.06          6.80         1.27 o                         
  -6  -4   5          0.15          0.10         0.84 o                         
  -5  -4   5        248.28        251.86         4.04 o                         
  -4  -4   5          2.26          2.22         0.71 o                         
  -3  -4   5          0.40         -0.40         0.31 o                         
  -2  -4   5        159.62        144.31         1.82 o                         
  -1  -4   5        248.46        269.40         2.76 o                         
   0  -4   5        508.25        551.14         3.96 o                         
   1  -4   5         16.48         17.98         0.63 o                         
   2  -4   5        107.09        115.91         1.31 o                         
   3  -4   5         17.89         17.42         0.60 o                         
   4  -4   5        206.70        198.54         2.26 o                         
   5  -4   5          3.83          3.42         0.45 o                         
   6  -4   5         18.28         19.30         0.90 o                         
   7  -4   5         31.56         32.14         1.56 o                         
   8  -4   5          3.73          3.02         0.88 o                         
   9  -4   5         12.15         11.93         1.36 o                         
  10  -4   5          0.31          1.45         0.98 o                         
  -8  -3   5          0.61          0.64         1.00 o                         
  -7  -3   5          0.77          1.06         0.82 o                         
  -6  -3   5          3.23          5.49         0.87 o                         
  -5  -3   5        126.66        116.01         2.26 o                         
  -4  -3   5          1.53          1.75         0.36 o                         
  -3  -3   5          0.02          0.36         0.21 o                         
  -2  -3   5         72.90         65.60         0.83 o                         
  -1  -3   5         97.37         99.34         1.24 o                         
   0  -3   5       1119.29       1245.65         7.23 o                         
   1  -3   5        790.85        803.13         4.72 o                         
   2  -3   5         20.24         18.72         0.53 o                         
   3  -3   5         75.69         77.52         0.97 o                         
   4  -3   5        974.77       1103.79         7.63 o                         
   5  -3   5         60.87         67.84         1.25 o                         
   6  -3   5         41.45         37.35         1.32 o                         
   7  -3   5          0.54          0.25         0.57 o                         
   8  -3   5         11.62         12.09         1.35 o                         
   9  -3   5          6.30          7.78         1.36 o                         
  10  -3   5          0.47          0.29         1.01 o                         
  -9  -2   5          0.74         -0.34         0.99 o                         
  -8  -2   5          0.00          0.01         0.80 o                         
  -7  -2   5          0.01         -0.12         0.62 o                         
  -6  -2   5         18.00         19.16         1.25 o                         
  -5  -2   5         52.45         57.76         1.07 o                         
  -4  -2   5         33.48         30.04         0.74 o                         
  -3  -2   5          3.62          4.53         0.31 o                         
  -2  -2   5         14.99         14.65         0.36 o                         
  -1  -2   5        215.42        181.64         1.42 o                         
   0  -2   5         15.54          5.43         0.33 o                         
   1  -2   5        421.54        436.99         3.03 o                         
   2  -2   5       1088.39       1047.88         6.44 o                         
   3  -2   5         34.38         35.52         0.64 o                         
   4  -2   5         39.40         49.37         1.13 o                         
   5  -2   5        128.89        118.47         1.47 o                         
   6  -2   5         30.90         34.28         1.31 o                         
   7  -2   5         19.77         20.15         1.17 o                         
   8  -2   5         35.63         32.40         1.55 o                         
   9  -2   5         13.59         10.17         1.44 o                         
  10  -2   5          0.60         -1.45         1.13 o                         
  -9  -1   5          0.66          0.45         0.79 o                         
  -8  -1   5          8.21          6.37         1.11 o                         
  -7  -1   5          2.99          2.75         0.70 o                         
  -6  -1   5         48.16         48.61         1.03 o                         
  -5  -1   5         28.92         29.84         0.71 o                         
  -4  -1   5         13.06         10.68         0.44 o                         
  -3  -1   5         36.12         26.69         0.48 o                         
  -2  -1   5       1404.90       1284.76         7.23 o                         
  -1  -1   5          4.76          6.50         0.40 o                         
   0  -1   5        932.63        852.25         4.87 o                         
   1  -1   5       1542.57       1620.99         8.93 o                         
   2  -1   5        173.30        168.47         1.54 o                         
   3  -1   5       4405.47       4846.84        25.98 o                         
   4  -1   5        461.17        457.83         3.33 o                         
   5  -1   5        290.43        295.63         2.60 o                         
   6  -1   5        134.43        132.75         1.90 o                         
   7  -1   5         26.43         25.57         1.29 o                         
   8  -1   5        687.58        726.73         7.19 o                         
   9  -1   5          3.92          3.83         1.09 o                         
  10  -1   5          0.53          0.69         1.06 o                         
  -9   0   5          1.35          0.62         0.78 o                         
  -8   0   5          2.10          2.02         0.75 o                         
  -7   0   5          4.28          3.98         0.59 o                         
  -6   0   5         36.53         33.68         1.32 o                         
  -5   0   5         22.95         25.18         0.68 o                         
  -4   0   5         24.60         20.26         0.68 o                         
  -3   0   5        138.66        134.81         1.28 o                         
  -2   0   5        118.61        108.80         0.99 o                         
  -1   0   5       1260.44       1308.38         7.19 o                         
   0   0   5       1219.08       1278.30         6.47 o                         
   1   0   5        332.49        333.25         2.06 o                         
   2   0   5        468.22        515.65         3.20 o                         
   3   0   5        144.48        161.52         1.46 o                         
   4   0   5         24.79         25.80         0.68 o                         
   5   0   5         18.07         20.59         0.64 o                         
   6   0   5          4.79          2.65         0.48 o                         
   7   0   5         52.55         58.78         1.78 o                         
   8   0   5         12.80         15.11         1.28 o                         
   9   0   5         16.83         14.91         1.37 o                         
 -10   1   5          0.54          1.91         1.07 o                         
  -9   1   5         15.59         14.37         1.54 o                         
  -8   1   5          5.07          3.57         0.71 o                         
  -7   1   5         48.12         48.10         1.33 o                         
  -6   1   5         43.64         41.37         0.91 o                         
  -5   1   5        142.12        126.39         1.71 o                         
  -4   1   5       3525.04       3449.77        17.93 o                         
  -3   1   5        273.93        310.41         2.26 o                         
  -2   1   5         25.61         28.09         0.58 o                         
  -1   1   5        103.63        113.37         1.03 o                         
   0   1   5        270.35        246.87         1.83 o                         
   1   1   5        239.62        234.43         1.89 o                         
   2   1   5        190.82        219.24         1.82 o                         
   3   1   5         89.07         77.63         1.03 o                         
   4   1   5         41.40         38.73         0.82 o                         
   5   1   5        211.73        220.62         2.36 o                         
   6   1   5         12.33         11.48         0.90 o                         
   7   1   5        121.77        124.16         2.97 o                         
   8   1   5          8.42          8.32         1.23 o                         
   9   1   5          3.09          2.41         1.01 o                         
 -10   2   5          0.09         -0.58         0.96 o                         
  -9   2   5          0.59          1.22         0.89 o                         
  -8   2   5         11.78         11.36         0.99 o                         
  -7   2   5          0.32          0.05         0.54 o                         
  -6   2   5          0.62          1.25         0.45 o                         
  -5   2   5         27.67         29.59         0.79 o                         
  -4   2   5        536.76        495.22         3.48 o                         
  -3   2   5         81.30         75.42         0.88 o                         
  -2   2   5        121.72        113.50         1.09 o                         
  -1   2   5        559.12        584.40         3.45 o                         
   0   2   5        255.92        267.60         1.96 o                         
   1   2   5        425.47        415.69         3.21 o                         
   2   2   5        581.79        582.49         4.63 o                         
   3   2   5         74.60         77.35         0.96 o                         
   4   2   5         10.18          7.54         0.42 o                         
   5   2   5         85.65         85.44         1.70 o                         
   6   2   5         30.61         25.74         1.22 o                         
   7   2   5          1.49          1.53         0.72 o                         
   8   2   5          0.76          0.48         0.80 o                         
 -10   3   5          5.98          7.31         1.28 o                         
  -9   3   5         12.57         15.65         1.36 o                         
  -8   3   5         12.40         13.47         1.14 o                         
  -7   3   5         17.88         15.83         1.01 o                         
  -6   3   5          0.91          0.66         0.61 o                         
  -5   3   5        219.86        253.10         2.60 o                         
  -4   3   5        550.13        465.45         3.45 o                         
  -3   3   5         23.33         26.36         1.18 o                         
  -2   3   5        530.14        547.34         4.68 o                         
  -1   3   5        582.05        593.00         4.22 o                         
   0   3   5       3082.84       3368.92        19.12 o                         
   1   3   5          4.47          2.76         0.26 o                         
   2   3   5          3.64          3.08         0.27 o                         
   3   3   5         82.91         96.35         1.29 o                         
   4   3   5        128.72        105.75         1.89 o                         
   5   3   5          5.52          6.58         0.83 o                         
   6   3   5          4.73          5.82         0.89 o                         
   7   3   5          2.71          2.49         0.92 o                         
   8   3   5          1.95          0.55         1.02 o                         
 -10   4   5          1.13          0.98         1.06 o                         
  -9   4   5          9.45         10.16         1.33 o                         
  -8   4   5          0.18         -0.02         0.67 o                         
  -7   4   5          5.75          6.62         0.82 o                         
  -6   4   5          3.55          2.85         0.58 o                         
  -5   4   5          6.23          5.65         0.55 o                         
  -4   4   5         21.14         27.19         1.07 o                         
  -3   4   5          1.81          1.14         0.43 o                         
  -2   4   5          6.10         10.09         0.54 o                         
  -1   4   5          3.36          1.69         0.34 o                         
   0   4   5        264.91        299.78         2.67 o                         
   1   4   5         21.85         23.65         0.71 o                         
   2   4   5         12.93         14.19         0.66 o                         
   3   4   5          7.81          6.88         0.67 o                         
   4   4   5         48.78         36.64         1.54 o                         
   5   4   5        190.05        177.11         2.83 o                         
   6   4   5         23.25         19.22         1.68 o                         
   7   4   5          0.15         -1.34         0.93 o                         
 -10   5   5          2.48          1.91         1.18 o                         
  -9   5   5          4.47          4.23         1.14 o                         
  -8   5   5          1.67          1.60         0.77 o                         
  -7   5   5          0.76          1.04         0.69 o                         
  -6   5   5         59.67         60.05         1.68 o                         
  -5   5   5        282.52        268.75         3.34 o                         
  -4   5   5         14.06         11.83         0.74 o                         
  -3   5   5         29.59         36.27         0.98 o                         
  -2   5   5         11.46         12.39         0.82 o                         
  -1   5   5          1.79          2.47         0.38 o                         
   0   5   5        370.53        351.29         3.73 o                         
   1   5   5         38.31         39.73         1.11 o                         
   2   5   5         32.90         33.40         1.31 o                         
   3   5   5         14.92         12.33         0.89 o                         
   4   5   5        166.94        146.56         2.55 o                         
   5   5   5         13.14         12.24         1.24 o                         
   6   5   5          1.15         -0.39         0.94 o                         
   7   5   5          2.63          1.28         1.24 o                         
  -9   6   5          1.35         -0.73         0.97 o                         
  -8   6   5          0.71          1.07         0.96 o                         
  -7   6   5          0.11          0.21         0.75 o                         
  -6   6   5          9.53         10.62         1.31 o                         
  -5   6   5         47.91         49.42         1.41 o                         
  -4   6   5          5.80          5.93         0.79 o                         
  -3   6   5          2.76          2.23         0.47 o                         
  -2   6   5        142.30        144.18         1.75 o                         
  -1   6   5        127.36        129.83         2.61 o                         
   0   6   5        247.61        237.89         2.99 o                         
   1   6   5          0.01         -0.15         0.51 o                         
   2   6   5          0.76         -0.03         0.54 o                         
   3   6   5         72.52         66.93         2.23 o                         
   4   6   5         41.18         38.02         2.25 o                         
   5   6   5          0.08         -0.30         0.87 o                         
   6   6   5         28.26         33.07         2.43 o                         
  -9   7   5          0.30          1.27         1.18 o                         
  -8   7   5          3.73          4.28         1.14 o                         
  -7   7   5          4.36          4.10         1.07 o                         
  -6   7   5         32.68         28.25         1.58 o                         
  -5   7   5          0.33          0.13         0.57 o                         
  -4   7   5          0.01         -0.19         0.48 o                         
  -3   7   5          3.39          2.42         0.69 o                         
  -2   7   5          1.71          1.43         0.56 o                         
  -1   7   5       2365.97       2347.06        15.58 o                         
   0   7   5         58.87         57.11         1.76 o                         
   1   7   5          2.75          3.66         0.81 o                         
   2   7   5          0.50         -0.08         0.68 o                         
   3   7   5          2.33          2.06         0.89 o                         
   4   7   5         46.99         61.16         2.76 o                         
   5   7   5          3.89          0.75         1.28 o                         
  -8   8   5          0.26         -0.11         1.18 o                         
  -7   8   5          0.75          0.74         0.96 o                         
  -6   8   5          5.11          6.37         1.13 o                         
  -5   8   5          6.80          8.14         2.09 o                         
  -4   8   5          3.09          4.04         1.08 o                         
  -3   8   5          0.39         -0.18         0.73 o                         
  -2   8   5         49.90         50.85         2.00 o                         
  -1   8   5         14.62         17.19         1.41 o                         
   0   8   5         60.37         65.77         3.94 o                         
   1   8   5          7.27          6.55         1.16 o                         
   2   8   5         13.69         14.22         1.85 o                         
   3   8   5         16.57         23.99         1.93 o                         
  -7   9   5          0.00         -0.24         1.33 o                         
  -6   9   5          1.26          2.46         1.83 o                         
  -5   9   5          0.02         -0.07         1.40 o                         
  -4   9   5         22.13         24.79         1.93 o                         
  -3   9   5         14.74         13.98         1.55 o                         
  -2   9   5         31.18         24.71         2.43 o                         
  -1   9   5         10.71         12.53         1.71 o                         
   0   9   5          0.02         -0.34         0.95 o                         
   1   9   5          9.94         11.67         1.47 o                         
   2   9   5         10.37         10.17         1.55 o                         
  -5  10   5          4.27          0.23         1.62 o                         
  -4  10   5          0.05          0.88         1.44 o                         
  -3  10   5          3.49          0.26         1.61 o                         
  -2  10   5          2.83          3.26         1.49 o                         
  -1  10   5          0.02          0.36         1.40 o                         
   1 -10   6          1.44          0.63         1.27 o                         
   2 -10   6          4.30          4.19         1.40 o                         
   3 -10   6          9.21          9.62         1.69 o                         
   4 -10   6          0.32          2.95         1.35 o                         
   5 -10   6          2.85          7.48         1.60 o                         
  -2  -9   6          1.89          3.19         1.17 o                         
  -1  -9   6          0.00         -0.19         0.90 o                         
   0  -9   6         26.81         26.54         1.85 o                         
   1  -9   6         29.80         30.09         1.88 o                         
   2  -9   6          0.25         -0.52         1.14 o                         
   3  -9   6         10.85          9.37         1.36 o                         
   4  -9   6         14.92         15.59         1.82 o                         
   5  -9   6          0.16         -0.48         0.90 o                         
   6  -9   6         11.74         14.77         2.53 o                         
   7  -9   6          0.33         -0.26         1.29 o                         
  -4  -8   6         16.66         17.89         1.98 o                         
  -3  -8   6          0.16         -0.55         0.82 o                         
  -2  -8   6          0.17         -0.63         0.85 o                         
  -1  -8   6          9.16          6.02         1.11 o                         
   0  -8   6         32.46         31.56         1.77 o                         
   1  -8   6        286.73        233.63         3.51 o                         
   2  -8   6          0.99          1.28         0.77 o                         
   3  -8   6         51.48         51.04         1.84 o                         
   4  -8   6          0.07          1.19         0.77 o                         
   5  -8   6          1.17          0.59         0.75 o                         
   6  -8   6         43.57         41.18         2.08 o                         
   7  -8   6          3.47          2.21         1.11 o                         
   8  -8   6          1.07          0.51         1.00 o                         
  -5  -7   6          2.72          0.55         0.87 o                         
  -4  -7   6          5.50          5.75         1.18 o                         
  -3  -7   6         31.99         30.15         1.87 o                         
  -2  -7   6         10.47         10.35         1.19 o                         
  -1  -7   6        128.53        124.58         3.12 o                         
   0  -7   6         14.64         15.04         1.12 o                         
   1  -7   6         11.85         10.08         0.80 o                         
   2  -7   6         12.55         10.28         0.81 o                         
   3  -7   6         32.82         28.88         1.39 o                         
   4  -7   6         66.61         68.62         1.63 o                         
   5  -7   6        234.72        240.88         3.58 o                         
   6  -7   6          3.57          2.61         0.85 o                         
   7  -7   6          2.61          1.89         1.02 o                         
   8  -7   6          0.08         -1.24         0.88 o                         
   9  -7   6          0.08          1.47         1.08 o                         
  -6  -6   6          0.93          1.28         1.11 o                         
  -5  -6   6          4.16          2.57         1.01 o                         
  -4  -6   6        154.65        149.43         3.59 o                         
  -3  -6   6         71.48         72.55         2.30 o                         
  -2  -6   6         97.90         86.93         2.33 o                         
  -1  -6   6         12.39          7.43         0.75 o                         
   0  -6   6         70.61         52.55         1.30 o                         
   1  -6   6          0.27          0.42         0.37 o                         
   2  -6   6          0.03          0.28         0.31 o                         
   3  -6   6         29.40         29.83         1.28 o                         
   4  -6   6         39.34         39.59         1.29 o                         
   5  -6   6       2111.19       2115.11        15.36 o                         
   6  -6   6        157.34        151.62         2.89 o                         
   7  -6   6          4.52          3.75         0.96 o                         
   8  -6   6          0.04         -0.49         0.72 o                         
   9  -6   6          0.98         -0.07         1.20 o                         
  -7  -5   6          0.07         -1.23         1.07 o                         
  -6  -5   6         13.72         11.99         1.38 o                         
  -5  -5   6         34.48         34.07         2.21 o                         
  -4  -5   6         70.05         80.97         2.39 o                         
  -3  -5   6          8.10          6.52         0.94 o                         
  -2  -5   6          2.55          2.03         0.44 o                         
  -1  -5   6          5.01          4.48         0.49 o                         
   0  -5   6          1.96          4.37         0.47 o                         
   1  -5   6        108.38        112.35         1.37 o                         
   2  -5   6          2.55          2.15         0.33 o                         
   3  -5   6         13.93         11.62         0.61 o                         
   4  -5   6         30.81         34.28         1.10 o                         
   5  -5   6         67.07         63.79         1.41 o                         
   6  -5   6          3.24          3.14         0.73 o                         
   7  -5   6         12.57         12.16         1.13 o                         
   8  -5   6         12.48         15.78         1.45 o                         
   9  -5   6         14.12         15.34         1.50 o                         
  -7  -4   6        122.00        134.80         4.02 o                         
  -6  -4   6         19.04         18.57         1.55 o                         
  -5  -4   6          1.07          0.86         0.81 o                         
  -4  -4   6          2.94          2.55         0.68 o                         
  -3  -4   6         41.20         46.81         1.09 o                         
  -2  -4   6          5.42          5.90         0.45 o                         
  -1  -4   6         50.26         58.91         1.03 o                         
   0  -4   6        515.26        565.90         4.09 o                         
   1  -4   6         22.54         39.52         0.76 o                         
   2  -4   6        122.25        123.63         1.38 o                         
   3  -4   6          0.11         -0.19         0.21 o                         
   4  -4   6        221.43        211.18         2.38 o                         
   5  -4   6         59.87         51.19         1.18 o                         
   6  -4   6          0.29         -0.23         0.46 o                         
   7  -4   6          7.78          6.64         0.88 o                         
   8  -4   6          7.52          7.51         1.09 o                         
   9  -4   6         26.39         29.34         1.89 o                         
  10  -4   6          7.99          6.74         1.36 o                         
  -8  -3   6          4.84          2.71         1.12 o                         
  -7  -3   6         29.26         29.06         2.01 o                         
  -6  -3   6         59.82         70.30         2.03 o                         
  -5  -3   6          3.38          2.60         0.63 o                         
  -4  -3   6         27.64         22.04         1.03 o                         
  -3  -3   6         22.04         30.28         0.64 o                         
  -2  -3   6        578.89        627.33         4.11 o                         
  -1  -3   6        488.34        570.20         3.74 o                         
   0  -3   6        257.12        263.33         2.08 o                         
   1  -3   6        387.57        416.73         2.96 o                         
   2  -3   6         98.59         91.67         1.11 o                         
   3  -3   6         85.39         94.92         1.17 o                         
   4  -3   6          0.74          0.96         0.43 o                         
   5  -3   6         52.94         59.59         1.18 o                         
   6  -3   6          5.39          3.12         0.70 o                         
   7  -3   6          2.56          2.51         0.60 o                         
   8  -3   6          0.15          0.51         0.76 o                         
   9  -3   6          0.21         -1.40         0.70 o                         
  10  -3   6          3.55          2.47         1.25 o                         
  -9  -2   6          0.58         -0.52         0.95 o                         
  -8  -2   6          0.11         -0.16         0.89 o                         
  -7  -2   6         50.36         57.08         3.93 o                         
  -6  -2   6          0.02         -0.06         0.57 o                         
  -5  -2   6          6.86          6.25         0.58 o                         
  -4  -2   6          0.57          0.80         0.26 o                         
  -3  -2   6         77.01         90.64         1.04 o                         
  -2  -2   6          2.85          8.71         0.34 o                         
  -1  -2   6         76.47         79.89         0.83 o                         
   0  -2   6        880.91        958.14         5.89 o                         
   1  -2   6        924.15        982.19         6.09 o                         
   2  -2   6       1168.64       1219.60        11.65 o                         
   3  -2   6         11.10          8.44         0.38 o                         
   4  -2   6        519.37        591.26         4.25 o                         
   5  -2   6        149.37        144.05         1.62 o                         
   6  -2   6         38.00         40.86         1.28 o                         
   7  -2   6         73.37         71.49         1.68 o                         
   8  -2   6         43.05         39.83         1.77 o                         
   9  -2   6          0.23         -1.04         0.81 o                         
  10  -2   6          0.37         -1.70         0.85 o                         
  -9  -1   6          0.21         -0.75         0.89 o                         
  -8  -1   6          1.03          0.24         0.80 o                         
  -7  -1   6          1.08          0.81         0.61 o                         
  -6  -1   6          7.63          7.21         0.73 o                         
  -5  -1   6         25.46         24.69         0.68 o                         
  -4  -1   6          1.30          4.53         0.29 o                         
  -3  -1   6        226.57        220.08         1.67 o                         
  -2  -1   6         44.58         50.32         1.55 o                         
  -1  -1   6         25.97         30.21         0.68 o                         
   0  -1   6          0.44         -0.07         0.10 o                         
   1  -1   6        401.85        421.75         2.79 o                         
   2  -1   6       1316.38       1304.71         8.35 o                         
   3  -1   6        958.74        987.29         6.41 o                         
   4  -1   6        115.25        100.06         1.17 o                         
   5  -1   6        100.04         92.89         1.76 o                         
   6  -1   6         13.72         13.24         0.79 o                         
   7  -1   6         68.52         66.95         1.73 o                         
   8  -1   6          2.94          5.85         1.03 o                         
   9  -1   6          0.18         -1.65         0.82 o                         
  -9   0   6          7.53          8.58         1.36 o                         
  -8   0   6        124.25        115.41         3.49 o                         
  -7   0   6          4.70          3.76         0.76 o                         
  -6   0   6          3.58          3.76         0.48 o                         
  -5   0   6         70.14         69.12         1.04 o                         
  -4   0   6        259.64        279.45         2.30 o                         
  -3   0   6       1764.23       1881.19        10.52 o                         
  -2   0   6         36.46         33.68         0.65 o                         
  -1   0   6       1468.05       1360.30         7.79 o                         
   0   0   6         70.65         83.43         0.99 o                         
   1   0   6         86.62         71.36         0.76 o                         
   2   0   6        183.35        206.06         1.57 o                         
   3   0   6         21.83         21.73         0.53 o                         
   4   0   6        221.64        200.85         1.77 o                         
   5   0   6        113.08        104.23         1.28 o                         
   6   0   6        102.90        102.88         1.67 o                         
   7   0   6         39.91         37.97         1.55 o                         
   8   0   6         68.75         71.74         2.52 o                         
   9   0   6          3.94          2.51         0.97 o                         
 -10   1   6          0.17         -1.91         0.96 o                         
  -9   1   6          0.02         -1.08         0.75 o                         
  -8   1   6          2.54          1.64         0.77 o                         
  -7   1   6          5.46          4.70         0.69 o                         
  -6   1   6         27.33         26.92         0.99 o                         
  -5   1   6         77.91         80.78         1.21 o                         
  -4   1   6        333.79        335.02         2.61 o                         
  -3   1   6        130.71        137.27         1.46 o                         
  -2   1   6          0.66          3.45         0.28 o                         
  -1   1   6        375.80        369.32         2.57 o                         
   0   1   6         40.32         41.30         0.61 o                         
   1   1   6        282.63        307.04         2.29 o                         
   2   1   6         46.25         66.28         1.00 o                         
   3   1   6        513.78        548.65         3.95 o                         
   4   1   6         78.99         73.17         1.14 o                         
   5   1   6        111.59        109.52         2.09 o                         
   6   1   6        248.24        226.01         4.28 o                         
   7   1   6          0.01         -0.35         0.64 o                         
   8   1   6         17.49         17.77         1.62 o                         
   9   1   6         11.84         13.85         1.47 o                         
 -10   2   6          1.28          0.61         1.01 o                         
  -9   2   6         20.86         18.91         2.03 o                         
  -8   2   6          0.06          0.15         0.69 o                         
  -7   2   6          2.61          3.15         0.68 o                         
  -6   2   6          4.30          2.87         0.54 o                         
  -5   2   6         34.29         38.17         1.01 o                         
  -4   2   6       9162.88       8821.07        72.81 o                         
  -3   2   6        262.57        250.10         2.18 o                         
  -2   2   6        109.34         88.15         0.96 o                         
  -1   2   6        440.79        441.38         2.78 o                         
   0   2   6        670.69        671.03         4.17 o                         
   1   2   6       4074.10       4521.24        28.37 o                         
   2   2   6         82.05         81.50         1.60 o                         
   3   2   6        484.55        503.81         3.76 o                         
   4   2   6         52.79         60.39         1.36 o                         
   5   2   6         47.24         47.48         1.45 o                         
   6   2   6          1.85          1.27         0.65 o                         
   7   2   6         21.29         19.13         1.38 o                         
   8   2   6          0.16         -0.56         0.76 o                         
 -10   3   6          0.29         -0.01         1.15 o                         
  -9   3   6          0.96          2.39         1.07 o                         
  -8   3   6          0.66          0.37         0.69 o                         
  -7   3   6          0.63          0.40         0.59 o                         
  -6   3   6          3.85          2.80         0.58 o                         
  -5   3   6          1.42          0.70         0.41 o                         
  -4   3   6         16.06         17.28         0.75 o                         
  -3   3   6        137.07        116.98         1.70 o                         
  -2   3   6        271.22        261.65         2.19 o                         
  -1   3   6         70.66         67.46         0.99 o                         
   0   3   6        639.97        646.42         4.39 o                         
   1   3   6         25.00         36.14         0.67 o                         
   2   3   6        262.01        287.77         2.75 o                         
   3   3   6         12.21         13.44         0.69 o                         
   4   3   6         45.92         43.54         1.40 o                         
   5   3   6         69.34         51.43         1.63 o                         
   6   3   6         13.28         14.53         1.22 o                         
   7   3   6          0.57          0.49         0.75 o                         
   8   3   6          3.81          2.47         1.16 o                         
 -10   4   6          0.15         -0.51         1.54 o                         
  -9   4   6         14.08         10.55         1.42 o                         
  -8   4   6          8.38          8.76         1.02 o                         
  -7   4   6          9.95          9.34         0.87 o                         
  -6   4   6          0.96          1.01         0.55 o                         
  -5   4   6         48.62         54.27         1.34 o                         
  -4   4   6          9.87         16.84         0.87 o                         
  -3   4   6         33.36         31.53         1.07 o                         
  -2   4   6        360.33        347.49         3.02 o                         
  -1   4   6          7.56          7.36         0.66 o                         
   0   4   6        977.72       1075.13         7.33 o                         
   1   4   6         87.58         93.04         1.23 o                         
   2   4   6          0.23          0.65         0.33 o                         
   3   4   6        102.77        107.12         1.93 o                         
   4   4   6        153.87        130.30         2.48 o                         
   5   4   6          0.05          1.17         0.70 o                         
   6   4   6         13.62         13.53         1.28 o                         
   7   4   6          0.15         -0.28         1.02 o                         
  -9   5   6          3.33          3.99         1.17 o                         
  -8   5   6          0.03         -0.32         0.70 o                         
  -7   5   6          1.69          2.92         0.84 o                         
  -6   5   6         32.56         29.89         1.63 o                         
  -5   5   6          0.19         -0.10         0.47 o                         
  -4   5   6         69.92         75.58         1.51 o                         
  -3   5   6         16.57         19.58         1.01 o                         
  -2   5   6          2.37          3.14         0.43 o                         
  -1   5   6         47.82         45.01         1.00 o                         
   0   5   6          3.46          4.16         0.60 o                         
   1   5   6         26.80         32.68         1.39 o                         
   2   5   6        181.75        160.77         2.46 o                         
   3   5   6         31.54         23.03         1.20 o                         
   4   5   6         63.25         55.86         2.06 o                         
   5   5   6          0.05          0.05         0.67 o                         
   6   5   6          3.14          3.32         1.18 o                         
  -9   6   6          0.00         -0.37         0.96 o                         
  -8   6   6          6.69          7.14         1.17 o                         
  -7   6   6          4.28          3.53         0.85 o                         
  -6   6   6          1.28          2.65         0.74 o                         
  -5   6   6         48.16         51.42         1.91 o                         
  -4   6   6         21.96         20.51         1.03 o                         
  -3   6   6         25.44         27.44         1.15 o                         
  -2   6   6          0.41         -0.04         0.40 o                         
  -1   6   6         10.66          8.82         0.72 o                         
   0   6   6        155.31        147.32         2.50 o                         
   1   6   6          2.90          3.13         0.68 o                         
   2   6   6          3.47          1.92         0.67 o                         
   3   6   6          0.48         -0.97         0.68 o                         
   4   6   6          6.58          4.51         1.05 o                         
   5   6   6         11.77          8.96         1.64 o                         
  -9   7   6          1.88          0.95         1.11 o                         
  -8   7   6          0.08          0.16         0.98 o                         
  -7   7   6         15.15         15.56         1.49 o                         
  -6   7   6          5.54          4.77         0.93 o                         
  -5   7   6          4.04          3.93         0.77 o                         
  -4   7   6         22.23         23.91         1.15 o                         
  -3   7   6          0.18         -0.38         0.66 o                         
  -2   7   6         20.28         21.51         1.12 o                         
  -1   7   6          0.01          3.01         0.78 o                         
   0   7   6         34.32         31.99         1.54 o                         
   1   7   6         12.11         11.59         1.21 o                         
   2   7   6         26.19         28.60         1.95 o                         
   3   7   6          2.37          1.63         0.94 o                         
   4   7   6         19.81         25.26         1.90 o                         
  -8   8   6          0.15          0.28         1.04 o                         
  -7   8   6          6.86          5.69         1.32 o                         
  -6   8   6          0.82          1.07         0.90 o                         
  -5   8   6         13.75         15.48         2.03 o                         
  -4   8   6         95.10         94.40         2.51 o                         
  -3   8   6          6.18          7.73         1.13 o                         
  -2   8   6         94.60         99.62         4.21 o                         
  -1   8   6         71.36         70.29         2.23 o                         
   0   8   6          6.92          6.41         1.20 o                         
   1   8   6          0.75          0.94         0.89 o                         
   2   8   6         11.09         13.60         1.50 o                         
   3   8   6          3.37          6.90         1.34 o                         
  -7   9   6          0.32         -0.18         1.34 o                         
  -6   9   6          0.09         -0.56         1.16 o                         
  -5   9   6          2.69          1.70         1.39 o                         
  -4   9   6         42.39         49.07         2.93 o                         
  -3   9   6         50.45         50.09         2.55 o                         
  -2   9   6          1.12         -0.32         1.22 o                         
  -1   9   6         12.18         10.13         2.63 o                         
   0   9   6          0.15          0.44         0.85 o                         
   1   9   6         16.37         17.85         1.77 o                         
  -4  10   6          0.06          1.05         3.49 o                         
  -3  10   6          2.78          4.85         1.55 o                         
  -2  10   6          2.08          1.04         2.40 o                         
   1 -10   7         15.12         18.05         2.13 o                         
   2 -10   7          2.10          3.02         1.67 o                         
   3 -10   7          1.17          0.43         1.22 o                         
   4 -10   7          1.40          1.18         1.22 o                         
  -2  -9   7          9.38         12.87         1.56 o                         
  -1  -9   7          4.05          6.31         1.25 o                         
   0  -9   7          1.20          1.86         1.03 o                         
   1  -9   7          0.43          0.00         1.04 o                         
   2  -9   7          5.73          4.07         1.13 o                         
   3  -9   7          2.09          3.00         1.07 o                         
   4  -9   7          1.27          2.22         1.21 o                         
   5  -9   7          6.17          5.36         1.20 o                         
   6  -9   7          0.05         -0.35         1.02 o                         
   7  -9   7          2.35          3.23         1.32 o                         
  -3  -8   7          1.23          0.29         1.22 o                         
  -2  -8   7         13.55          9.41         1.29 o                         
  -1  -8   7          3.65          1.79         0.93 o                         
   0  -8   7         10.90          9.21         1.17 o                         
   1  -8   7          0.10          1.47         0.70 o                         
   2  -8   7         13.78          9.79         1.15 o                         
   3  -8   7          3.52          4.05         0.79 o                         
   4  -8   7          3.39          3.57         0.90 o                         
   5  -8   7          7.65          5.72         1.46 o                         
   6  -8   7          0.04         -0.13         0.79 o                         
   7  -8   7          2.80          2.97         1.01 o                         
   8  -8   7          1.70          0.92         0.95 o                         
  -5  -7   7          0.05         -1.21         1.00 o                         
  -4  -7   7         20.07         22.49         1.80 o                         
  -3  -7   7          0.02         -0.36         0.83 o                         
  -2  -7   7          8.13          6.92         1.17 o                         
  -1  -7   7         50.53         51.14         2.50 o                         
   0  -7   7          0.29         -1.09         0.55 o                         
   1  -7   7        335.95        295.23         3.38 o                         
   2  -7   7        191.15        174.76         2.49 o                         
   3  -7   7         33.95         35.08         1.54 o                         
   4  -7   7        340.71        332.29         3.68 o                         
   5  -7   7          2.83          3.18         0.78 o                         
   6  -7   7        111.61        117.80         3.19 o                         
   7  -7   7          1.49          0.27         0.83 o                         
   8  -7   7          0.79         -0.70         0.85 o                         
  -6  -6   7          2.48          1.28         1.03 o                         
  -5  -6   7          3.57          2.74         1.01 o                         
  -4  -6   7          0.80          1.61         0.89 o                         
  -3  -6   7         56.91         60.63         2.45 o                         
  -2  -6   7          0.00         -1.54         0.92 o                         
  -1  -6   7         69.54         56.55         1.44 o                         
   0  -6   7         17.70         17.81         0.91 o                         
   1  -6   7          0.21          0.13         0.38 o                         
   2  -6   7         35.79         40.20         1.09 o                         
   3  -6   7          2.97          2.02         0.49 o                         
   4  -6   7         17.03         19.82         1.02 o                         
   5  -6   7          0.25          2.89         0.70 o                         
   6  -6   7         41.87         42.20         1.83 o                         
   7  -6   7          1.82          2.31         0.87 o                         
   8  -6   7          3.44          3.34         0.98 o                         
   9  -6   7          4.77          4.10         1.30 o                         
  -7  -5   7         18.35         22.96         2.06 o                         
  -6  -5   7         86.71         92.26         2.94 o                         
  -5  -5   7          9.39          7.69         1.23 o                         
  -4  -5   7         28.94         27.60         2.20 o                         
  -3  -5   7         27.19         28.91         1.42 o                         
  -2  -5   7         22.18         18.08         1.07 o                         
  -1  -5   7          8.39          7.54         0.59 o                         
   0  -5   7         12.50          8.29         0.58 o                         
   1  -5   7         68.47         71.75         1.19 o                         
   2  -5   7         15.88         17.81         0.68 o                         
   3  -5   7        121.81        104.21         1.51 o                         
   4  -5   7         15.73          9.94         0.87 o                         
   5  -5   7        190.47        184.97         2.73 o                         
   6  -5   7         38.48         37.12         1.57 o                         
   7  -5   7         25.03         28.37         1.60 o                         
   8  -5   7         26.44         26.70         1.76 o                         
   9  -5   7          4.21          3.35         1.09 o                         
  -7  -4   7         49.08         51.49         2.82 o                         
  -6  -4   7        103.40        116.09         5.23 o                         
  -5  -4   7         13.68         13.03         1.14 o                         
  -4  -4   7         30.73         31.11         1.45 o                         
  -3  -4   7         15.60         13.78         1.01 o                         
  -2  -4   7        112.91        125.34         1.70 o                         
  -1  -4   7        210.59        239.76         2.29 o                         
   0  -4   7        115.54        106.22         1.25 o                         
   1  -4   7        410.22        371.51         3.16 o                         
   2  -4   7         46.29         34.50         0.79 o                         
   3  -4   7         61.23         64.68         1.06 o                         
   4  -4   7          3.27          3.98         0.47 o                         
   5  -4   7          1.42          1.38         0.46 o                         
   6  -4   7         31.30         31.36         1.34 o                         
   7  -4   7          4.60          3.08         0.82 o                         
   8  -4   7          2.77          1.51         1.26 o                         
   9  -4   7          0.00         -0.56         0.87 o                         
  -8  -3   7          0.01          1.53         1.02 o                         
  -7  -3   7        153.96        175.23         4.26 o                         
  -6  -3   7         10.52         12.54         1.08 o                         
  -5  -3   7          3.97          4.83         0.80 o                         
  -4  -3   7        188.81        184.31         2.79 o                         
  -3  -3   7        302.07        331.20         2.88 o                         
  -2  -3   7       1726.56       1774.50         9.65 o                         
  -1  -3   7        414.85        414.68         2.92 o                         
   0  -3   7         15.98         24.30         0.57 o                         
   1  -3   7         27.44         21.26         0.62 o                         
   2  -3   7          5.72          6.75         0.57 o                         
   3  -3   7         62.71         58.17         0.93 o                         
   4  -3   7          5.21          9.72         0.50 o                         
   5  -3   7         43.03         46.55         1.28 o                         
   6  -3   7         32.67         31.68         1.30 o                         
   7  -3   7          0.00         -0.80         0.48 o                         
   8  -3   7          1.32          3.12         0.89 o                         
   9  -3   7          0.28         -0.13         0.98 o                         
  -8  -2   7         17.50         20.02         1.50 o                         
  -7  -2   7         13.23         16.74         1.32 o                         
  -6  -2   7         16.70         19.04         1.12 o                         
  -5  -2   7         18.43         18.78         0.98 o                         
  -4  -2   7         14.53         18.07         0.90 o                         
  -3  -2   7        240.88        268.40         2.74 o                         
  -2  -2   7        427.21        496.13         4.18 o                         
  -1  -2   7         22.56         23.83         0.36 o                         
   0  -2   7        157.57        168.71         1.54 o                         
   1  -2   7         31.94         31.40         0.62 o                         
   2  -2   7          4.17          6.55         0.35 o                         
   3  -2   7        130.53        180.10         1.74 o                         
   4  -2   7         48.06         55.17         1.39 o                         
   5  -2   7          9.40          8.31         0.64 o                         
   6  -2   7         28.29         28.14         1.71 o                         
   7  -2   7          1.53          0.78         0.55 o                         
   8  -2   7         10.69         11.02         1.24 o                         
   9  -2   7          5.12          4.02         1.21 o                         
  -9  -1   7          0.49          0.22         1.01 o                         
  -8  -1   7          5.96          6.99         1.13 o                         
  -7  -1   7         49.46         48.35         1.91 o                         
  -6  -1   7          3.55          2.31         0.72 o                         
  -5  -1   7         13.76         21.11         0.76 o                         
  -4  -1   7         28.96         31.40         0.90 o                         
  -3  -1   7        117.31         95.52         0.87 o                         
  -2  -1   7         13.43         16.38         0.69 o                         
  -1  -1   7        186.90        202.86         1.57 o                         
   0  -1   7       1021.58       1056.36         5.82 o                         
   1  -1   7       4062.51       4432.36        23.63 o                         
   2  -1   7         17.54         19.71         0.63 o                         
   3  -1   7          6.09          5.53         0.42 o                         
   4  -1   7         24.51         29.53         0.93 o                         
   5  -1   7         32.30         31.78         0.97 o                         
   6  -1   7        772.87        781.73         9.48 o                         
   7  -1   7        135.97        137.39         2.60 o                         
   8  -1   7         28.00         25.01         1.55 o                         
   9  -1   7          0.76         -0.30         0.93 o                         
  -9   0   7          1.68          1.70         1.03 o                         
  -8   0   7          0.00          2.15         0.84 o                         
  -7   0   7          3.91          2.55         0.73 o                         
  -6   0   7          5.87          5.78         0.68 o                         
  -5   0   7          2.29          3.22         0.36 o                         
  -4   0   7         64.85         61.39         0.92 o                         
  -3   0   7         82.17         82.04         1.59 o                         
  -2   0   7         52.36         56.31         0.70 o                         
  -1   0   7        547.19        517.37         3.26 o                         
   0   0   7        377.16        408.80         2.71 o                         
   1   0   7         18.03         13.20         0.40 o                         
   2   0   7        221.48        227.05         1.85 o                         
   3   0   7        342.80        354.92         2.67 o                         
   4   0   7         78.33         79.43         1.07 o                         
   5   0   7         33.37         31.55         1.01 o                         
   6   0   7         55.70         62.75         1.65 o                         
   7   0   7         21.78         21.22         1.32 o                         
   8   0   7          3.15          2.34         0.93 o                         
   9   0   7          1.15          2.61         0.97 o                         
  -9   1   7          1.51          0.95         1.00 o                         
  -8   1   7         52.18         43.46         2.03 o                         
  -7   1   7          7.50          6.48         0.84 o                         
  -6   1   7          0.88          0.36         0.43 o                         
  -5   1   7        184.41        166.56         1.95 o                         
  -4   1   7        824.90        782.73         6.84 o                         
  -3   1   7       4431.90       4221.96        23.81 o                         
  -2   1   7         41.81         46.87         0.61 o                         
  -1   1   7         15.24         13.89         0.69 o                         
   0   1   7        206.57        203.26         1.71 o                         
   1   1   7         87.08         96.23         1.03 o                         
   2   1   7         18.01         22.08         0.67 o                         
   3   1   7        172.10        168.20         1.70 o                         
   4   1   7          3.29          2.79         0.33 o                         
   5   1   7       1470.55       1523.12        11.33 o                         
   6   1   7         74.15         77.62         2.42 o                         
   7   1   7         26.22         25.89         1.39 o                         
   8   1   7          0.54          0.94         0.99 o                         
   9   1   7          0.30          0.09         0.98 o                         
 -10   2   7          1.72          1.58         1.18 o                         
  -9   2   7          0.94         -0.07         0.99 o                         
  -8   2   7          0.58          0.37         0.77 o                         
  -7   2   7          7.83          6.79         0.80 o                         
  -6   2   7          6.01          6.33         0.83 o                         
  -5   2   7          8.25         10.03         0.65 o                         
  -4   2   7        139.63        154.84         2.04 o                         
  -3   2   7         11.48         16.09         0.74 o                         
  -2   2   7          1.82          2.47         0.24 o                         
  -1   2   7          6.29          5.39         0.28 o                         
   0   2   7        129.60        133.79         1.24 o                         
   1   2   7        907.88        963.14         6.95 o                         
   2   2   7         70.54         57.10         1.10 o                         
   3   2   7        181.69        184.41         2.28 o                         
   4   2   7         34.57         34.18         1.08 o                         
   5   2   7        121.83        119.90         2.15 o                         
   6   2   7          3.87          3.48         0.73 o                         
   7   2   7          9.78         10.33         1.13 o                         
   8   2   7         41.14         46.67         2.32 o                         
 -10   3   7          3.31          3.94         1.25 o                         
  -9   3   7          5.31          5.49         1.19 o                         
  -8   3   7          1.05          0.33         0.62 o                         
  -7   3   7         22.56         22.21         1.20 o                         
  -6   3   7          1.81          1.27         0.55 o                         
  -5   3   7        166.18        171.74         2.37 o                         
  -4   3   7        284.16        290.86         4.43 o                         
  -3   3   7         36.28         34.07         0.77 o                         
  -2   3   7         54.71         44.30         0.92 o                         
  -1   3   7         65.80         60.09         0.91 o                         
   0   3   7          2.50          3.52         0.65 o                         
   1   3   7        453.28        491.13         3.61 o                         
   2   3   7        204.29        205.35         2.26 o                         
   3   3   7          7.27          4.63         0.49 o                         
   4   3   7          0.39         -0.88         0.44 o                         
   5   3   7         27.54         27.96         1.46 o                         
   6   3   7          6.61          5.90         0.99 o                         
   7   3   7          2.79          2.06         0.88 o                         
   8   3   7          1.16         -0.05         0.91 o                         
 -10   4   7          0.08          0.17         1.19 o                         
  -9   4   7          0.20          1.28         0.92 o                         
  -8   4   7          1.49          3.51         0.85 o                         
  -7   4   7          8.64          7.33         0.97 o                         
  -6   4   7          3.53          3.10         0.83 o                         
  -5   4   7          1.53          2.06         0.52 o                         
  -4   4   7          7.74          7.16         0.58 o                         
  -3   4   7         24.38         29.24         0.84 o                         
  -2   4   7        314.82        316.52         2.88 o                         
  -1   4   7          0.16         -0.05         0.27 o                         
   0   4   7         67.40         79.16         1.17 o                         
   1   4   7        178.04        176.72         2.07 o                         
   2   4   7         37.21         35.96         1.25 o                         
   3   4   7        114.08         94.49         1.88 o                         
   4   4   7          0.65          1.54         0.56 o                         
   5   4   7         33.07         24.17         1.46 o                         
   6   4   7         45.04         44.88         2.14 o                         
   7   4   7          0.55          2.06         1.33 o                         
  -9   5   7          0.08         -0.10         0.98 o                         
  -8   5   7          1.76          1.36         0.91 o                         
  -7   5   7         10.76         10.27         1.18 o                         
  -6   5   7          0.66          0.61         0.61 o                         
  -5   5   7         16.92         18.22         1.10 o                         
  -4   5   7          0.42          0.15         0.42 o                         
  -3   5   7          1.42          0.55         0.36 o                         
  -2   5   7          6.08          9.13         0.61 o                         
  -1   5   7         26.68         26.37         0.89 o                         
   0   5   7          5.85          7.29         0.59 o                         
   1   5   7          7.99          6.81         0.74 o                         
   2   5   7         99.68         86.68         1.82 o                         
   3   5   7          0.63          0.48         0.53 o                         
   4   5   7        204.71        180.05         2.92 o                         
   5   5   7          2.02          0.80         0.91 o                         
   6   5   7         22.07         16.20         2.30 o                         
  -9   6   7          0.92          2.55         1.17 o                         
  -8   6   7          2.38          1.82         1.56 o                         
  -7   6   7          4.37          4.22         1.01 o                         
  -6   6   7          7.96          8.07         0.96 o                         
  -5   6   7          3.19          2.46         0.72 o                         
  -4   6   7          8.23          8.59         0.87 o                         
  -3   6   7         14.10         11.43         0.83 o                         
  -2   6   7          8.11          7.25         0.65 o                         
  -1   6   7          2.34          1.80         0.52 o                         
   0   6   7          0.01         -0.96         0.51 o                         
   1   6   7         82.66         76.73         2.80 o                         
   2   6   7         16.35         12.55         1.07 o                         
   3   6   7        130.58        123.74         2.87 o                         
   4   6   7          4.25          3.95         1.03 o                         
   5   6   7          1.12          2.46         1.36 o                         
  -8   7   7         16.04         14.99         1.60 o                         
  -7   7   7          4.74          4.76         1.12 o                         
  -6   7   7         18.73         20.80         1.54 o                         
  -5   7   7         18.55         19.62         1.24 o                         
  -4   7   7         11.93         10.55         0.94 o                         
  -3   7   7        368.86        378.48         4.56 o                         
  -2   7   7          7.00          9.92         0.99 o                         
  -1   7   7         14.80         16.10         1.21 o                         
   0   7   7          2.11          2.61         0.75 o                         
   1   7   7          3.15          1.99         0.81 o                         
   2   7   7          0.04          0.29         0.93 o                         
   3   7   7          0.27          1.38         1.02 o                         
   4   7   7          8.04          6.53         1.23 o                         
  -8   8   7          0.71          0.95         1.04 o                         
  -7   8   7          4.10          3.93         1.13 o                         
  -6   8   7          0.90          1.80         1.05 o                         
  -5   8   7          0.52          0.57         1.20 o                         
  -4   8   7         12.62         14.44         1.55 o                         
  -3   8   7          0.13          4.29         1.04 o                         
  -2   8   7          7.32          9.81         1.34 o                         
  -1   8   7          0.00         -0.73         0.65 o                         
   0   8   7         26.27         28.38         1.78 o                         
   1   8   7         26.50         31.11         1.96 o                         
   2   8   7          0.21          1.52         1.05 o                         
   3   8   7          1.43          1.60         1.13 o                         
  -6   9   7          3.18          1.78         1.45 o                         
  -5   9   7          1.67          2.56         1.48 o                         
  -4   9   7        116.28        121.47         3.75 o                         
  -3   9   7          9.69         10.98         1.51 o                         
  -2   9   7         12.03         14.22         1.84 o                         
  -1   9   7          8.21          5.31         1.41 o                         
   0   9   7          3.18          4.29         1.14 o                         
   1   9   7         94.83        122.49         3.42 o                         
   2 -10   8          7.63         12.92         1.94 o                         
   3 -10   8          0.71          0.12         1.23 o                         
   4 -10   8          0.37         -1.07         1.38 o                         
  -1  -9   8          0.11          0.25         1.08 o                         
   0  -9   8          0.02         -0.63         0.85 o                         
   1  -9   8          4.21          2.18         1.24 o                         
   2  -9   8         37.44         34.16         2.50 o                         
   3  -9   8          6.85          8.29         1.29 o                         
   4  -9   8          0.13         -0.66         0.90 o                         
   5  -9   8          0.15         -0.48         1.06 o                         
   6  -9   8          0.10         -0.60         1.13 o                         
  -3  -8   8          0.49          0.42         1.01 o                         
  -2  -8   8          1.10          1.42         1.18 o                         
  -1  -8   8          4.82          3.02         0.97 o                         
   0  -8   8         20.37         12.48         1.32 o                         
   1  -8   8         16.26         12.17         1.43 o                         
   2  -8   8         27.08         23.56         1.55 o                         
   3  -8   8          1.70          2.98         0.71 o                         
   4  -8   8          0.37          0.39         0.69 o                         
   5  -8   8         13.69         14.29         1.70 o                         
   6  -8   8         14.83         13.32         1.37 o                         
   7  -8   8          2.93          2.75         1.15 o                         
   8  -8   8          0.20          0.01         0.97 o                         
  -4  -7   8          6.04          7.88         1.30 o                         
  -3  -7   8         11.17         11.27         1.40 o                         
  -2  -7   8         12.92         11.62         1.29 o                         
  -1  -7   8         13.79         16.12         1.40 o                         
   0  -7   8          1.36          0.95         0.74 o                         
   1  -7   8         91.94         83.07         1.75 o                         
   2  -7   8         53.72         54.27         2.32 o                         
   3  -7   8          5.81          5.18         0.82 o                         
   4  -7   8         38.28         41.51         1.49 o                         
   5  -7   8          0.81          0.81         0.83 o                         
   6  -7   8         50.06         52.15         2.67 o                         
   7  -7   8          0.81          1.96         0.92 o                         
   8  -7   8          2.64          1.60         0.98 o                         
  -6  -6   8         20.83         18.59         1.77 o                         
  -5  -6   8          1.47          0.15         0.97 o                         
  -4  -6   8         43.18         40.84         2.17 o                         
  -3  -6   8          0.63          0.62         0.83 o                         
  -2  -6   8        112.77         97.65         3.40 o                         
  -1  -6   8         32.45         27.64         1.39 o                         
   0  -6   8         10.73          8.88         0.70 o                         
   1  -6   8         15.35         18.22         0.92 o                         
   2  -6   8         43.10         41.90         1.51 o                         
   3  -6   8        566.69        552.13         4.86 o                         
   4  -6   8        280.60        289.05         3.28 o                         
   5  -6   8         30.89         35.65         1.48 o                         
   6  -6   8         17.58         15.89         1.25 o                         
   7  -6   8          2.37          1.96         0.88 o                         
   8  -6   8          0.18         -0.21         0.76 o                         
   9  -6   8          8.88          7.79         1.38 o                         
  -6  -5   8          3.66          6.30         1.22 o                         
  -5  -5   8         13.06         17.28         2.15 o                         
  -4  -5   8         21.32         19.06         1.47 o                         
  -3  -5   8          1.64          1.91         0.67 o                         
  -2  -5   8          9.79          9.99         0.89 o                         
  -1  -5   8          5.58          7.70         0.63 o                         
   0  -5   8          1.85          1.89         0.40 o                         
   1  -5   8          5.03          3.27         0.39 o                         
   2  -5   8         53.81         52.51         1.14 o                         
   3  -5   8        226.10        230.84         2.65 o                         
   4  -5   8         35.33         36.17         1.21 o                         
   5  -5   8          9.92          9.10         0.86 o                         
   6  -5   8         55.75         53.51         1.73 o                         
   7  -5   8         43.54         38.77         1.96 o                         
   8  -5   8         10.25         10.75         1.29 o                         
   9  -5   8          5.22          4.67         1.68 o                         
  -7  -4   8         73.04         88.57         3.52 o                         
  -6  -4   8        304.15        348.14         5.95 o                         
  -5  -4   8         11.28         10.74         1.05 o                         
  -4  -4   8         19.03         20.26         1.26 o                         
  -3  -4   8         41.49         39.97         1.91 o                         
  -2  -4   8        251.43        271.92         3.07 o                         
  -1  -4   8         19.29         22.78         0.70 o                         
   0  -4   8        363.73        378.02         2.92 o                         
   1  -4   8         57.01         61.68         1.05 o                         
   2  -4   8         60.01         64.23         1.16 o                         
   3  -4   8         21.47         28.75         0.82 o                         
   4  -4   8         29.56         32.52         1.02 o                         
   5  -4   8          6.44          6.29         0.68 o                         
   6  -4   8         80.71         68.49         1.68 o                         
   7  -4   8         90.78         88.64         3.04 o                         
   8  -4   8          4.15          2.28         0.98 o                         
   9  -4   8          0.02          3.24         1.03 o                         
  -8  -3   8          1.03          1.68         1.15 o                         
  -7  -3   8         74.91         84.27         3.78 o                         
  -6  -3   8          7.75          7.40         1.09 o                         
  -5  -3   8          3.73          4.17         0.77 o                         
  -4  -3   8         23.51         26.22         1.27 o                         
  -3  -3   8         47.86         52.96         1.43 o                         
  -2  -3   8        287.12        286.52         3.33 o                         
  -1  -3   8          0.98         -0.30         0.17 o                         
   0  -3   8         72.45         70.02         0.99 o                         
   1  -3   8         74.97         71.62         1.32 o                         
   2  -3   8        431.39        431.68         3.52 o                         
   3  -3   8         14.14         12.00         0.53 o                         
   4  -3   8         79.96         82.95         2.28 o                         
   5  -3   8         64.13         58.18         1.41 o                         
   6  -3   8          0.56         -0.63         0.46 o                         
   7  -3   8         67.63         67.04         1.68 o                         
   8  -3   8          5.48          5.62         1.21 o                         
   9  -3   8          2.98          1.85         1.14 o                         
  -8  -2   8          2.18          5.47         1.19 o                         
  -7  -2   8         19.91         22.18         1.51 o                         
  -6  -2   8          0.36         -0.75         0.65 o                         
  -5  -2   8          3.60          5.09         0.71 o                         
  -4  -2   8         14.53         13.76         0.80 o                         
  -3  -2   8         84.16        105.99         1.67 o                         
  -2  -2   8        252.41        269.21         2.91 o                         
  -1  -2   8        229.96        270.60         1.87 o                         
   0  -2   8          5.03          5.63         0.30 o                         
   1  -2   8        407.92        445.76         3.13 o                         
   2  -2   8       2111.77       2464.51        14.36 o                         
   3  -2   8        139.96        137.36         1.70 o                         
   4  -2   8        202.59        204.80         2.20 o                         
   5  -2   8          3.80          2.78         0.48 o                         
   6  -2   8          1.79          1.07         0.53 o                         
   7  -2   8         34.84         39.32         1.52 o                         
   8  -2   8          0.20          0.22         0.76 o                         
   9  -2   8          2.16          3.28         1.07 o                         
  -9  -1   8          0.56          2.21         1.11 o                         
  -8  -1   8          2.41          3.37         1.07 o                         
  -7  -1   8          3.16          3.73         0.92 o                         
  -6  -1   8          4.41          5.47         1.17 o                         
  -5  -1   8          0.08          0.01         0.41 o                         
  -4  -1   8          3.58          5.19         0.37 o                         
  -3  -1   8         86.33         68.26         1.24 o                         
  -2  -1   8         62.95         53.37         1.01 o                         
  -1  -1   8        371.50        385.24         2.60 o                         
   0  -1   8        593.36        598.95         3.62 o                         
   1  -1   8         29.30         27.90         0.50 o                         
   2  -1   8          2.81          3.48         0.23 o                         
   3  -1   8        195.39        196.94         2.17 o                         
   4  -1   8        119.19        116.81         1.66 o                         
   5  -1   8         97.10         98.84         1.64 o                         
   6  -1   8        306.54        286.10         3.34 o                         
   7  -1   8         45.87         44.85         1.69 o                         
   8  -1   8          1.30          1.27         0.79 o                         
   9  -1   8          0.15         -0.42         0.88 o                         
  -9   0   8          0.91          1.17         1.39 o                         
  -8   0   8          1.90          3.02         0.92 o                         
  -7   0   8         13.69         13.06         1.08 o                         
  -6   0   8          0.01          0.26         0.55 o                         
  -5   0   8          1.15          0.72         0.35 o                         
  -4   0   8         56.30         45.04         0.84 o                         
  -3   0   8         90.08         90.54         1.01 o                         
  -2   0   8         65.82         59.35         0.75 o                         
  -1   0   8       1009.56       1001.77         5.86 o                         
   0   0   8          4.06          8.20         0.36 o                         
   1   0   8       3086.69       3320.61        18.91 o                         
   2   0   8        328.00        319.08         2.52 o                         
   3   0   8        104.23        115.93         1.83 o                         
   4   0   8        132.38        127.71         1.67 o                         
   5   0   8         41.46         37.82         1.32 o                         
   6   0   8       2040.71       2083.57        14.27 o                         
   7   0   8         59.75         58.85         1.94 o                         
   8   0   8          0.92          1.74         0.86 o                         
   9   0   8          3.24          1.62         1.13 o                         
  -9   1   8          2.34          2.37         1.10 o                         
  -8   1   8          3.29          2.47         0.98 o                         
  -7   1   8          2.04          2.73         0.74 o                         
  -6   1   8          0.88          0.25         0.56 o                         
  -5   1   8         35.17         32.70         0.95 o                         
  -4   1   8         11.42         13.78         0.67 o                         
  -3   1   8        173.19        186.83         1.94 o                         
  -2   1   8        414.82        409.00         2.95 o                         
  -1   1   8        135.84        128.19         1.30 o                         
   0   1   8        230.10        233.90         1.96 o                         
   1   1   8          8.51          9.43         0.47 o                         
   2   1   8         16.17         18.92         0.53 o                         
   3   1   8         57.08         65.48         0.93 o                         
   4   1   8          9.02          9.96         0.73 o                         
   5   1   8        125.13        125.90         2.25 o                         
   6   1   8         73.60         69.25         2.05 o                         
   7   1   8         47.63         47.89         1.99 o                         
   8   1   8          0.56         -0.67         0.96 o                         
  -9   2   8          9.10          7.55         1.32 o                         
  -8   2   8          2.02          1.23         0.89 o                         
  -7   2   8         23.49         18.00         1.55 o                         
  -6   2   8        721.61        675.72         6.76 o                         
  -5   2   8         14.83         16.14         0.99 o                         
  -4   2   8          5.43          4.04         0.46 o                         
  -3   2   8         26.15         19.56         0.69 o                         
  -2   2   8          1.78          2.07         0.35 o                         
  -1   2   8         13.50         13.94         0.47 o                         
   0   2   8         55.22         69.38         0.92 o                         
   1   2   8        193.18        193.40         2.14 o                         
   2   2   8         10.74         10.45         0.61 o                         
   3   2   8        314.02        311.86         3.24 o                         
   4   2   8         35.55         33.00         1.13 o                         
   5   2   8        136.46        138.79         2.88 o                         
   6   2   8          7.18          5.78         0.93 o                         
   7   2   8          2.82          2.46         0.87 o                         
   8   2   8          1.37          1.78         0.96 o                         
  -9   3   8          0.00         -0.85         1.03 o                         
  -8   3   8          0.01         -1.58         0.79 o                         
  -7   3   8          2.16          2.29         0.65 o                         
  -6   3   8        144.75        136.37         2.32 o                         
  -5   3   8         11.77         10.83         0.80 o                         
  -4   3   8         36.04         35.39         0.95 o                         
  -3   3   8         35.61         40.69         0.79 o                         
  -2   3   8         69.33         75.83         1.08 o                         
  -1   3   8        311.40        311.69         2.57 o                         
   0   3   8        341.26        337.23         2.74 o                         
   1   3   8        200.63        200.31         2.19 o                         
   2   3   8         18.25         14.22         0.75 o                         
   3   3   8         78.27         85.24         1.51 o                         
   4   3   8         78.23         65.78         1.77 o                         
   5   3   8          0.01         -0.33         0.55 o                         
   6   3   8          0.33         -0.57         0.72 o                         
   7   3   8         27.02         24.25         1.74 o                         
  -9   4   8          2.13          2.53         1.10 o                         
  -8   4   8          0.06         -0.37         0.79 o                         
  -7   4   8         39.25         38.70         1.58 o                         
  -6   4   8         90.79         88.07         1.94 o                         
  -5   4   8         15.14         17.52         0.99 o                         
  -4   4   8         59.64         59.74         1.41 o                         
  -3   4   8         59.24         51.90         1.04 o                         
  -2   4   8        551.06        579.36         4.52 o                         
  -1   4   8         19.72         15.48         0.69 o                         
   0   4   8         13.35         13.72         0.60 o                         
   1   4   8        117.37        120.31         1.85 o                         
   2   4   8        105.00         90.61         1.76 o                         
   3   4   8          0.04         -0.85         0.42 o                         
   4   4   8          2.19          4.91         0.73 o                         
   5   4   8          5.05          5.26         0.96 o                         
   6   4   8          8.02          6.68         1.08 o                         
   7   4   8          9.31          6.41         1.44 o                         
  -9   5   8          0.09          0.69         1.13 o                         
  -8   5   8          0.94          1.49         0.92 o                         
  -7   5   8          3.08          4.07         0.85 o                         
  -6   5   8          7.85          7.36         0.94 o                         
  -5   5   8          0.15         -1.10         0.55 o                         
  -4   5   8          0.00         -0.57         0.45 o                         
  -3   5   8          0.08         -0.16         0.34 o                         
  -2   5   8        158.47        146.00         1.94 o                         
  -1   5   8          8.57          6.95         0.56 o                         
   0   5   8          1.21          0.44         0.44 o                         
   1   5   8         12.30         12.34         0.87 o                         
   2   5   8         41.75         30.47         1.34 o                         
   3   5   8        133.81        124.38         3.47 o                         
   4   5   8         58.49         46.36         1.90 o                         
   5   5   8          4.65          4.66         1.01 o                         
   6   5   8          1.32          2.15         1.23 o                         
  -9   6   8          0.10          0.32         1.01 o                         
  -8   6   8          4.65          8.81         1.43 o                         
  -7   6   8         58.96         52.62         2.39 o                         
  -6   6   8          5.72          3.22         0.81 o                         
  -5   6   8          0.51         -1.11         0.56 o                         
  -4   6   8          0.25         -0.91         0.51 o                         
  -3   6   8          1.54          0.29         0.46 o                         
  -2   6   8        228.84        224.83         3.01 o                         
  -1   6   8          3.48          3.10         0.69 o                         
   0   6   8         23.11         22.11         1.25 o                         
   1   6   8          4.59          1.21         0.66 o                         
   2   6   8         85.82         74.55         2.03 o                         
   3   6   8         36.89         38.19         2.18 o                         
   4   6   8          0.39          0.43         0.86 o                         
   5   6   8          7.27          7.98         1.64 o                         
  -8   7   8          2.11          3.49         1.11 o                         
  -7   7   8          7.17          5.11         1.17 o                         
  -6   7   8          0.15         -0.04         0.82 o                         
  -5   7   8          0.35          0.51         0.75 o                         
  -4   7   8         27.00         31.34         1.58 o                         
  -3   7   8         54.64         61.69         1.93 o                         
  -2   7   8        107.61        115.68         2.70 o                         
  -1   7   8          3.37          3.47         0.83 o                         
   0   7   8          1.20          1.53         0.75 o                         
   1   7   8         26.43         25.04         1.60 o                         
   2   7   8         23.83         22.72         1.91 o                         
   3   7   8          0.00          1.67         1.03 o                         
   4   7   8         40.30         47.20         3.98 o                         
  -7   8   8          0.48          1.31         1.11 o                         
  -6   8   8          1.09         -0.30         1.02 o                         
  -5   8   8          1.81          0.52         1.15 o                         
  -4   8   8          0.21          0.00         1.03 o                         
  -3   8   8        669.26        715.95        15.92 o                         
  -2   8   8         16.67         13.47         1.46 o                         
  -1   8   8          0.25         -0.51         0.80 o                         
   0   8   8          3.52          2.36         0.96 o                         
   1   8   8          9.68          8.35         1.26 o                         
   2   8   8         57.44         71.45         3.33 o                         
  -6   9   8          1.87          1.38         1.47 o                         
  -5   9   8          0.36          3.26         1.53 o                         
  -4   9   8          5.22          9.92         2.04 o                         
  -3   9   8          0.10         -0.32         2.24 o                         
  -2   9   8         11.52         10.47         1.69 o                         
  -1   9   8          4.03          3.24         1.37 o                         
   0   9   8         11.40         12.98         1.84 o                         
  -1  -9   9          3.42          4.80         1.19 o                         
   0  -9   9          5.59          7.01         1.28 o                         
   1  -9   9         13.72         17.51         2.01 o                         
   2  -9   9          3.04          3.75         1.23 o                         
   3  -9   9          3.02          2.58         1.08 o                         
   4  -9   9          1.99          2.39         1.07 o                         
   5  -9   9          1.36          0.56         1.11 o                         
   6  -9   9          1.35          0.79         1.16 o                         
  -3  -8   9          0.01         -1.78         0.91 o                         
  -2  -8   9         24.79         20.07         1.75 o                         
  -1  -8   9         25.84         27.78         1.88 o                         
   0  -8   9          0.89          1.30         0.80 o                         
   1  -8   9         16.12         13.75         1.86 o                         
   2  -8   9         24.52         21.30         1.52 o                         
   3  -8   9          1.08         -0.01         0.64 o                         
   4  -8   9         28.47         33.64         1.69 o                         
   5  -8   9          0.37          0.70         1.09 o                         
   6  -8   9         22.74         24.30         2.22 o                         
   7  -8   9          0.25          0.46         0.93 o                         
  -4  -7   9          1.16          0.13         0.93 o                         
  -3  -7   9          7.44          5.85         1.39 o                         
  -2  -7   9         31.12         31.24         2.14 o                         
  -1  -7   9        280.06        245.75         4.20 o                         
   0  -7   9          0.28         -0.78         0.60 o                         
   1  -7   9         40.35         40.21         1.69 o                         
   2  -7   9         13.39         13.73         1.06 o                         
   3  -7   9         31.47         26.14         1.55 o                         
   4  -7   9         91.89         85.63         3.04 o                         
   5  -7   9          9.51         11.28         1.10 o                         
   6  -7   9          7.14          7.62         1.11 o                         
   7  -7   9          0.09          1.45         1.05 o                         
   8  -7   9          2.95          3.45         1.11 o                         
  -5  -6   9         11.72         12.64         1.50 o                         
  -4  -6   9          8.95          9.65         1.32 o                         
  -3  -6   9         51.86         56.06         2.52 o                         
  -2  -6   9          7.32          4.14         0.98 o                         
  -1  -6   9          0.48         -0.72         0.60 o                         
   0  -6   9          1.43         -0.11         0.59 o                         
   1  -6   9         64.44         55.51         1.34 o                         
   2  -6   9        115.76        122.48         2.16 o                         
   3  -6   9        598.50        607.97         5.26 o                         
   4  -6   9         13.38         11.82         0.91 o                         
   5  -6   9          3.28          1.45         0.65 o                         
   6  -6   9          0.04         -0.48         0.76 o                         
   7  -6   9          0.09         -0.78         0.77 o                         
   8  -6   9         17.65         15.83         1.51 o                         
   9  -6   9          0.21         -0.55         0.90 o                         
  -6  -5   9         95.39        107.61         3.54 o                         
  -5  -5   9         59.51         56.95         2.50 o                         
  -4  -5   9         22.28         20.09         1.50 o                         
  -3  -5   9         12.15          9.51         1.16 o                         
  -2  -5   9         39.65         34.87         1.50 o                         
  -1  -5   9          3.59          3.97         0.63 o                         
   0  -5   9         27.37         24.91         0.95 o                         
   1  -5   9          5.81          5.48         0.48 o                         
   2  -5   9         23.35         23.42         0.94 o                         
   3  -5   9       3446.17       3405.19        21.24 o                         
   4  -5   9        465.74        434.28         4.47 o                         
   5  -5   9         15.62         15.60         1.04 o                         
   6  -5   9          3.85          1.66         0.61 o                         
   7  -5   9         14.87         11.29         1.35 o                         
   8  -5   9         45.78         46.25         2.30 o                         
   9  -5   9          0.35         -0.63         0.85 o                         
  -7  -4   9          5.15          5.43         1.42 o                         
  -6  -4   9          4.63          9.72         1.52 o                         
  -5  -4   9          2.66          2.64         0.83 o                         
  -4  -4   9          4.69          2.83         0.75 o                         
  -3  -4   9          0.83          0.39         0.50 o                         
  -2  -4   9          1.17          1.76         0.52 o                         
  -1  -4   9         72.73         70.38         1.37 o                         
   0  -4   9          6.60          5.01         0.40 o                         
   1  -4   9         12.35         14.69         0.64 o                         
   2  -4   9         22.74         24.59         0.86 o                         
   3  -4   9        137.72        142.46         1.92 o                         
   4  -4   9          1.52          1.07         0.51 o                         
   5  -4   9         80.36         72.72         1.68 o                         
   6  -4   9         38.71         36.49         1.49 o                         
   7  -4   9         31.52         28.27         1.53 o                         
   8  -4   9          1.40         -0.51         0.80 o                         
   9  -4   9          5.13          5.02         1.29 o                         
  -8  -3   9          4.40          6.27         1.52 o                         
  -7  -3   9          0.28          0.43         0.90 o                         
  -6  -3   9          1.91          1.77         0.89 o                         
  -5  -3   9          2.44          1.70         0.67 o                         
  -4  -3   9          5.95          4.63         0.71 o                         
  -3  -3   9          0.03          0.36         0.47 o                         
  -2  -3   9        278.19        282.23         3.14 o                         
  -1  -3   9         54.67         57.47         0.90 o                         
   0  -3   9         47.28         49.64         0.85 o                         
   1  -3   9          0.00         -0.13         0.22 o                         
   2  -3   9        173.32        158.26         1.85 o                         
   3  -3   9         74.54         66.88         1.11 o                         
   4  -3   9          5.11          7.74         0.63 o                         
   5  -3   9         62.09         58.31         1.38 o                         
   6  -3   9          4.44          4.17         0.64 o                         
   7  -3   9         43.30         40.06         1.55 o                         
   8  -3   9         29.54         28.36         2.00 o                         
   9  -3   9          2.75          6.14         1.35 o                         
  -8  -2   9         14.49         17.36         1.64 o                         
  -7  -2   9          6.20          8.14         1.25 o                         
  -6  -2   9          0.77         -0.06         0.61 o                         
  -5  -2   9         13.45         15.72         1.21 o                         
  -4  -2   9        192.40        200.22         2.74 o                         
  -3  -2   9        138.30        149.66         2.31 o                         
  -2  -2   9         78.23         83.85         1.51 o                         
  -1  -2   9        106.10         91.46         0.92 o                         
   0  -2   9         29.16         27.13         0.66 o                         
   1  -2   9        191.94        218.61         2.02 o                         
   2  -2   9         12.59         17.62         0.58 o                         
   3  -2   9        319.58        326.49         3.19 o                         
   4  -2   9         24.91         29.83         1.00 o                         
   5  -2   9          1.26          1.65         0.48 o                         
   6  -2   9          0.15         -0.81         0.41 o                         
   7  -2   9          0.03          0.23         0.60 o                         
   8  -2   9          6.25          3.60         0.95 o                         
   9  -2   9          3.54          2.67         1.04 o                         
  -9  -1   9         12.76         12.38         1.75 o                         
  -8  -1   9          1.32          1.56         0.99 o                         
  -7  -1   9          1.68          0.28         0.84 o                         
  -6  -1   9          0.38         -1.17         0.58 o                         
  -5  -1   9          7.96          8.47         0.82 o                         
  -4  -1   9          4.78          7.03         0.59 o                         
  -3  -1   9         55.15         52.41         1.13 o                         
  -2  -1   9        137.12        133.72         1.74 o                         
  -1  -1   9         25.01         24.92         0.49 o                         
   0  -1   9        613.13        653.94         3.97 o                         
   1  -1   9          3.29          3.22         0.26 o                         
   2  -1   9        735.88        854.48         5.36 o                         
   3  -1   9        389.00        389.58         3.42 o                         
   4  -1   9        130.13        145.31         1.93 o                         
   5  -1   9        201.84        186.27         2.99 o                         
   6  -1   9         48.20         45.30         1.81 o                         
   7  -1   9          0.29          1.08         0.70 o                         
   8  -1   9          0.42         -0.44         0.80 o                         
   9  -1   9          1.39          1.29         1.01 o                         
  -9   0   9          0.41          0.76         1.06 o                         
  -8   0   9          0.81         -0.18         0.81 o                         
  -7   0   9          1.36         -0.52         0.64 o                         
  -6   0   9          1.30          0.12         0.87 o                         
  -5   0   9         49.29         51.93         1.69 o                         
  -4   0   9         16.35         19.65         0.66 o                         
  -3   0   9          9.28          7.46         0.39 o                         
  -2   0   9          2.62          2.14         0.62 o                         
  -1   0   9         84.46         65.29         0.80 o                         
   0   0   9        504.98        487.56         3.29 o                         
   1   0   9        551.24        555.61         3.57 o                         
   2   0   9        100.25         90.17         1.12 o                         
   3   0   9        116.91        114.20         1.56 o                         
   4   0   9          4.10          4.22         0.45 o                         
   5   0   9         61.15         59.80         1.50 o                         
   6   0   9          4.13          2.71         0.67 o                         
   7   0   9          0.14         -1.38         0.69 o                         
   8   0   9          7.28          8.15         1.17 o                         
   9   0   9         12.44         13.40         2.66 o                         
  -9   1   9          0.76          0.72         1.03 o                         
  -8   1   9          6.04          5.52         1.17 o                         
  -7   1   9         28.16         26.59         1.47 o                         
  -6   1   9        117.21        117.31         2.29 o                         
  -5   1   9        515.27        494.11         4.28 o                         
  -4   1   9          9.79         15.87         2.21 o                         
  -3   1   9        179.71        159.75         2.09 o                         
  -2   1   9         12.82         12.90         0.49 o                         
  -1   1   9          1.96          2.24         0.26 o                         
   0   1   9        124.61        141.67         1.47 o                         
   1   1   9          8.24          7.32         0.40 o                         
   2   1   9        273.81        253.63         2.22 o                         
   3   1   9        218.00        210.02         2.30 o                         
   4   1   9        154.12        142.50         2.31 o                         
   5   1   9        148.05        149.43         2.49 o                         
   6   1   9         42.72         45.71         1.72 o                         
   7   1   9          7.28          4.28         0.98 o                         
   8   1   9          2.23          2.59         1.12 o                         
  -9   2   9          0.70         -0.59         0.91 o                         
  -8   2   9          4.56          4.22         1.06 o                         
  -7   2   9          1.70          1.66         0.83 o                         
  -6   2   9         50.72         55.59         2.28 o                         
  -5   2   9         46.08         43.84         1.19 o                         
  -4   2   9          5.03          4.35         0.58 o                         
  -3   2   9        147.31        143.68         1.65 o                         
  -2   2   9         51.15         52.42         0.91 o                         
  -1   2   9        169.99        160.26         1.51 o                         
   0   2   9         15.48         14.83         0.50 o                         
   1   2   9        274.90        274.71         2.77 o                         
   2   2   9         61.79         57.48         1.26 o                         
   3   2   9        308.27        317.45         3.35 o                         
   4   2   9        480.14        466.61         4.69 o                         
   5   2   9          2.16          0.47         0.59 o                         
   6   2   9         15.72         15.83         1.31 o                         
   7   2   9         23.43         25.81         1.63 o                         
   8   2   9          3.69          3.10         1.10 o                         
  -9   3   9          0.35         -0.64         1.46 o                         
  -8   3   9          0.11          0.70         0.89 o                         
  -7   3   9          0.45          1.52         0.74 o                         
  -6   3   9        931.40        886.93        11.18 o                         
  -5   3   9          5.60          5.46         0.69 o                         
  -4   3   9         17.38         17.00         0.77 o                         
  -3   3   9        155.73        166.98         1.96 o                         
  -2   3   9        369.43        364.05         2.94 o                         
  -1   3   9       1328.75       1363.22         8.04 o                         
   0   3   9         79.89         81.36         1.15 o                         
   1   3   9        122.02        129.72         1.74 o                         
   2   3   9         31.52         38.98         1.06 o                         
   3   3   9         22.87         23.34         1.00 o                         
   4   3   9          3.68          0.95         0.68 o                         
   5   3   9         44.03         34.70         1.67 o                         
   6   3   9          0.83          2.14         0.86 o                         
   7   3   9          5.46          7.85         1.26 o                         
  -9   4   9          0.06          0.75         1.04 o                         
  -8   4   9          0.75          0.30         1.02 o                         
  -7   4   9          3.22          2.09         0.72 o                         
  -6   4   9         20.04         17.82         1.08 o                         
  -5   4   9         15.92         11.94         0.90 o                         
  -4   4   9         18.91         17.54         0.93 o                         
  -3   4   9         10.41          9.32         0.57 o                         
  -2   4   9        157.52        153.03         1.88 o                         
  -1   4   9         91.06         96.05         1.48 o                         
   0   4   9         70.18         76.24         1.36 o                         
   1   4   9          7.05          7.07         0.72 o                         
   2   4   9         34.86         32.06         1.30 o                         
   3   4   9         44.66         31.77         1.50 o                         
   4   4   9         18.96         21.35         1.32 o                         
   5   4   9          0.43          0.68         0.88 o                         
   6   4   9         22.06         20.41         1.75 o                         
   7   4   9         16.25         19.55         1.96 o                         
  -9   5   9          0.31         -1.57         1.28 o                         
  -8   5   9          2.36          4.50         1.28 o                         
  -7   5   9          4.05          2.78         0.80 o                         
  -6   5   9         16.89         16.99         1.18 o                         
  -5   5   9          1.19          1.03         0.67 o                         
  -4   5   9         26.02         24.63         1.26 o                         
  -3   5   9          0.47          1.25         0.55 o                         
  -2   5   9        136.82        144.08         1.96 o                         
  -1   5   9          5.62          5.64         0.55 o                         
   0   5   9          0.03         -0.70         0.41 o                         
   1   5   9         61.50         57.74         1.53 o                         
   2   5   9        186.18        157.16         2.57 o                         
   3   5   9          0.01          1.42         0.60 o                         
   4   5   9         12.62         10.98         1.18 o                         
   5   5   9          0.53          0.85         0.77 o                         
   6   5   9          4.05          4.17         1.35 o                         
  -9   6   9          0.07         -0.53         1.08 o                         
  -8   6   9          4.12          4.31         1.86 o                         
  -7   6   9          0.00          0.37         0.81 o                         
  -6   6   9         10.00         10.45         1.10 o                         
  -5   6   9          0.03         -0.28         0.58 o                         
  -4   6   9          2.17          1.73         0.68 o                         
  -3   6   9         19.87         18.23         1.57 o                         
  -2   6   9          9.54          9.72         0.81 o                         
  -1   6   9          0.47          0.21         0.54 o                         
   0   6   9         72.49         68.87         1.84 o                         
   1   6   9         62.00         51.70         1.87 o                         
   2   6   9         14.62         14.10         1.28 o                         
   3   6   9          0.20         -0.36         0.67 o                         
   4   6   9         16.03         17.28         1.81 o                         
   5   6   9          0.06         -1.17         1.03 o                         
  -8   7   9          0.83         -0.50         1.03 o                         
  -7   7   9          5.26          4.68         1.54 o                         
  -6   7   9          0.16         -0.33         1.06 o                         
  -5   7   9          0.05          0.77         0.80 o                         
  -4   7   9          5.12          3.78         0.93 o                         
  -3   7   9         26.97         30.61         1.69 o                         
  -2   7   9        148.06        146.26         3.03 o                         
  -1   7   9          0.09         -1.19         0.60 o                         
   0   7   9          0.34         -1.21         0.61 o                         
   1   7   9          0.01          0.63         0.78 o                         
   2   7   9          1.04         -1.06         0.85 o                         
   3   7   9          6.75          5.15         1.31 o                         
   4   7   9          1.57          2.20         1.44 o                         
  -7   8   9          1.29          2.24         1.15 o                         
  -6   8   9          4.43          5.68         1.86 o                         
  -5   8   9          0.00         -0.37         1.05 o                         
  -4   8   9          1.44          1.42         1.14 o                         
  -3   8   9          0.31          6.70         1.71 o                         
  -2   8   9          9.95          9.53         1.46 o                         
  -1   8   9          3.43          3.11         1.07 o                         
   0   8   9          9.86         10.83         1.42 o                         
   1   8   9          0.02         -0.07         1.01 o                         
   2   8   9         31.39         41.31         2.62 o                         
  -5   9   9          0.16          2.97         1.86 o                         
  -4   9   9         28.61         31.00         2.64 o                         
  -3   9   9         15.51         14.48         2.34 o                         
  -2   9   9          1.01          2.87         1.56 o                         
  -1   9   9          1.94          2.95         1.39 o                         
   0   9   9          0.49          0.67         1.40 o                         
  -1  -9  10          6.41          8.04         1.34 o                         
   0  -9  10          3.78          2.53         1.38 o                         
   1  -9  10          0.52         -0.65         1.07 o                         
   2  -9  10          0.85          0.40         1.11 o                         
   3  -9  10          1.28          0.81         1.07 o                         
   4  -9  10         18.89         19.66         1.91 o                         
   5  -9  10          2.87          2.80         1.17 o                         
  -3  -8  10          1.12          0.49         1.06 o                         
  -2  -8  10          1.67         -0.26         0.87 o                         
  -1  -8  10         13.03         11.37         1.35 o                         
   0  -8  10         15.93         15.10         1.60 o                         
   1  -8  10          0.04         -0.78         0.99 o                         
   2  -8  10          0.09          1.89         0.94 o                         
   3  -8  10          9.97         11.99         1.57 o                         
   4  -8  10          1.53          1.20         0.90 o                         
   5  -8  10          3.89          2.84         1.20 o                         
   6  -8  10          3.73          6.41         1.39 o                         
   7  -8  10          2.63          2.23         1.04 o                         
  -4  -7  10          1.74          1.12         1.04 o                         
  -3  -7  10          0.26         -1.12         0.80 o                         
  -2  -7  10         10.94         12.54         1.41 o                         
  -1  -7  10          2.27          2.75         0.89 o                         
   0  -7  10         22.37         21.87         1.37 o                         
   1  -7  10          1.62          1.00         0.64 o                         
   2  -7  10          2.70          2.37         0.75 o                         
   3  -7  10          0.27         -0.02         0.67 o                         
   4  -7  10          4.51          3.83         0.88 o                         
   5  -7  10         13.07         11.23         1.02 o                         
   6  -7  10          8.17          8.61         1.13 o                         
   7  -7  10          4.44          4.48         1.06 o                         
   8  -7  10          1.17          0.56         0.91 o                         
  -5  -6  10          0.43          1.64         1.08 o                         
  -4  -6  10         12.63         13.18         1.48 o                         
  -3  -6  10         19.67         17.88         1.54 o                         
  -2  -6  10          4.36          2.90         0.91 o                         
  -1  -6  10        207.76        183.81         4.13 o                         
   0  -6  10        148.95        142.32         2.82 o                         
   1  -6  10         15.40         15.68         0.99 o                         
   2  -6  10        573.41        577.77         5.88 o                         
   3  -6  10         90.68         90.46         2.37 o                         
   4  -6  10        381.15        392.45         4.33 o                         
   5  -6  10         19.45         17.21         1.11 o                         
   6  -6  10          1.41         -0.44         0.64 o                         
   7  -6  10          2.45          2.51         0.91 o                         
   8  -6  10          0.02          0.59         0.98 o                         
  -6  -5  10          0.57          1.48         1.40 o                         
  -5  -5  10         14.95         15.71         1.69 o                         
  -4  -5  10          0.05          0.03         0.82 o                         
  -3  -5  10         21.89         19.85         1.28 o                         
  -2  -5  10          3.03          2.46         0.68 o                         
  -1  -5  10          0.64         -0.08         0.48 o                         
   0  -5  10         11.83         14.40         0.97 o                         
   1  -5  10          1.28          1.64         0.48 o                         
   2  -5  10         87.01         88.77         1.60 o                         
   3  -5  10          4.05          5.15         0.83 o                         
   4  -5  10         47.89         47.76         1.51 o                         
   5  -5  10          4.85          3.47         0.70 o                         
   6  -5  10          4.26          2.68         0.69 o                         
   7  -5  10         14.45         15.14         1.53 o                         
   8  -5  10         12.87         10.96         1.35 o                         
   9  -5  10          0.34         -1.12         1.02 o                         
  -7  -4  10          1.27          1.56         1.17 o                         
  -6  -4  10          1.63         -0.18         1.34 o                         
  -5  -4  10          5.46          5.36         1.10 o                         
  -4  -4  10          5.95          5.27         0.84 o                         
  -3  -4  10          0.87          1.55         0.61 o                         
  -2  -4  10         43.39         40.40         1.61 o                         
  -1  -4  10         12.36         15.04         1.02 o                         
   0  -4  10          6.08          7.19         0.50 o                         
   1  -4  10        132.52        118.35         1.72 o                         
   2  -4  10         36.73         29.27         0.97 o                         
   3  -4  10        166.54        156.45         1.99 o                         
   4  -4  10         32.41         32.74         1.38 o                         
   5  -4  10         26.88         29.85         1.30 o                         
   6  -4  10         37.72         33.19         1.41 o                         
   7  -4  10          5.53          4.28         1.18 o                         
   8  -4  10          5.29          3.14         0.99 o                         
   9  -4  10          0.73          1.09         1.15 o                         
  -7  -3  10          4.67          7.53         1.29 o                         
  -6  -3  10          7.55          7.75         1.06 o                         
  -5  -3  10          1.26         -1.34         0.67 o                         
  -4  -3  10         29.04         28.26         1.37 o                         
  -3  -3  10         54.53         66.03         2.26 o                         
  -2  -3  10          7.87          8.14         0.67 o                         
  -1  -3  10        251.63        237.26         2.20 o                         
   0  -3  10         15.78         13.44         0.52 o                         
   1  -3  10         24.89         25.85         0.83 o                         
   2  -3  10          1.35          3.16         0.40 o                         
   3  -3  10         52.80         61.78         1.19 o                         
   4  -3  10         15.54         13.03         0.83 o                         
   5  -3  10         24.58         17.85         1.01 o                         
   6  -3  10          0.17          0.78         0.51 o                         
   7  -3  10          0.46          0.15         0.66 o                         
   8  -3  10          6.01          7.62         1.22 o                         
   9  -3  10          1.71          2.14         1.21 o                         
  -8  -2  10          2.33          3.25         1.20 o                         
  -7  -2  10          1.53          1.28         1.02 o                         
  -6  -2  10         37.05         33.81         1.86 o                         
  -5  -2  10         82.38         81.09         3.06 o                         
  -4  -2  10        263.66        257.89         3.08 o                         
  -3  -2  10        107.68        105.61         1.86 o                         
  -2  -2  10          2.72          5.13         0.53 o                         
  -1  -2  10          0.12          0.31         0.14 o                         
   0  -2  10          0.52          0.90         0.23 o                         
   1  -2  10          3.95          2.23         0.27 o                         
   2  -2  10         31.00         39.43         0.73 o                         
   3  -2  10         19.54         27.53         0.88 o                         
   4  -2  10         94.19         79.65         1.43 o                         
   5  -2  10          0.38          0.98         0.66 o                         
   6  -2  10          4.23          4.60         0.72 o                         
   7  -2  10          1.21          0.33         0.78 o                         
   8  -2  10          0.84          0.53         0.82 o                         
   9  -2  10          0.32          0.22         1.04 o                         
  -8  -1  10          3.78          1.98         1.08 o                         
  -7  -1  10          1.11         -0.25         0.87 o                         
  -6  -1  10          0.05         -0.20         0.62 o                         
  -5  -1  10         35.64         36.60         1.96 o                         
  -4  -1  10        145.67        159.03         3.34 o                         
  -3  -1  10         11.75         13.70         0.85 o                         
  -2  -1  10         42.68         45.06         1.01 o                         
  -1  -1  10         30.88         29.19         0.57 o                         
   0  -1  10          2.73          1.61         0.23 o                         
   1  -1  10         39.12         53.89         0.79 o                         
   2  -1  10        141.94        156.84         1.58 o                         
   3  -1  10         12.54         11.28         0.59 o                         
   4  -1  10         57.29         63.19         1.21 o                         
   5  -1  10          5.89          5.61         0.68 o                         
   6  -1  10         33.64         31.53         1.45 o                         
   7  -1  10         23.27         22.74         1.54 o                         
   8  -1  10          2.04          1.26         0.96 o                         
   9  -1  10          0.82          1.97         1.08 o                         
  -9   0  10         18.16         12.11         1.76 o                         
  -8   0  10          0.09         -0.73         0.90 o                         
  -7   0  10          1.03          0.92         0.80 o                         
  -6   0  10          2.03          0.24         0.59 o                         
  -5   0  10          2.55          4.66         0.69 o                         
  -4   0  10          0.35          0.07         0.46 o                         
  -3   0  10         95.21         90.15         1.29 o                         
  -2   0  10        100.88         89.05         1.04 o                         
  -1   0  10       1559.15       1581.51         8.64 o                         
   0   0  10         32.97         24.96         0.62 o                         
   1   0  10         11.97         16.75         0.57 o                         
   2   0  10        164.41        172.86         1.75 o                         
   3   0  10        112.43        107.77         1.55 o                         
   4   0  10       1285.75       1302.74        11.29 o                         
   5   0  10        253.71        252.39         3.28 o                         
   6   0  10         90.29         85.22         2.14 o                         
   7   0  10          0.57          0.06         0.74 o                         
   8   0  10          4.09          4.06         1.07 o                         
  -9   1  10          0.23         -0.52         1.04 o                         
  -8   1  10          0.27         -0.51         0.89 o                         
  -7   1  10          0.01         -0.21         0.76 o                         
  -6   1  10         16.15         14.42         1.28 o                         
  -5   1  10         56.67         55.04         2.50 o                         
  -4   1  10         17.59         16.53         0.80 o                         
  -3   1  10         38.76         38.06         0.88 o                         
  -2   1  10        129.53        146.10         1.51 o                         
  -1   1  10          4.71          6.38         0.45 o                         
   0   1  10        105.02        112.57         1.56 o                         
   1   1  10        347.29        369.40         3.07 o                         
   2   1  10         84.19         95.35         1.21 o                         
   3   1  10         12.55         12.85         0.78 o                         
   4   1  10          4.43          6.86         0.91 o                         
   5   1  10         54.22         54.61         1.66 o                         
   6   1  10          0.58          0.26         0.60 o                         
   7   1  10         11.68         11.67         1.44 o                         
   8   1  10         39.75         44.90         2.58 o                         
  -9   2  10          0.01         -1.56         1.22 o                         
  -8   2  10          8.98          7.11         1.22 o                         
  -7   2  10         31.03         27.64         1.67 o                         
  -6   2  10        163.38        173.91         3.18 o                         
  -5   2  10        789.37        730.81         6.60 o                         
  -4   2  10         21.90         19.94         0.91 o                         
  -3   2  10          1.47          1.40         0.37 o                         
  -2   2  10          1.70          0.72         0.33 o                         
  -1   2  10         99.41        105.53         1.41 o                         
   0   2  10         10.44         11.99         0.50 o                         
   1   2  10        193.55        186.63         1.98 o                         
   2   2  10          1.01          0.76         0.33 o                         
   3   2  10       1177.64       1183.55         9.72 o                         
   4   2  10         14.04         17.83         1.18 o                         
   5   2  10          9.18          7.56         0.92 o                         
   6   2  10          3.27          3.30         0.81 o                         
   7   2  10          7.27          7.32         1.13 o                         
   8   2  10         74.09        107.49         3.40 o                         
  -9   3  10          0.84          0.93         1.08 o                         
  -8   3  10          0.04          1.13         0.92 o                         
  -7   3  10          2.36          2.12         0.80 o                         
  -6   3  10         40.39         43.88         2.03 o                         
  -5   3  10          0.17          1.34         0.56 o                         
  -4   3  10          1.18          0.47         0.36 o                         
  -3   3  10          0.86          1.28         0.37 o                         
  -2   3  10         23.07         30.62         0.79 o                         
  -1   3  10        298.23        281.80         2.88 o                         
   0   3  10         84.42         84.62         1.21 o                         
   1   3  10         40.89         41.16         1.03 o                         
   2   3  10         39.69         38.94         1.14 o                         
   3   3  10        119.30        110.45         2.10 o                         
   4   3  10          0.16         -1.10         0.55 o                         
   5   3  10          9.59          9.42         1.10 o                         
   6   3  10         65.76         76.11         2.58 o                         
   7   3  10          0.06          0.22         0.95 o                         
  -9   4  10          5.62          4.82         1.43 o                         
  -8   4  10          1.69          1.57         1.26 o                         
  -7   4  10         27.25         24.48         1.46 o                         
  -6   4  10         36.52         33.65         1.45 o                         
  -5   4  10          2.31          1.10         0.60 o                         
  -4   4  10         35.52         33.32         1.90 o                         
  -3   4  10         24.14         25.48         0.94 o                         
  -2   4  10          8.22         10.63         1.00 o                         
  -1   4  10        137.95        143.62         1.86 o                         
   0   4  10         84.67         83.99         1.48 o                         
   1   4  10          3.28          1.33         0.59 o                         
   2   4  10          8.80          9.31         0.86 o                         
   3   4  10         58.72         46.71         1.59 o                         
   4   4  10         11.79          9.73         1.19 o                         
   5   4  10          3.12          1.57         0.86 o                         
   6   4  10          0.09          0.48         0.92 o                         
  -9   5  10          1.39          3.21         1.57 o                         
  -8   5  10          0.03          1.62         1.44 o                         
  -7   5  10          0.44          0.14         0.75 o                         
  -6   5  10          0.03         -0.29         0.62 o                         
  -5   5  10          2.98          3.03         0.74 o                         
  -4   5  10         59.77         56.90         1.67 o                         
  -3   5  10          3.58          4.45         0.72 o                         
  -2   5  10         36.69         40.81         1.17 o                         
  -1   5  10         14.20         12.76         0.83 o                         
   0   5  10         39.89         35.33         1.46 o                         
   1   5  10         73.21         68.78         2.43 o                         
   2   5  10          0.72          1.03         0.61 o                         
   3   5  10         32.13         26.21         1.46 o                         
   4   5  10         63.86         69.92         2.41 o                         
   5   5  10          0.32          0.45         0.90 o                         
  -8   6  10          0.12         -0.98         1.11 o                         
  -7   6  10          0.41          0.08         0.93 o                         
  -6   6  10          3.03          1.40         0.80 o                         
  -5   6  10          1.63          1.67         0.76 o                         
  -4   6  10          0.02          0.08         0.63 o                         
  -3   6  10          0.39          1.21         0.62 o                         
  -2   6  10          5.05          5.38         0.88 o                         
  -1   6  10         12.42         13.72         1.06 o                         
   0   6  10         65.57         67.49         1.90 o                         
   1   6  10          2.45          3.49         0.80 o                         
   2   6  10        126.31        119.93         2.81 o                         
   3   6  10          1.19          0.11         0.84 o                         
   4   6  10         10.29          7.71         1.42 o                         
  -8   7  10          2.07          2.09         1.32 o                         
  -7   7  10          0.66         -0.57         1.35 o                         
  -6   7  10          0.13          0.51         0.90 o                         
  -5   7  10          3.94          3.86         1.03 o                         
  -4   7  10          1.28          0.53         0.88 o                         
  -3   7  10          1.28          0.80         1.02 o                         
  -2   7  10          0.46          0.71         1.10 o                         
  -1   7  10         38.87         38.74         2.27 o                         
   0   7  10         27.65         24.64         1.72 o                         
   1   7  10         45.35         43.01         2.11 o                         
   2   7  10          0.05         -0.39         0.83 o                         
   3   7  10          2.70          3.65         1.44 o                         
  -7   8  10          1.51          1.82         1.17 o                         
  -6   8  10          4.76          2.70         1.45 o                         
  -5   8  10        127.52        145.09         7.79 o                         
  -4   8  10          1.05          1.74         1.42 o                         
  -3   8  10          0.12          1.02         1.22 o                         
  -2   8  10          0.80          2.35         1.30 o                         
  -1   8  10          0.80          0.02         1.28 o                         
   0   8  10          0.23          1.91         0.93 o                         
   1   8  10          0.01          0.45         1.06 o                         
   2   8  10          2.01          1.40         1.52 o                         
  -5   9  10          1.80          5.98         1.98 o                         
  -4   9  10          0.53          2.03         1.46 o                         
  -3   9  10          0.06          0.61         1.38 o                         
  -2   9  10          6.56          5.61         1.54 o                         
  -1   9  10         11.43         11.48         1.88 o                         
   0  -9  11          6.07          6.86         1.61 o                         
   1  -9  11          1.73          5.37         1.42 o                         
   2  -9  11          1.11         -0.36         1.38 o                         
   3  -9  11          0.14         -0.52         1.14 o                         
   4  -9  11         16.96         20.14         2.37 o                         
   5  -9  11         12.00         13.84         1.82 o                         
  -2  -8  11          0.61          0.20         1.01 o                         
  -1  -8  11          1.43          2.55         0.93 o                         
   0  -8  11         33.62         28.90         1.85 o                         
   1  -8  11          8.61          6.92         1.37 o                         
   2  -8  11          0.00          1.56         0.93 o                         
   3  -8  11          0.03         -1.41         1.08 o                         
   4  -8  11          0.30          0.49         0.96 o                         
   5  -8  11          0.75          1.21         1.08 o                         
   6  -8  11          0.00          0.66         1.02 o                         
  -4  -7  11          0.06         -0.53         1.12 o                         
  -3  -7  11          5.83          3.25         1.05 o                         
  -2  -7  11         19.87         15.41         1.51 o                         
  -1  -7  11         21.16         17.47         1.49 o                         
   0  -7  11         54.74         50.08         2.06 o                         
   1  -7  11          5.72          5.56         0.95 o                         
   2  -7  11          6.53          8.14         1.07 o                         
   3  -7  11         12.82         15.38         1.28 o                         
   4  -7  11         26.00         25.10         1.57 o                         
   5  -7  11          4.64          6.79         0.98 o                         
   6  -7  11          4.38          3.62         0.96 o                         
   7  -7  11          0.54          0.04         1.12 o                         
  -5  -6  11          6.94          7.30         1.51 o                         
  -4  -6  11          1.97          2.00         1.09 o                         
  -3  -6  11          9.71          8.75         1.26 o                         
  -2  -6  11          2.79          1.53         0.98 o                         
  -1  -6  11         58.27         58.54         2.03 o                         
   0  -6  11         40.25         40.96         1.68 o                         
   1  -6  11          9.18          7.52         0.92 o                         
   2  -6  11        103.22        108.28         2.29 o                         
   3  -6  11          2.63          2.92         0.77 o                         
   4  -6  11        126.24        132.28         4.96 o                         
   5  -6  11          4.26          5.60         0.79 o                         
   6  -6  11         14.47         16.82         1.33 o                         
   7  -6  11          3.18          1.88         0.93 o                         
   8  -6  11          2.76          4.23         1.11 o                         
  -6  -5  11         14.48         12.37         2.06 o                         
  -5  -5  11          0.59         -0.87         0.87 o                         
  -4  -5  11         31.94         28.76         1.64 o                         
  -3  -5  11         24.26         22.68         1.40 o                         
  -2  -5  11          8.07          7.33         0.92 o                         
  -1  -5  11         21.37         23.11         1.39 o                         
   0  -5  11         46.08         45.92         1.81 o                         
   1  -5  11        647.16        630.75         5.58 o                         
   2  -5  11        199.59        210.76         2.57 o                         
   3  -5  11         20.84         22.88         1.36 o                         
   4  -5  11          2.89          1.44         0.62 o                         
   5  -5  11          0.27         -0.27         0.56 o                         
   6  -5  11          3.88          4.29         0.92 o                         
   7  -5  11         29.13         28.06         1.92 o                         
   8  -5  11          1.05          0.26         0.88 o                         
  -7  -4  11          5.59          6.95         1.60 o                         
  -6  -4  11          1.75          1.25         1.06 o                         
  -5  -4  11          0.05         -1.45         1.10 o                         
  -4  -4  11          6.91          6.34         0.94 o                         
  -3  -4  11          2.51          1.69         0.62 o                         
  -2  -4  11          6.43          5.29         1.21 o                         
  -1  -4  11          2.52          3.06         0.66 o                         
   0  -4  11          9.28          9.32         0.65 o                         
   1  -4  11        610.76        602.40         4.85 o                         
   2  -4  11         17.57         16.12         0.81 o                         
   3  -4  11          3.90          2.33         0.64 o                         
   4  -4  11         91.23         75.76         1.81 o                         
   5  -4  11         74.87         61.15         1.63 o                         
   6  -4  11         44.79         37.11         1.57 o                         
   7  -4  11         18.58         15.23         1.23 o                         
   8  -4  11          3.26          4.15         1.16 o                         
   9  -4  11          8.19          7.66         1.89 o                         
  -7  -3  11          2.67          1.37         1.14 o                         
  -6  -3  11          8.65          9.31         1.52 o                         
  -5  -3  11         31.53         27.56         1.86 o                         
  -4  -3  11        162.90        167.30         3.10 o                         
  -3  -3  11         44.67         41.49         2.10 o                         
  -2  -3  11        125.01        128.97         2.18 o                         
  -1  -3  11         13.73         14.39         0.83 o                         
   0  -3  11         13.59         13.56         0.57 o                         
   1  -3  11         76.67         89.58         1.25 o                         
   2  -3  11         65.82         69.59         1.17 o                         
   3  -3  11          5.65          6.96         0.68 o                         
   4  -3  11        146.10        126.28         2.19 o                         
   5  -3  11        132.56        123.94         2.23 o                         
   6  -3  11          4.71          3.13         0.70 o                         
   7  -3  11          0.01         -0.62         0.73 o                         
   8  -3  11          0.12         -1.49         0.87 o                         
   9  -3  11          0.23          2.29         1.28 o                         
  -8  -2  11          4.93          6.78         1.51 o                         
  -7  -2  11          1.97          0.73         0.86 o                         
  -6  -2  11          0.19         -1.31         0.79 o                         
  -5  -2  11          5.70          4.77         0.87 o                         
  -4  -2  11         54.15         57.13         1.75 o                         
  -3  -2  11          0.01          0.21         0.48 o                         
  -2  -2  11         24.99         22.52         0.93 o                         
  -1  -2  11         65.51         68.78         0.98 o                         
   0  -2  11        270.27        256.85         2.07 o                         
   1  -2  11          4.00          3.06         0.30 o                         
   2  -2  11        102.77        101.63         1.23 o                         
   3  -2  11         39.00         40.55         1.01 o                         
   4  -2  11          2.24          1.13         0.53 o                         
   5  -2  11        172.60        152.60         3.29 o                         
   6  -2  11         20.45         21.37         1.54 o                         
   7  -2  11          4.99          4.59         0.95 o                         
   8  -2  11          0.00          0.01         0.81 o                         
   9  -2  11         29.15         34.21         2.40 o                         
  -8  -1  11          0.11         -2.49         1.46 o                         
  -7  -1  11          1.68          2.72         1.02 o                         
  -6  -1  11          0.07         -0.27         0.77 o                         
  -5  -1  11         55.69         61.01         1.74 o                         
  -4  -1  11         25.23         28.14         1.72 o                         
  -3  -1  11         33.66         43.82         1.40 o                         
  -2  -1  11         15.91         17.94         0.79 o                         
  -1  -1  11        321.28        337.63         2.56 o                         
   0  -1  11       1344.56       1498.23         8.72 o                         
   1  -1  11        128.88        138.85         1.73 o                         
   2  -1  11        174.00        174.51         1.74 o                         
   3  -1  11          6.82          9.11         0.56 o                         
   4  -1  11          8.45          6.94         0.59 o                         
   5  -1  11         99.24         97.86         2.31 o                         
   6  -1  11          0.08         -0.76         0.51 o                         
   7  -1  11          4.91          3.56         0.96 o                         
   8  -1  11          0.38          1.33         0.94 o                         
  -8   0  11          0.80         -1.92         0.99 o                         
  -7   0  11          0.77          0.67         0.84 o                         
  -6   0  11          5.19          5.79         0.93 o                         
  -5   0  11          8.57          9.76         0.90 o                         
  -4   0  11          6.55          6.09         0.69 o                         
  -3   0  11         88.12         82.63         1.56 o                         
  -2   0  11         99.75        101.54         1.10 o                         
  -1   0  11         31.22         32.37         1.00 o                         
   0   0  11         10.37          6.26         0.39 o                         
   1   0  11         45.03         41.74         0.81 o                         
   2   0  11        139.36        135.11         1.81 o                         
   3   0  11        174.77        168.95         2.17 o                         
   4   0  11        818.59        787.32         6.73 o                         
   5   0  11        111.29        110.59         2.39 o                         
   6   0  11          0.07         -0.37         0.49 o                         
   7   0  11          0.02         -1.34         0.67 o                         
   8   0  11          7.66          8.91         1.25 o                         
  -9   1  11          1.95          0.03         1.18 o                         
  -8   1  11          0.10         -1.25         0.90 o                         
  -7   1  11          1.28         -0.53         0.84 o                         
  -6   1  11          2.09          2.62         0.85 o                         
  -5   1  11         78.31         78.71         2.34 o                         
  -4   1  11          1.33          1.55         0.51 o                         
  -3   1  11        130.56        127.20         1.83 o                         
  -2   1  11         40.45         46.12         1.03 o                         
  -1   1  11        654.07        676.39         4.68 o                         
   0   1  11         48.98         44.85         0.91 o                         
   1   1  11          0.66          0.88         0.27 o                         
   2   1  11         50.37         49.31         1.10 o                         
   3   1  11         46.68         45.76         1.35 o                         
   4   1  11       2908.88       2931.38        20.02 o                         
   5   1  11        197.71        192.14         3.29 o                         
   6   1  11          1.17          0.17         0.66 o                         
   7   1  11          9.92          8.83         1.70 o                         
   8   1  11          0.01         -1.41         1.07 o                         
  -9   2  11          0.11         -0.67         1.07 o                         
  -8   2  11          0.21          1.28         1.05 o                         
  -7   2  11         11.10         10.36         1.22 o                         
  -6   2  11          0.70          2.34         0.86 o                         
  -5   2  11          9.23         13.65         1.20 o                         
  -4   2  11         54.16         50.25         1.27 o                         
  -3   2  11         20.45         17.16         0.82 o                         
  -2   2  11         36.30         29.99         0.76 o                         
  -1   2  11          8.77         11.07         0.57 o                         
   0   2  11          0.04         -0.42         0.21 o                         
   1   2  11         20.09         17.58         0.82 o                         
   2   2  11          6.83          9.07         0.69 o                         
   3   2  11        102.69         93.38         2.01 o                         
   4   2  11        137.29        127.80         2.44 o                         
   5   2  11         51.42         51.65         2.17 o                         
   6   2  11          3.67          1.84         1.23 o                         
   7   2  11         26.49         29.33         2.59 o                         
  -9   3  11          3.77          4.00         1.40 o                         
  -8   3  11        121.02        119.38         4.51 o                         
  -7   3  11          2.04          4.29         1.01 o                         
  -6   3  11          5.56          6.97         1.25 o                         
  -5   3  11          1.82          1.78         0.59 o                         
  -4   3  11          0.51         -0.34         0.40 o                         
  -3   3  11          8.65          7.95         0.59 o                         
  -2   3  11          2.77          2.94         0.46 o                         
  -1   3  11         86.45         84.85         1.20 o                         
   0   3  11          2.89          2.71         0.43 o                         
   1   3  11        147.23        148.08         2.00 o                         
   2   3  11         50.11         51.02         1.31 o                         
   3   3  11         89.53         90.34         2.53 o                         
   4   3  11          4.17          3.18         0.73 o                         
   5   3  11          1.05         -0.33         0.73 o                         
   6   3  11         16.56         15.69         1.46 o                         
   7   3  11          2.17          2.98         1.13 o                         
  -9   4  11          0.00          2.12         1.29 o                         
  -8   4  11         29.54         30.83         1.97 o                         
  -7   4  11          2.03          2.44         0.96 o                         
  -6   4  11          7.00          7.22         1.28 o                         
  -5   4  11          0.05          0.12         0.57 o                         
  -4   4  11          9.50          6.97         0.74 o                         
  -3   4  11        104.76         98.69         1.65 o                         
  -2   4  11         82.79         79.47         1.43 o                         
  -1   4  11         80.46         70.05         1.46 o                         
   0   4  11          4.38          1.60         0.77 o                         
   1   4  11         28.21         28.61         1.25 o                         
   2   4  11        104.46         92.27         1.92 o                         
   3   4  11          0.01         -0.78         0.58 o                         
   4   4  11          3.40          2.98         0.86 o                         
   5   4  11         36.55         38.19         2.07 o                         
   6   4  11          5.19          7.47         1.27 o                         
  -8   5  11         15.23         15.07         2.03 o                         
  -7   5  11          6.58          6.70         1.26 o                         
  -6   5  11          9.07          6.55         0.97 o                         
  -5   5  11          5.35          2.71         0.73 o                         
  -4   5  11         64.18         64.96         2.02 o                         
  -3   5  11          7.70          6.77         0.79 o                         
  -2   5  11          8.84          9.33         0.80 o                         
  -1   5  11         21.09         18.48         1.05 o                         
   0   5  11          9.16          8.95         0.89 o                         
   1   5  11          0.26         -0.19         0.55 o                         
   2   5  11          0.02         -0.87         0.56 o                         
   3   5  11          9.12          7.41         1.08 o                         
   4   5  11         16.16         13.56         1.38 o                         
   5   5  11         19.16         16.00         1.57 o                         
  -8   6  11          1.33          1.47         1.75 o                         
  -7   6  11          0.11         -0.74         0.98 o                         
  -6   6  11          0.01         -1.29         0.74 o                         
  -5   6  11          0.00         -0.63         0.66 o                         
  -4   6  11         57.59         53.36         1.93 o                         
  -3   6  11          0.23         -0.14         0.65 o                         
  -2   6  11          1.43          2.01         0.78 o                         
  -1   6  11         12.95         12.06         1.04 o                         
   0   6  11         14.71         14.88         1.16 o                         
   1   6  11         45.90         43.39         2.01 o                         
   2   6  11         57.18         52.78         3.95 o                         
   3   6  11          9.03          9.93         1.25 o                         
   4   6  11          0.08         -0.13         0.87 o                         
  -7   7  11          1.42          1.52         1.20 o                         
  -6   7  11          0.87          1.75         0.96 o                         
  -5   7  11          4.70          4.70         1.08 o                         
  -4   7  11         94.34         93.85         3.25 o                         
  -3   7  11          0.01         -1.21         1.03 o                         
  -2   7  11          7.12          4.92         1.28 o                         
  -1   7  11          1.33          1.98         0.83 o                         
   0   7  11         20.12         18.87         1.49 o                         
   1   7  11         32.66         31.52         2.69 o                         
   2   7  11          0.66          0.05         0.86 o                         
   3   7  11          6.17          7.01         1.60 o                         
  -6   8  11          1.89          2.97         1.68 o                         
  -5   8  11         12.45         16.31         2.33 o                         
  -4   8  11         19.25         21.37         2.67 o                         
  -3   8  11          3.26          3.35         1.77 o                         
  -2   8  11          2.88          1.99         1.76 o                         
  -1   8  11          1.62          2.03         1.08 o                         
   0   8  11          2.44          0.03         0.88 o                         
   1   8  11          0.25          1.01         1.14 o                         
  -3   9  11          0.40          1.37         1.45 o                         
  -2   9  11          2.83          1.36         1.46 o                         
   1  -9  12          8.39          8.91         1.73 o                         
   2  -9  12          9.60         12.94         1.82 o                         
   3  -9  12         11.80         15.88         2.24 o                         
   4  -9  12          8.98         12.55         2.08 o                         
  -2  -8  12          2.96          3.49         1.17 o                         
  -1  -8  12          4.74          9.29         1.34 o                         
   0  -8  12          2.88          3.08         1.05 o                         
   1  -8  12          1.89          1.47         1.14 o                         
   2  -8  12         11.43         10.76         1.35 o                         
   3  -8  12          0.02         -0.93         0.93 o                         
   4  -8  12          6.15          7.34         1.43 o                         
   5  -8  12          2.23          2.76         1.15 o                         
   6  -8  12          0.03          0.24         1.20 o                         
  -3  -7  12         10.49         13.18         1.52 o                         
  -2  -7  12          0.42          1.31         0.97 o                         
  -1  -7  12          7.52          8.96         1.23 o                         
   0  -7  12         21.44         17.55         1.42 o                         
   1  -7  12          6.28          4.86         1.07 o                         
   2  -7  12         31.86         33.83         1.97 o                         
   3  -7  12          1.22          0.66         0.84 o                         
   4  -7  12         41.77         37.60         1.96 o                         
   5  -7  12          0.09         -0.04         0.71 o                         
   6  -7  12          7.80          8.02         1.25 o                         
   7  -7  12          2.33          2.37         1.01 o                         
  -5  -6  12          1.26         -0.34         1.18 o                         
  -4  -6  12          8.99          8.23         1.37 o                         
  -3  -6  12        139.16        132.14         4.58 o                         
  -2  -6  12          3.37          3.97         0.92 o                         
  -1  -6  12          5.32          6.31         0.98 o                         
   0  -6  12         60.19         60.23         2.04 o                         
   1  -6  12        107.41        103.65         2.44 o                         
   2  -6  12        122.80        119.25         2.87 o                         
   3  -6  12         17.24         17.46         1.27 o                         
   4  -6  12         15.92         14.74         1.12 o                         
   5  -6  12          5.71          3.68         0.89 o                         
   6  -6  12          2.85          2.28         0.84 o                         
   7  -6  12          2.12          1.30         0.89 o                         
   8  -6  12          6.10          7.17         1.28 o                         
  -5  -5  12          9.78         15.38         1.93 o                         
  -4  -5  12          1.49          0.84         0.89 o                         
  -3  -5  12          0.60          0.65         0.97 o                         
  -2  -5  12          0.88          0.89         0.96 o                         
  -1  -5  12         48.13         42.95         1.87 o                         
   0  -5  12         53.70         61.10         2.06 o                         
   1  -5  12        578.41        582.85         6.34 o                         
   2  -5  12         40.09         42.44         1.27 o                         
   3  -5  12          2.08          1.22         0.69 o                         
   4  -5  12          6.99          7.14         0.84 o                         
   5  -5  12         11.06          8.47         1.01 o                         
   6  -5  12         75.69         64.54         2.01 o                         
   7  -5  12          0.00          0.60         0.82 o                         
   8  -5  12          6.55          7.32         1.54 o                         
  -6  -4  12          1.18          0.65         1.09 o                         
  -5  -4  12          3.34          2.67         1.10 o                         
  -4  -4  12         32.99         33.06         2.02 o                         
  -3  -4  12          0.23          0.57         0.65 o                         
  -2  -4  12         32.50         36.60         1.80 o                         
  -1  -4  12          0.69         -0.36         0.69 o                         
   0  -4  12          1.15          0.10         0.82 o                         
   1  -4  12       2308.96       2312.86        14.06 o                         
   2  -4  12        423.80        409.49         3.59 o                         
   3  -4  12         10.90         13.86         0.91 o                         
   4  -4  12         21.99         17.55         1.03 o                         
   5  -4  12         70.15         61.13         2.78 o                         
   6  -4  12        135.49        128.65         2.50 o                         
   7  -4  12          3.86          3.71         1.03 o                         
   8  -4  12          5.67          4.51         1.44 o                         
  -7  -3  12          0.11         -0.70         1.08 o                         
  -6  -3  12          3.40          3.63         1.13 o                         
  -5  -3  12          0.00          0.25         1.39 o                         
  -4  -3  12          4.08          4.25         0.97 o                         
  -3  -3  12         11.23         10.66         1.08 o                         
  -2  -3  12          3.21          2.42         0.63 o                         
  -1  -3  12          0.95         -0.29         0.60 o                         
   0  -3  12         17.13         18.17         0.76 o                         
   1  -3  12        144.09        146.64         1.78 o                         
   2  -3  12          0.38         -0.09         0.28 o                         
   3  -3  12        132.39        122.40         1.84 o                         
   4  -3  12         51.19         39.61         1.39 o                         
   5  -3  12         41.54         37.66         1.49 o                         
   6  -3  12          8.83          6.22         0.92 o                         
   7  -3  12         11.91         13.37         1.41 o                         
   8  -3  12          6.75          7.83         1.31 o                         
  -7  -2  12          0.07          0.09         0.98 o                         
  -6  -2  12          5.15          5.97         1.13 o                         
  -5  -2  12          0.00         -0.89         0.66 o                         
  -4  -2  12         75.10         76.97         2.48 o                         
  -3  -2  12         28.79         28.07         1.15 o                         
  -2  -2  12         10.23         10.56         0.82 o                         
  -1  -2  12          9.27         10.05         0.82 o                         
   0  -2  12         20.57         18.92         0.59 o                         
   1  -2  12         11.51         12.06         0.52 o                         
   2  -2  12         13.06         15.44         0.70 o                         
   3  -2  12         79.57         70.94         1.29 o                         
   4  -2  12          0.27          0.73         0.49 o                         
   5  -2  12         38.39         30.93         1.49 o                         
   6  -2  12         53.31         43.94         1.75 o                         
   7  -2  12          7.02          7.49         1.10 o                         
   8  -2  12         16.81         19.19         1.64 o                         
  -8  -1  12          0.02         -2.04         1.02 o                         
  -7  -1  12          5.35          5.11         1.16 o                         
  -6  -1  12         39.05         38.31         2.13 o                         
  -5  -1  12         14.95         16.15         1.32 o                         
  -4  -1  12          1.74          0.90         0.53 o                         
  -3  -1  12          2.84          0.78         0.53 o                         
  -2  -1  12          5.07          4.41         0.56 o                         
  -1  -1  12        109.90        112.97         1.29 o                         
   0  -1  12         27.35         30.05         0.82 o                         
   1  -1  12        351.16        357.87         2.97 o                         
   2  -1  12         42.98         45.64         1.03 o                         
   3  -1  12          2.67          2.88         0.43 o                         
   4  -1  12         16.44         16.09         0.92 o                         
   5  -1  12          0.00         -0.57         0.52 o                         
   6  -1  12          8.20          7.93         0.90 o                         
   7  -1  12         16.66         17.45         1.65 o                         
   8  -1  12         26.48         30.68         1.95 o                         
  -8   0  12          0.44         -1.75         1.09 o                         
  -7   0  12          0.37         -1.44         0.72 o                         
  -6   0  12          0.20          0.77         0.70 o                         
  -5   0  12          5.21          4.43         0.74 o                         
  -4   0  12          3.85          3.52         0.63 o                         
  -3   0  12         30.23         30.50         1.24 o                         
  -2   0  12         95.56         94.04         1.26 o                         
  -1   0  12          1.68          2.84         0.30 o                         
   0   0  12        344.14        371.78         3.19 o                         
   1   0  12        276.10        274.74         2.61 o                         
   2   0  12         73.77         81.62         1.57 o                         
   3   0  12        296.74        288.61         3.32 o                         
   4   0  12          3.60          2.05         0.82 o                         
   5   0  12          8.29          9.32         0.88 o                         
   6   0  12          0.10         -0.93         0.60 o                         
   7   0  12          5.97          8.43         1.18 o                         
   8   0  12          0.93         -0.50         1.31 o                         
  -8   1  12          0.21         -0.14         0.98 o                         
  -7   1  12         13.78         11.41         1.42 o                         
  -6   1  12          5.87          5.87         1.12 o                         
  -5   1  12          0.52          0.26         0.66 o                         
  -4   1  12          0.64          0.46         0.57 o                         
  -3   1  12          3.90          3.90         0.51 o                         
  -2   1  12        104.52        106.22         2.37 o                         
  -1   1  12         78.14         66.63         1.14 o                         
   0   1  12         28.83         31.82         1.26 o                         
   1   1  12         37.31         37.03         0.87 o                         
   2   1  12          0.61          0.51         0.46 o                         
   3   1  12          2.76          4.66         0.69 o                         
   4   1  12          0.10          1.07         0.61 o                         
   5   1  12          0.00          0.19         0.53 o                         
   6   1  12         13.07         13.55         1.18 o                         
   7   1  12         29.87         28.08         2.11 o                         
  -9   2  12          6.91          5.49         1.48 o                         
  -8   2  12         32.63         31.57         2.04 o                         
  -7   2  12        121.24        113.92         3.68 o                         
  -6   2  12          1.69          1.00         0.80 o                         
  -5   2  12          7.69          6.16         0.88 o                         
  -4   2  12          0.18          0.12         0.43 o                         
  -3   2  12          0.05          1.05         0.46 o                         
  -2   2  12         45.05         47.76         1.13 o                         
  -1   2  12          5.06          4.79         0.45 o                         
   0   2  12         77.27         75.00         1.15 o                         
   1   2  12        235.40        231.23         2.69 o                         
   2   2  12        112.44        103.63         2.03 o                         
   3   2  12        204.72        215.80         3.17 o                         
   4   2  12          8.61          8.00         0.88 o                         
   5   2  12          8.32          8.48         1.15 o                         
   6   2  12          5.18          3.54         1.08 o                         
   7   2  12         41.73         49.81         3.07 o                         
  -9   3  12          0.01          2.70         1.17 o                         
  -8   3  12          8.60         11.81         1.43 o                         
  -7   3  12         15.78         16.79         1.47 o                         
  -6   3  12          2.38          3.52         0.91 o                         
  -5   3  12         25.87         25.84         1.57 o                         
  -4   3  12         10.06         10.15         0.74 o                         
  -3   3  12         36.43         32.52         1.08 o                         
  -2   3  12          4.15          2.87         0.51 o                         
  -1   3  12         31.29         31.40         0.81 o                         
   0   3  12         26.29         23.30         0.93 o                         
   1   3  12        203.73        200.13         2.45 o                         
   2   3  12        310.06        312.02         3.60 o                         
   3   3  12          8.50          7.89         0.94 o                         
   4   3  12          2.00          1.11         0.71 o                         
   5   3  12         13.62         17.88         1.46 o                         
   6   3  12         18.24         23.15         1.79 o                         
  -8   4  12         91.12         89.55         7.26 o                         
  -7   4  12          0.04          1.70         0.93 o                         
  -6   4  12          3.08          4.49         0.95 o                         
  -5   4  12         24.07         25.56         1.83 o                         
  -4   4  12         82.38         80.83         1.96 o                         
  -3   4  12        193.16        185.46         2.37 o                         
  -2   4  12          9.74         11.51         0.78 o                         
  -1   4  12          3.91          3.33         0.52 o                         
   0   4  12          0.89          0.06         0.45 o                         
   1   4  12          4.80          5.82         0.75 o                         
   2   4  12          0.05         -0.79         0.59 o                         
   3   4  12         38.86         32.65         1.64 o                         
   4   4  12          3.24          4.19         0.97 o                         
   5   4  12          1.00          1.72         0.95 o                         
   6   4  12          0.00         -1.08         1.16 o                         
  -8   5  12          7.27          3.95         1.59 o                         
  -7   5  12          1.56          0.35         0.91 o                         
  -6   5  12          0.33         -1.39         0.69 o                         
  -5   5  12          2.58          1.48         0.71 o                         
  -4   5  12         27.76         25.31         1.37 o                         
  -3   5  12         46.57         45.99         1.65 o                         
  -2   5  12          8.32          5.89         0.79 o                         
  -1   5  12          3.34          2.98         0.66 o                         
   0   5  12          7.96          7.86         1.39 o                         
   1   5  12         31.48         27.29         1.41 o                         
   2   5  12          4.79          6.25         1.01 o                         
   3   5  12          1.92          2.50         0.87 o                         
   4   5  12         29.37         28.40         1.86 o                         
   5   5  12         17.57         21.37         1.89 o                         
  -8   6  12          7.52         14.16         2.07 o                         
  -7   6  12          0.36         -0.39         0.94 o                         
  -6   6  12          1.26          0.56         0.86 o                         
  -5   6  12          0.35          0.25         0.77 o                         
  -4   6  12          5.27          5.08         0.89 o                         
  -3   6  12          0.27          0.46         0.90 o                         
  -2   6  12          1.13          0.47         1.13 o                         
  -1   6  12          9.01          8.22         0.93 o                         
   0   6  12         87.78         88.03         3.19 o                         
   1   6  12          0.78         -0.27         0.74 o                         
   2   6  12          0.63          0.79         0.81 o                         
   3   6  12          3.75          3.84         1.04 o                         
   4   6  12          0.61          0.69         1.01 o                         
  -7   7  12          0.04         -0.30         1.14 o                         
  -6   7  12          0.79          1.03         1.05 o                         
  -5   7  12          4.00          6.04         1.27 o                         
  -4   7  12         16.84         19.87         1.98 o                         
  -3   7  12          3.20          0.52         1.20 o                         
  -2   7  12          8.30          9.52         1.53 o                         
  -1   7  12         35.24         32.51         2.59 o                         
   0   7  12          0.95         -0.04         1.08 o                         
   1   7  12          0.80         -0.72         0.80 o                         
   2   7  12         20.63         19.71         1.83 o                         
  -5   8  12          8.47         14.39         2.04 o                         
  -4   8  12         58.41         61.53         4.67 o                         
  -3   8  12          1.07          3.72         1.46 o                         
  -2   8  12          0.01          0.10         1.29 o                         
  -1   8  12          0.13          0.60         1.26 o                         
   0   8  12          1.13          1.19         1.78 o                         
  -1  -8  13          0.14          0.29         1.06 o                         
   0  -8  13          0.56         -1.14         1.10 o                         
   1  -8  13          1.95          2.37         2.01 o                         
   2  -8  13         12.69         15.44         1.83 o                         
   3  -8  13          8.27         11.25         2.15 o                         
   4  -8  13          0.40         -1.81         0.90 o                         
   5  -8  13         19.55         20.40         2.05 o                         
  -3  -7  13         19.01         19.28         1.99 o                         
  -2  -7  13         25.17         22.09         1.96 o                         
  -1  -7  13          0.39          0.14         1.02 o                         
   0  -7  13          0.04          0.41         0.83 o                         
   1  -7  13          5.46          6.08         1.13 o                         
   2  -7  13          7.72          5.60         1.24 o                         
   3  -7  13          2.98          2.42         1.11 o                         
   4  -7  13         13.03         16.82         1.54 o                         
   5  -7  13          1.50          1.21         0.86 o                         
   6  -7  13         58.09         70.00         3.39 o                         
   7  -7  13          0.15          0.55         1.13 o                         
  -4  -6  13          4.23          6.77         1.57 o                         
  -3  -6  13          1.35          2.09         1.33 o                         
  -2  -6  13          8.16          7.03         1.14 o                         
  -1  -6  13          0.04         -0.84         0.69 o                         
   0  -6  13          0.05         -0.15         0.70 o                         
   1  -6  13         12.86         12.38         1.14 o                         
   2  -6  13         27.45         24.07         1.90 o                         
   3  -6  13         39.70         36.72         1.97 o                         
   4  -6  13          9.11          8.64         1.12 o                         
   5  -6  13         18.89         18.72         1.29 o                         
   6  -6  13          0.21          1.53         0.83 o                         
   7  -6  13          0.86          0.70         1.00 o                         
  -5  -5  13          4.60          6.71         1.52 o                         
  -4  -5  13          5.75          6.11         1.27 o                         
  -3  -5  13         63.92         65.68         2.39 o                         
  -2  -5  13         35.11         34.05         1.78 o                         
  -1  -5  13          0.86          0.32         0.72 o                         
   0  -5  13        419.02        428.84         5.35 o                         
   1  -5  13        223.46        234.73         3.66 o                         
   2  -5  13        634.08        654.56         7.76 o                         
   3  -5  13         59.69         59.04         1.74 o                         
   4  -5  13          0.10         -0.91         0.46 o                         
   5  -5  13          4.12          3.43         0.71 o                         
   6  -5  13          0.48          0.95         0.70 o                         
   7  -5  13          0.14          0.77         0.89 o                         
   8  -5  13          7.40          9.30         1.67 o                         
  -6  -4  13          0.05         -0.22         1.18 o                         
  -5  -4  13          3.77          3.39         1.17 o                         
  -4  -4  13          0.09         -0.45         0.81 o                         
  -3  -4  13          1.66          2.17         0.80 o                         
  -2  -4  13          0.28         -0.63         0.64 o                         
  -1  -4  13          2.85          1.04         0.90 o                         
   0  -4  13         92.84        100.79         2.30 o                         
   1  -4  13         14.36         14.72         1.04 o                         
   2  -4  13         24.80         25.73         1.05 o                         
   3  -4  13          0.42         -0.86         0.74 o                         
   4  -4  13          0.13         -0.53         0.48 o                         
   5  -4  13         39.88         38.36         1.57 o                         
   6  -4  13         33.01         28.94         1.65 o                         
   7  -4  13          9.33         10.13         1.34 o                         
   8  -4  13          0.14         -1.21         0.94 o                         
  -7  -3  13          0.33         -0.83         1.06 o                         
  -6  -3  13          0.00         -1.81         0.90 o                         
  -5  -3  13          0.66          0.86         0.88 o                         
  -4  -3  13         30.60         27.98         2.05 o                         
  -3  -3  13          0.30         -0.56         1.06 o                         
  -2  -3  13          4.29          2.27         0.71 o                         
  -1  -3  13         84.09         86.76         2.94 o                         
   0  -3  13         23.47         20.73         1.09 o                         
   1  -3  13         91.67         89.70         1.32 o                         
   2  -3  13         20.51         21.40         0.92 o                         
   3  -3  13          6.99          7.94         0.66 o                         
   4  -3  13         13.59          8.08         0.83 o                         
   5  -3  13          1.83          0.44         0.51 o                         
   6  -3  13          4.68          2.15         0.85 o                         
   7  -3  13          7.46          5.79         1.17 o                         
   8  -3  13          0.40         -0.27         1.01 o                         
  -7  -2  13          0.00         -0.31         1.02 o                         
  -6  -2  13          4.30          4.22         1.10 o                         
  -5  -2  13         11.72          8.38         1.51 o                         
  -4  -2  13          0.37          0.16         0.66 o                         
  -3  -2  13         59.53         62.51         1.84 o                         
  -2  -2  13          6.35          7.00         0.89 o                         
  -1  -2  13          0.51          0.26         0.42 o                         
   0  -2  13          4.71          5.35         0.45 o                         
   1  -2  13         43.08         48.00         0.91 o                         
   2  -2  13          2.86          1.60         0.39 o                         
   3  -2  13         46.05         34.72         1.50 o                         
   4  -2  13          4.72          8.11         0.72 o                         
   5  -2  13          6.00          6.46         0.81 o                         
   6  -2  13          1.64         -0.03         0.71 o                         
   7  -2  13          9.74         15.22         1.42 o                         
   8  -2  13         39.05         43.42         2.34 o                         
  -8  -1  13          5.98          2.87         1.39 o                         
  -7  -1  13         19.35         19.89         2.11 o                         
  -6  -1  13         17.12         16.19         1.41 o                         
  -5  -1  13          9.65          9.39         1.00 o                         
  -4  -1  13          2.79          5.22         0.79 o                         
  -3  -1  13          2.51          1.87         0.61 o                         
  -2  -1  13         10.55         12.52         1.09 o                         
  -1  -1  13          6.95          6.99         0.52 o                         
   0  -1  13         34.87         39.80         0.87 o                         
   1  -1  13          2.93          3.63         0.40 o                         
   2  -1  13         53.73         46.66         1.07 o                         
   3  -1  13          4.52          6.94         0.59 o                         
   4  -1  13          0.79         -0.33         0.48 o                         
   5  -1  13          0.69          0.13         0.54 o                         
   6  -1  13          1.69          2.43         0.84 o                         
   7  -1  13          2.61          2.31         0.93 o                         
   8  -1  13          0.90          0.73         0.97 o                         
  -8   0  13          0.33         -0.23         1.16 o                         
  -7   0  13          3.36          2.78         1.26 o                         
  -6   0  13         33.38         30.61         1.58 o                         
  -5   0  13          5.03          5.41         1.02 o                         
  -4   0  13          2.52          1.85         0.59 o                         
  -3   0  13          8.38          9.30         0.80 o                         
  -2   0  13          0.78          0.16         0.60 o                         
  -1   0  13          4.43          3.68         0.41 o                         
   0   0  13         97.04        101.88         1.46 o                         
   1   0  13          0.52         -0.09         0.25 o                         
   2   0  13         70.05         75.53         1.51 o                         
   3   0  13         27.41         26.30         1.18 o                         
   4   0  13         48.65         42.82         1.54 o                         
   5   0  13         44.45         46.30         2.51 o                         
   6   0  13         12.28         14.42         1.32 o                         
   7   0  13          9.85         13.72         1.41 o                         
  -8   1  13          0.52         -0.57         1.01 o                         
  -7   1  13         16.19         15.28         1.46 o                         
  -6   1  13          2.48          1.71         1.01 o                         
  -5   1  13         26.84         27.26         1.71 o                         
  -4   1  13          0.57         -0.41         0.63 o                         
  -3   1  13        273.03        258.32         4.07 o                         
  -2   1  13          5.40          3.63         0.49 o                         
  -1   1  13         25.32         25.78         0.85 o                         
   0   1  13        118.20        122.96         1.77 o                         
   1   1  13         98.08        100.04         1.64 o                         
   2   1  13       1071.84       1076.24         8.98 o                         
   3   1  13        190.38        186.68         2.92 o                         
   4   1  13         89.30         83.78         1.91 o                         
   5   1  13          0.07         -0.76         0.49 o                         
   6   1  13         11.38         12.03         1.30 o                         
   7   1  13          4.19          4.14         1.24 o                         
  -8   2  13          1.47          1.77         1.14 o                         
  -7   2  13         18.88         19.58         1.83 o                         
  -6   2  13          2.82          1.68         0.90 o                         
  -5   2  13          0.42          1.53         0.80 o                         
  -4   2  13         11.44         11.75         0.99 o                         
  -3   2  13          5.77          7.26         1.05 o                         
  -2   2  13         11.02         13.98         0.78 o                         
  -1   2  13        115.77        116.22         1.64 o                         
   0   2  13         37.42         37.26         1.13 o                         
   1   2  13          0.32         -0.24         0.44 o                         
   2   2  13        157.01        152.75         2.59 o                         
   3   2  13         34.11         35.45         1.52 o                         
   4   2  13          0.14         -0.09         0.54 o                         
   5   2  13         25.98         26.26         1.83 o                         
   6   2  13         93.46        102.79         3.47 o                         
   7   2  13          0.28          2.39         1.38 o                         
  -8   3  13         19.55         23.64         1.86 o                         
  -7   3  13        113.05        111.60         4.53 o                         
  -6   3  13          3.82          2.08         0.87 o                         
  -5   3  13          0.48         -0.46         0.79 o                         
  -4   3  13          6.60          7.02         0.76 o                         
  -3   3  13         76.93         77.39         1.49 o                         
  -2   3  13         33.35         35.83         1.10 o                         
  -1   3  13         62.21         56.77         1.22 o                         
   0   3  13          4.51          4.19         0.65 o                         
   1   3  13        488.95        493.35         5.67 o                         
   2   3  13          2.65          0.57         0.59 o                         
   3   3  13          0.21         -0.28         0.58 o                         
   4   3  13          5.64          4.49         0.95 o                         
   5   3  13         17.24         19.99         1.55 o                         
   6   3  13         96.17        129.00         3.92 o                         
  -8   4  13          8.20         10.09         1.46 o                         
  -7   4  13          0.30          0.45         0.99 o                         
  -6   4  13          0.54          0.00         0.78 o                         
  -5   4  13          1.20         -0.05         0.76 o                         
  -4   4  13          2.32          3.53         0.62 o                         
  -3   4  13         50.22         47.13         1.45 o                         
  -2   4  13         19.75         21.31         1.20 o                         
  -1   4  13          2.99          3.02         0.56 o                         
   0   4  13         24.33         23.78         1.08 o                         
   1   4  13         62.04         58.82         1.73 o                         
   2   4  13          0.06          0.03         0.58 o                         
   3   4  13          1.77          1.65         0.77 o                         
   4   4  13         30.98         39.31         2.07 o                         
   5   4  13          0.01          0.43         1.50 o                         
  -8   5  13          3.52          2.83         1.19 o                         
  -7   5  13          0.02         -1.32         0.95 o                         
  -6   5  13          9.00          9.00         1.18 o                         
  -5   5  13          1.76          0.86         0.75 o                         
  -4   5  13         16.26         17.04         1.28 o                         
  -3   5  13         24.37         25.09         1.53 o                         
  -2   5  13         13.70         15.17         1.10 o                         
  -1   5  13          0.00         -0.53         0.62 o                         
   0   5  13         15.65         14.07         1.03 o                         
   1   5  13         54.41         49.61         1.83 o                         
   2   5  13          9.34          8.86         1.12 o                         
   3   5  13          0.64         -0.08         0.78 o                         
   4   5  13          0.05          0.12         0.96 o                         
  -7   6  13          0.09         -0.66         1.06 o                         
  -6   6  13          9.03          8.07         1.25 o                         
  -5   6  13          3.80          2.98         0.91 o                         
  -4   6  13          5.03          5.43         1.07 o                         
  -3   6  13          1.20          0.94         0.88 o                         
  -2   6  13         13.66         16.60         1.53 o                         
  -1   6  13         18.87         20.94         1.65 o                         
   0   6  13          0.97          0.62         0.81 o                         
   1   6  13         12.05          9.39         1.20 o                         
   2   6  13         27.85         31.72         2.31 o                         
   3   6  13          0.44          0.18         0.91 o                         
  -6   7  13          0.54          0.48         1.06 o                         
  -5   7  13          1.12          1.86         1.39 o                         
  -4   7  13          4.76          4.39         1.46 o                         
  -3   7  13          1.96          2.54         1.22 o                         
  -2   7  13         14.39         16.96         1.88 o                         
  -1   7  13          4.81          6.84         1.62 o                         
   0   7  13         34.17         32.54         1.94 o                         
   1   7  13          0.00         -0.55         0.83 o                         
   2   7  13          0.19         -1.66         0.83 o                         
  -5   8  13          0.11          2.30         1.57 o                         
  -4   8  13          0.37          1.84         1.47 o                         
  -3   8  13          9.47         10.11         1.82 o                         
  -2   8  13         13.58         13.75         2.01 o                         
  -1   8  13          5.73          7.19         1.64 o                         
   0  -8  14          0.23         -0.97         1.11 o                         
   1  -8  14          0.17          0.80         1.03 o                         
   2  -8  14         17.88         25.50         2.19 o                         
   3  -8  14         12.19         16.69         1.87 o                         
   4  -8  14          9.25          9.89         1.95 o                         
   5  -8  14          9.55         10.36         3.19 o                         
  -2  -7  14          9.41         10.03         1.50 o                         
  -1  -7  14          6.70          5.56         1.12 o                         
   0  -7  14          0.11          0.37         0.78 o                         
   1  -7  14          0.15         -0.58         0.82 o                         
   2  -7  14          0.04         -0.08         1.03 o                         
   3  -7  14          6.05          4.57         1.24 o                         
   4  -7  14          4.91          5.25         1.26 o                         
   5  -7  14         24.32         23.86         1.79 o                         
   6  -7  14          0.02          2.00         1.11 o                         
  -4  -6  14          7.28          3.97         1.54 o                         
  -3  -6  14          7.97         10.28         1.71 o                         
  -2  -6  14         36.86         35.41         1.96 o                         
  -1  -6  14          4.43          3.62         0.95 o                         
   0  -6  14         14.15         17.74         1.38 o                         
   1  -6  14          0.00          0.49         0.69 o                         
   2  -6  14          8.84         10.09         1.95 o                         
   3  -6  14          0.10         -0.49         1.05 o                         
   4  -6  14         11.27         12.96         1.33 o                         
   5  -6  14          8.00         10.98         1.02 o                         
   6  -6  14         24.66         33.89         1.96 o                         
   7  -6  14          1.45          1.85         1.01 o                         
  -5  -5  14          3.42          1.30         1.75 o                         
  -4  -5  14          0.48          0.86         0.99 o                         
  -3  -5  14         12.51         15.46         1.59 o                         
  -2  -5  14         17.35         16.85         1.37 o                         
  -1  -5  14         14.71         12.90         1.23 o                         
   0  -5  14         94.00         95.18         2.39 o                         
   1  -5  14          6.38          6.77         0.95 o                         
   2  -5  14        149.28        152.18         4.46 o                         
   3  -5  14          5.71          6.91         0.90 o                         
   4  -5  14         29.15         31.33         1.54 o                         
   5  -5  14         13.83         12.19         1.03 o                         
   6  -5  14          0.75          0.78         0.86 o                         
   7  -5  14         18.78         18.60         1.72 o                         
  -6  -4  14          8.45          8.48         1.44 o                         
  -5  -4  14          7.41         10.91         1.37 o                         
  -4  -4  14          1.30          0.39         1.05 o                         
  -3  -4  14          5.96          4.59         1.09 o                         
  -2  -4  14         17.72         17.56         1.33 o                         
  -1  -4  14        349.98        359.63         6.09 o                         
   0  -4  14         55.66         58.58         2.03 o                         
   1  -4  14          2.28          2.39         0.69 o                         
   2  -4  14          1.16          0.12         0.55 o                         
   3  -4  14          1.67         -0.73         0.52 o                         
   4  -4  14          9.48         11.09         0.92 o                         
   5  -4  14         44.53         51.61         1.97 o                         
   6  -4  14          5.41          5.11         1.11 o                         
   7  -4  14          0.28          0.48         0.98 o                         
  -6  -3  14          2.35          2.38         1.13 o                         
  -5  -3  14          0.51         -0.72         0.79 o                         
  -4  -3  14          4.63          3.74         0.93 o                         
  -3  -3  14          2.94          1.29         0.78 o                         
  -2  -3  14          4.00          3.91         0.92 o                         
  -1  -3  14        475.43        482.84         5.17 o                         
   0  -3  14          5.52          5.71         0.68 o                         
   1  -3  14          0.18         -1.01         0.50 o                         
   2  -3  14         35.28         30.12         1.04 o                         
   3  -3  14         46.73         38.06         1.41 o                         
   4  -3  14        122.63        106.08         2.16 o                         
   5  -3  14         31.44         24.85         1.50 o                         
   6  -3  14         23.02         25.41         1.63 o                         
   7  -3  14         34.22         33.66         1.97 o                         
   8  -3  14          0.68          1.07         1.01 o                         
  -7  -2  14         11.51         10.86         2.56 o                         
  -6  -2  14         44.68         45.91         2.30 o                         
  -5  -2  14         15.10         14.83         1.86 o                         
  -4  -2  14         17.89         18.52         1.42 o                         
  -3  -2  14          1.02         -0.25         0.59 o                         
  -2  -2  14          4.85          4.31         0.72 o                         
  -1  -2  14         42.81         48.65         1.32 o                         
   0  -2  14         19.04         20.83         0.94 o                         
   1  -2  14          2.90          3.72         0.45 o                         
   2  -2  14         82.14         75.87         1.43 o                         
   3  -2  14         62.96         58.43         1.82 o                         
   4  -2  14          0.10         -0.37         0.53 o                         
   5  -2  14          1.27          0.20         0.57 o                         
   6  -2  14          0.15          0.75         0.76 o                         
   7  -2  14          1.74          1.11         0.91 o                         
   8  -2  14         24.91         27.03         1.98 o                         
  -7  -1  14          0.44         -0.65         0.89 o                         
  -6  -1  14          4.63          2.93         0.97 o                         
  -5  -1  14          0.79         -0.82         0.75 o                         
  -4  -1  14          0.86          0.58         0.63 o                         
  -3  -1  14         18.04         18.46         1.53 o                         
  -2  -1  14         74.83         66.70         1.60 o                         
  -1  -1  14          0.22          0.29         0.40 o                         
   0  -1  14         29.88         35.41         0.93 o                         
   1  -1  14         14.28         14.82         0.73 o                         
   2  -1  14          6.57          5.12         0.54 o                         
   3  -1  14        195.43        172.08         2.51 o                         
   4  -1  14         17.41         16.56         1.03 o                         
   5  -1  14          9.73         10.23         1.02 o                         
   6  -1  14          1.32          2.50         0.83 o                         
   7  -1  14         51.16         54.29         3.28 o                         
  -8   0  14          0.05         -1.37         1.44 o                         
  -7   0  14         11.97         12.97         1.65 o                         
  -6   0  14          0.65         -0.38         0.93 o                         
  -5   0  14          7.70          7.89         0.94 o                         
  -4   0  14          4.30          3.51         0.75 o                         
  -3   0  14         75.70         81.88         2.60 o                         
  -2   0  14        409.76        413.82         4.77 o                         
  -1   0  14         58.64         66.89         1.31 o                         
   0   0  14         20.00         20.62         0.81 o                         
   1   0  14          1.93          1.85         0.43 o                         
   2   0  14         49.81         47.49         1.48 o                         
   3   0  14        138.85        143.79         3.01 o                         
   4   0  14          0.88         -0.32         0.50 o                         
   5   0  14          6.42          5.56         0.89 o                         
   6   0  14          4.25          3.57         0.92 o                         
   7   0  14          8.33         11.11         1.41 o                         
  -8   1  14          2.60          1.06         1.42 o                         
  -7   1  14          0.08         -0.28         0.95 o                         
  -6   1  14          0.17         -1.56         0.88 o                         
  -5   1  14          8.83         10.49         1.09 o                         
  -4   1  14          9.82          8.34         0.94 o                         
  -3   1  14         18.32         19.36         1.18 o                         
  -2   1  14          8.83          7.74         0.85 o                         
  -1   1  14          0.26          0.07         0.34 o                         
   0   1  14         67.73         70.51         1.28 o                         
   1   1  14         75.04         75.72         1.67 o                         
   2   1  14        691.29        677.92         6.44 o                         
   3   1  14        105.58        103.16         2.19 o                         
   4   1  14          2.39          1.65         0.68 o                         
   5   1  14          1.94          1.92         0.71 o                         
   6   1  14          2.88          3.70         1.18 o                         
   7   1  14          0.30          0.83         1.09 o                         
  -8   2  14          4.11          2.77         1.27 o                         
  -7   2  14         26.18         28.05         2.19 o                         
  -6   2  14          6.45          4.48         1.09 o                         
  -5   2  14          3.99          4.26         0.94 o                         
  -4   2  14         17.19         18.70         1.20 o                         
  -3   2  14        115.00        123.52         4.13 o                         
  -2   2  14          4.40          3.29         0.55 o                         
  -1   2  14         20.35         21.88         1.13 o                         
   0   2  14         13.97         14.61         0.86 o                         
   1   2  14         31.80         35.54         1.46 o                         
   2   2  14       1746.99       1781.84        18.56 o                         
   3   2  14        190.99        191.68         4.03 o                         
   4   2  14          1.61          2.35         0.89 o                         
   5   2  14          9.84         10.38         1.34 o                         
   6   2  14          2.81          3.06         1.16 o                         
  -8   3  14          0.30          1.04         1.11 o                         
  -7   3  14          0.02          0.53         1.01 o                         
  -6   3  14          4.92          4.68         1.04 o                         
  -5   3  14          1.09         -0.33         0.69 o                         
  -4   3  14          2.49          1.01         0.71 o                         
  -3   3  14          8.21          9.42         0.73 o                         
  -2   3  14          4.71          4.46         0.60 o                         
  -1   3  14          0.40         -0.86         0.53 o                         
   0   3  14          1.83          1.17         0.68 o                         
   1   3  14         25.25         18.99         1.10 o                         
   2   3  14        103.99         99.04         2.18 o                         
   3   3  14         23.96         25.12         1.47 o                         
   4   3  14         16.31         14.90         1.33 o                         
   5   3  14         50.43         51.03         2.41 o                         
   6   3  14          8.13         16.68         1.68 o                         
  -8   4  14          1.61          4.50         1.27 o                         
  -7   4  14          0.00         -0.69         0.97 o                         
  -6   4  14          0.55          0.75         0.91 o                         
  -5   4  14          7.44         10.16         1.16 o                         
  -4   4  14          1.32         -0.16         0.57 o                         
  -3   4  14         18.64         16.12         0.99 o                         
  -2   4  14          4.46          3.08         0.73 o                         
  -1   4  14         23.31         26.02         1.35 o                         
   0   4  14         45.38         45.31         1.45 o                         
   1   4  14         25.23         27.11         2.16 o                         
   2   4  14          0.59          0.66         0.76 o                         
   3   4  14          0.04         -1.11         0.71 o                         
   4   4  14         23.85         25.48         1.77 o                         
   5   4  14          4.71          2.82         1.15 o                         
  -7   5  14          0.17          0.03         0.99 o                         
  -6   5  14          1.91          1.85         1.00 o                         
  -5   5  14         23.19         22.77         1.78 o                         
  -4   5  14         11.59          8.49         1.03 o                         
  -3   5  14         10.37          9.07         1.12 o                         
  -2   5  14          0.10         -1.09         0.55 o                         
  -1   5  14         10.39          9.35         1.11 o                         
   0   5  14         59.47         55.88         1.72 o                         
   1   5  14          0.49          0.66         0.94 o                         
   2   5  14          9.17          5.87         1.07 o                         
   3   5  14         16.16         17.20         1.53 o                         
   4   5  14          4.89          5.26         1.23 o                         
  -7   6  14          0.99          0.29         1.23 o                         
  -6   6  14          5.40          5.13         1.36 o                         
  -5   6  14          0.98          2.03         1.05 o                         
  -4   6  14          1.01         -0.11         1.31 o                         
  -3   6  14          0.46          0.89         1.10 o                         
  -2   6  14          2.60          3.18         1.15 o                         
  -1   6  14          0.02         -0.64         0.97 o                         
   0   6  14          0.01         -0.85         0.84 o                         
   1   6  14          8.06          9.29         1.31 o                         
   2   6  14         10.70          9.16         1.28 o                         
   3   6  14         11.07          6.78         1.24 o                         
  -6   7  14         15.49         12.16         1.72 o                         
  -5   7  14          0.05          0.65         1.27 o                         
  -4   7  14          1.77          2.67         1.28 o                         
  -3   7  14          5.67          5.49         1.51 o                         
  -2   7  14          1.97          3.13         1.68 o                         
  -1   7  14         13.37         13.11         1.80 o                         
   0   7  14         19.46         18.00         1.77 o                         
   1   7  14          4.36          1.94         1.09 o                         
  -3   8  14          0.82         -1.75         1.89 o                         
  -2   8  14          3.29          4.14         1.48 o                         
   1  -8  15         19.71         26.17         2.32 o                         
   2  -8  15          5.18          7.68         1.59 o                         
   3  -8  15          1.81          1.71         1.99 o                         
  -2  -7  15          0.20          1.16         1.10 o                         
  -1  -7  15          1.84          1.84         1.03 o                         
   0  -7  15         12.73         11.89         1.67 o                         
   1  -7  15          0.07          0.11         1.06 o                         
   2  -7  15          9.64          9.10         1.83 o                         
   3  -7  15          5.22          4.36         1.29 o                         
   4  -7  15          1.41          4.12         1.26 o                         
   5  -7  15         63.37         74.34         3.40 o                         
  -3  -6  15          1.04         -0.22         1.20 o                         
  -2  -6  15         11.64         11.70         1.30 o                         
  -1  -6  15          9.43          8.89         1.20 o                         
   0  -6  15         20.49         20.05         1.49 o                         
   1  -6  15          2.32          2.48         1.13 o                         
   2  -6  15         32.08         33.01         2.27 o                         
   3  -6  15          0.21         -0.25         0.91 o                         
   4  -6  15          6.28          7.46         1.30 o                         
   5  -6  15          1.70          1.70         0.86 o                         
   6  -6  15          7.98         10.39         1.29 o                         
  -4  -5  15          2.10          2.22         1.18 o                         
  -3  -5  15          0.01         -1.77         0.89 o                         
  -2  -5  15         66.77         67.51         2.98 o                         
  -1  -5  15        125.94        135.59         2.99 o                         
   0  -5  15        107.31        100.91         2.52 o                         
   1  -5  15         12.17         12.01         1.30 o                         
   2  -5  15          8.12          5.95         1.19 o                         
   3  -5  15          9.45          8.89         1.07 o                         
   4  -5  15          0.78         -0.56         0.58 o                         
   5  -5  15          0.69         -0.13         0.58 o                         
   6  -5  15         10.34          9.94         1.20 o                         
   7  -5  15          5.14          4.98         1.25 o                         
  -5  -4  15          0.49          0.62         1.28 o                         
  -4  -4  15          1.71          0.61         0.96 o                         
  -3  -4  15         13.02         12.09         1.32 o                         
  -2  -4  15          4.89          7.47         1.12 o                         
  -1  -4  15        219.50        230.73         3.75 o                         
   0  -4  15         64.89         67.67         2.44 o                         
   1  -4  15          1.11         -0.24         0.66 o                         
   2  -4  15         22.16         24.31         2.34 o                         
   3  -4  15         43.36         41.75         2.21 o                         
   4  -4  15        145.43        135.61         2.48 o                         
   5  -4  15          1.57          2.20         0.68 o                         
   6  -4  15          9.86         10.18         1.32 o                         
   7  -4  15          0.00          0.65         1.21 o                         
  -6  -3  15         20.14         20.72         1.79 o                         
  -5  -3  15          0.62          0.22         0.85 o                         
  -4  -3  15         10.15         13.37         1.35 o                         
  -3  -3  15          1.42         -0.77         0.71 o                         
  -2  -3  15          0.35          1.40         0.73 o                         
  -1  -3  15        688.14        723.73         6.87 o                         
   0  -3  15        138.15        139.69         2.38 o                         
   1  -3  15          0.78         -0.41         0.53 o                         
   2  -3  15         30.43         27.67         1.11 o                         
   3  -3  15        118.99        108.05         1.93 o                         
   4  -3  15        163.84        152.24         2.43 o                         
   5  -3  15         21.05         15.97         1.16 o                         
   6  -3  15          4.87          5.42         0.99 o                         
   7  -3  15         11.86          9.63         1.31 o                         
  -6  -2  15          1.54          2.27         1.09 o                         
  -5  -2  15          0.38         -0.73         0.80 o                         
  -4  -2  15          0.24         -1.47         0.74 o                         
  -3  -2  15          1.48          0.78         0.76 o                         
  -2  -2  15          4.97          5.18         0.79 o                         
  -1  -2  15         84.26         79.34         1.64 o                         
   0  -2  15          0.13         -0.41         0.53 o                         
   1  -2  15         62.37         60.87         2.19 o                         
   2  -2  15         23.37         17.36         0.87 o                         
   3  -2  15         34.88         31.83         1.21 o                         
   4  -2  15         27.02         21.73         1.21 o                         
   5  -2  15          6.95          8.37         0.94 o                         
   6  -2  15         22.28         24.18         1.64 o                         
   7  -2  15          0.19          0.87         0.89 o                         
  -7  -1  15          0.41          0.98         1.73 o                         
  -6  -1  15         15.25         13.90         1.47 o                         
  -5  -1  15         10.34          8.02         1.20 o                         
  -4  -1  15          0.70          0.10         0.68 o                         
  -3  -1  15         24.77         26.25         1.35 o                         
  -2  -1  15          0.61          0.04         0.53 o                         
  -1  -1  15          2.98          2.21         0.50 o                         
   0  -1  15          2.91          2.06         0.71 o                         
   1  -1  15         28.47         26.03         1.05 o                         
   2  -1  15          0.01         -0.46         0.38 o                         
   3  -1  15         13.10          9.90         0.83 o                         
   4  -1  15         39.57         33.50         1.83 o                         
   5  -1  15          8.08          6.96         0.95 o                         
   6  -1  15         22.22         22.80         1.85 o                         
   7  -1  15         71.80         99.85         2.93 o                         
  -7   0  15          1.78          1.66         1.39 o                         
  -6   0  15          0.24         -1.33         0.66 o                         
  -5   0  15          0.36         -0.73         0.65 o                         
  -4   0  15          0.51         -0.50         0.68 o                         
  -3   0  15         31.57         33.86         1.66 o                         
  -2   0  15          4.56          6.86         1.01 o                         
  -1   0  15        102.29        101.40         2.08 o                         
   0   0  15         17.70         16.47         0.77 o                         
   1   0  15          8.02          8.25         0.84 o                         
   2   0  15         63.65         57.42         1.59 o                         
   3   0  15          8.99          8.96         0.84 o                         
   4   0  15         17.94         16.95         1.09 o                         
   5   0  15         19.48         20.97         1.47 o                         
   6   0  15         72.09         84.50         2.58 o                         
   7   0  15          0.75          0.97         1.32 o                         
  -7   1  15          0.07         -1.08         1.02 o                         
  -6   1  15          0.09         -1.82         0.91 o                         
  -5   1  15         18.76         17.78         1.46 o                         
  -4   1  15          9.63          8.03         0.97 o                         
  -3   1  15          6.32          4.36         0.77 o                         
  -2   1  15         69.79         71.62         1.81 o                         
  -1   1  15         45.51         42.55         1.21 o                         
   0   1  15          0.65          1.40         0.44 o                         
   1   1  15        194.19        196.34         2.86 o                         
   2   1  15         16.06         15.98         1.18 o                         
   3   1  15         67.25         70.91         1.86 o                         
   4   1  15          3.91          2.67         0.75 o                         
   5   1  15         10.14         10.86         1.20 o                         
   6   1  15          1.50          0.85         1.01 o                         
  -8   2  15          1.99          0.17         1.15 o                         
  -7   2  15          0.00          0.72         1.01 o                         
  -6   2  15          0.06         -0.90         0.88 o                         
  -5   2  15          0.03         -0.38         0.70 o                         
  -4   2  15         22.05         24.23         1.56 o                         
  -3   2  15          2.58          3.76         0.72 o                         
  -2   2  15          2.35          2.50         0.56 o                         
  -1   2  15          3.32          4.36         0.68 o                         
   0   2  15          1.85          0.90         0.52 o                         
   1   2  15          7.77          6.71         0.88 o                         
   2   2  15          0.89          3.49         0.78 o                         
   3   2  15          0.02         -0.25         0.60 o                         
   4   2  15          3.88          3.05         0.97 o                         
   5   2  15         23.22         22.61         1.82 o                         
   6   2  15          2.27          2.90         1.40 o                         
  -7   3  15          0.14         -0.24         1.03 o                         
  -6   3  15          0.46         -0.83         0.88 o                         
  -5   3  15          0.22         -0.52         0.77 o                         
  -4   3  15         16.34         17.00         1.28 o                         
  -3   3  15          9.85          9.72         0.90 o                         
  -2   3  15         13.95         12.69         0.98 o                         
  -1   3  15        130.06        136.44         2.42 o                         
   0   3  15         45.04         42.68         1.54 o                         
   1   3  15        113.53        120.32         2.22 o                         
   2   3  15          1.26          1.34         0.70 o                         
   3   3  15          6.67          8.39         1.18 o                         
   4   3  15          1.99          0.42         0.79 o                         
   5   3  15         27.56         31.71         2.00 o                         
  -7   4  15          3.01          1.69         1.37 o                         
  -6   4  15          0.70          0.53         0.91 o                         
  -5   4  15          4.51          3.95         0.98 o                         
  -4   4  15          0.05         -0.26         0.67 o                         
  -3   4  15          0.40         -0.20         1.03 o                         
  -2   4  15          5.12          3.69         0.82 o                         
  -1   4  15         71.52         71.67         2.85 o                         
   0   4  15         75.44         85.81         2.49 o                         
   1   4  15          5.65          7.17         0.97 o                         
   2   4  15          0.05         -1.10         0.72 o                         
   3   4  15          2.34          3.54         0.98 o                         
   4   4  15         38.38         48.21         2.57 o                         
  -7   5  15          4.14          1.67         1.12 o                         
  -6   5  15         15.32         13.66         1.47 o                         
  -5   5  15         17.66         15.39         2.27 o                         
  -4   5  15          0.04         -0.59         0.89 o                         
  -3   5  15          0.39         -0.12         0.85 o                         
  -2   5  15          0.04         -1.31         0.80 o                         
  -1   5  15          0.14         -0.13         0.73 o                         
   0   5  15          1.53          1.65         1.00 o                         
   1   5  15         15.89         12.43         1.54 o                         
   2   5  15          6.12          8.58         1.17 o                         
   3   5  15          0.51          1.13         1.00 o                         
  -6   6  15          2.96          1.36         1.27 o                         
  -5   6  15         13.09         12.89         1.65 o                         
  -4   6  15          1.34          0.58         1.07 o                         
  -3   6  15          1.38          0.99         1.14 o                         
  -2   6  15          0.48          0.37         1.34 o                         
  -1   6  15         17.47         15.38         1.56 o                         
   0   6  15          0.00         -1.80         0.93 o                         
   1   6  15          3.64          4.69         1.19 o                         
   2   6  15          9.76          9.44         1.40 o                         
  -5   7  15          0.85         -0.90         1.36 o                         
  -4   7  15          1.17          0.33         1.29 o                         
  -3   7  15          0.08         -1.82         1.13 o                         
  -2   7  15         20.92         20.70         2.11 o                         
  -1   7  15          1.24         -1.68         1.11 o                         
   0   7  15          1.30          0.21         1.26 o                         
  -1  -7  16          0.53         -1.56         0.89 o                         
   0  -7  16          2.96          3.21         1.33 o                         
   1  -7  16          9.51          7.66         1.55 o                         
   2  -7  16          0.44         -0.66         1.04 o                         
   3  -7  16         23.32         30.43         2.36 o                         
   4  -7  16          0.03          1.84         1.22 o                         
  -3  -6  16          0.03          0.27         1.08 o                         
  -2  -6  16          0.26          1.17         1.02 o                         
  -1  -6  16          0.02         -0.56         0.80 o                         
   0  -6  16         16.54         14.53         2.02 o                         
   1  -6  16          0.44         -0.12         0.93 o                         
   2  -6  16         21.80         23.17         2.00 o                         
   3  -6  16          0.67          1.18         1.04 o                         
   4  -6  16         74.41         94.08         3.29 o                         
   5  -6  16          0.18          0.75         1.05 o                         
   6  -6  16          0.01          1.17         0.86 o                         
  -4  -5  16          0.45         -1.24         1.27 o                         
  -3  -5  16          1.65          2.86         1.18 o                         
  -2  -5  16          2.85          3.31         1.12 o                         
  -1  -5  16         23.88         24.19         1.62 o                         
   0  -5  16         37.77         35.30         1.79 o                         
   1  -5  16         45.15         43.11         2.14 o                         
   2  -5  16          1.24          0.79         0.94 o                         
   3  -5  16         18.72         20.18         1.78 o                         
   4  -5  16          0.25         -0.94         0.65 o                         
   5  -5  16          2.30          2.07         0.85 o                         
   6  -5  16          6.98          5.77         1.21 o                         
  -5  -4  16         14.83         14.06         1.61 o                         
  -4  -4  16          2.62          1.00         1.40 o                         
  -3  -4  16          9.06          8.13         1.22 o                         
  -2  -4  16        147.89        156.83         3.32 o                         
  -1  -4  16        161.90        174.47         3.18 o                         
   0  -4  16        453.53        461.99         5.64 o                         
   1  -4  16         52.47         51.85         2.14 o                         
   2  -4  16          0.81          0.97         0.74 o                         
   3  -4  16          0.08         -0.51         0.60 o                         
   4  -4  16         10.25          8.98         1.12 o                         
   5  -4  16          1.03          0.30         0.69 o                         
   6  -4  16         14.57         14.21         1.39 o                         
   7  -4  16          3.15          2.21         1.23 o                         
  -5  -3  16          0.83          1.58         1.09 o                         
  -4  -3  16          0.44         -0.89         0.81 o                         
  -3  -3  16         11.78          8.30         1.20 o                         
  -2  -3  16         45.40         45.95         2.04 o                         
  -1  -3  16         16.80         19.44         1.21 o                         
   0  -3  16          7.62          8.06         0.84 o                         
   1  -3  16          3.75          3.68         0.99 o                         
   2  -3  16          1.77          2.80         0.71 o                         
   3  -3  16         53.24         51.23         1.58 o                         
   4  -3  16         31.10         23.97         1.31 o                         
   5  -3  16         26.16         26.53         1.49 o                         
   6  -3  16          1.62         -0.17         0.81 o                         
   7  -3  16          5.86          6.84         1.48 o                         
  -6  -2  16         10.22          6.36         1.31 o                         
  -5  -2  16          0.22         -0.39         0.96 o                         
  -4  -2  16          2.15          2.21         0.93 o                         
  -3  -2  16         23.39         27.89         1.66 o                         
  -2  -2  16         10.16         11.58         1.00 o                         
  -1  -2  16         31.27         32.39         1.40 o                         
   0  -2  16          9.25          8.79         0.81 o                         
   1  -2  16          0.04         -0.33         0.49 o                         
   2  -2  16          0.24         -0.50         0.45 o                         
   3  -2  16          1.55          0.19         0.52 o                         
   4  -2  16          4.66          2.60         0.87 o                         
   5  -2  16         19.49         15.21         1.31 o                         
   6  -2  16          1.19         -0.25         0.87 o                         
   7  -2  16          0.53         -0.22         0.90 o                         
  -7  -1  16          2.43          1.07         1.52 o                         
  -6  -1  16          0.77         -0.27         0.84 o                         
  -5  -1  16          4.94          5.58         1.35 o                         
  -4  -1  16          5.28          5.51         0.91 o                         
  -3  -1  16          2.82          2.87         0.79 o                         
  -2  -1  16          2.57          0.74         0.63 o                         
  -1  -1  16          3.70          2.83         0.73 o                         
   0  -1  16          3.07          3.18         0.67 o                         
   1  -1  16         29.76         27.11         1.33 o                         
   2  -1  16          0.98          2.48         0.57 o                         
   3  -1  16          8.63         10.33         0.87 o                         
   4  -1  16          2.66          1.88         0.71 o                         
   5  -1  16         33.67         41.42         2.04 o                         
   6  -1  16         39.19         46.92         2.40 o                         
   7  -1  16          0.52          0.67         0.98 o                         
  -7   0  16          0.76         -0.42         1.32 o                         
  -6   0  16          0.19         -0.25         1.12 o                         
  -5   0  16          5.44          3.59         1.14 o                         
  -4   0  16         17.73         13.76         1.23 o                         
  -3   0  16          3.88          3.94         0.80 o                         
  -2   0  16          7.13          6.93         0.95 o                         
  -1   0  16         12.90         15.58         1.07 o                         
   0   0  16          8.07          8.00         0.81 o                         
   1   0  16          6.28          6.89         0.76 o                         
   2   0  16          4.73          4.43         0.74 o                         
   3   0  16          0.80         -0.32         0.58 o                         
   4   0  16          1.58          2.59         0.70 o                         
   5   0  16          5.58          5.73         1.07 o                         
   6   0  16          9.71         11.69         1.35 o                         
  -7   1  16          1.62         -0.73         0.91 o                         
  -6   1  16          0.06         -1.07         0.97 o                         
  -5   1  16          1.72          1.42         1.01 o                         
  -4   1  16          0.10          0.64         0.73 o                         
  -3   1  16          0.83          0.33         0.60 o                         
  -2   1  16         16.47         20.13         1.22 o                         
  -1   1  16          1.03          2.06         0.61 o                         
   0   1  16         57.62         58.00         1.57 o                         
   1   1  16         17.99         15.19         1.06 o                         
   2   1  16         23.20         24.69         1.31 o                         
   3   1  16         41.51         42.12         1.75 o                         
   4   1  16         19.11         20.76         1.47 o                         
   5   1  16         30.19         35.37         2.14 o                         
   6   1  16          1.80          2.75         1.37 o                         
  -7   2  16          3.57          3.07         1.26 o                         
  -6   2  16          0.42          0.89         1.05 o                         
  -5   2  16         42.73         37.70         1.94 o                         
  -4   2  16          0.00         -1.57         0.92 o                         
  -3   2  16         11.24         11.84         1.05 o                         
  -2   2  16         28.03         26.49         1.39 o                         
  -1   2  16         33.31         32.47         1.38 o                         
   0   2  16        484.96        505.25         5.79 o                         
   1   2  16         58.18         59.60         2.14 o                         
   2   2  16         24.52         24.07         1.37 o                         
   3   2  16          1.36          0.86         0.73 o                         
   4   2  16         16.34         21.89         1.77 o                         
   5   2  16          2.20          2.38         1.07 o                         
  -7   3  16          0.10         -0.17         1.07 o                         
  -6   3  16          0.15         -0.17         0.92 o                         
  -5   3  16          3.27          3.28         1.19 o                         
  -4   3  16          0.22         -1.28         0.64 o                         
  -3   3  16         21.55         20.42         1.21 o                         
  -2   3  16          8.40          8.70         1.00 o                         
  -1   3  16          1.34          1.76         0.68 o                         
   0   3  16        182.28        196.21         3.42 o                         
   1   3  16          6.96          6.44         0.98 o                         
   2   3  16          0.09          0.02         0.65 o                         
   3   3  16         13.79         16.17         1.39 o                         
   4   3  16         83.75         98.69         2.81 o                         
   5   3  16          2.61          3.81         1.16 o                         
  -7   4  16          0.04         -0.08         1.07 o                         
  -6   4  16          5.78          5.81         1.21 o                         
  -5   4  16         23.41         26.37         1.70 o                         
  -4   4  16         13.44         14.51         1.28 o                         
  -3   4  16          9.23          5.78         1.18 o                         
  -2   4  16          3.30          0.13         0.99 o                         
  -1   4  16        130.83        141.53         2.71 o                         
   0   4  16          6.88          5.27         1.13 o                         
   1   4  16          0.00         -0.63         0.76 o                         
   2   4  16          5.07          4.88         1.00 o                         
   3   4  16         13.63         13.89         1.39 o                         
   4   4  16         53.36         66.74         3.01 o                         
  -6   5  16          0.20          0.51         0.99 o                         
  -5   5  16          5.42          5.46         1.24 o                         
  -4   5  16          1.65          0.03         2.09 o                         
  -3   5  16          0.00         -1.40         0.86 o                         
  -2   5  16          7.50          6.59         1.19 o                         
  -1   5  16         22.25         21.25         1.66 o                         
   0   5  16          0.18         -0.91         0.97 o                         
   1   5  16          0.18         -1.84         0.92 o                         
   2   5  16          3.98          3.18         1.01 o                         
   3   5  16          0.26          1.19         1.02 o                         
  -5   6  16          2.96          1.66         1.89 o                         
  -4   6  16          1.69          1.02         1.19 o                         
  -3   6  16          0.28          0.00         1.20 o                         
  -2   6  16          4.95          4.61         1.41 o                         
  -1   6  16         26.68         26.57         2.22 o                         
   0   6  16          5.45          4.29         1.40 o                         
   1   6  16          0.26         -1.06         1.18 o                         
  -3   7  16          2.79          5.16         1.63 o                         
  -2   7  16          3.39          5.23         1.52 o                         
   0  -7  17         13.56         16.69         2.27 o                         
   1  -7  17          7.87          9.90         2.22 o                         
   2  -7  17          9.37          7.92         1.54 o                         
   3  -7  17         19.01         14.78         1.86 o                         
  -2  -6  17          0.04          0.12         1.03 o                         
  -1  -6  17          2.53          2.06         1.01 o                         
   0  -6  17          0.85          1.96         1.00 o                         
   1  -6  17          3.68          3.24         1.17 o                         
   2  -6  17          9.72         10.85         1.59 o                         
   3  -6  17          8.81         11.67         1.66 o                         
   4  -6  17          0.26         -0.71         0.98 o                         
   5  -6  17          1.24          1.24         1.11 o                         
  -3  -5  17          0.14          0.64         0.98 o                         
  -2  -5  17          7.90         10.09         1.43 o                         
  -1  -5  17         10.16          8.36         1.18 o                         
   0  -5  17          0.83         -0.01         0.93 o                         
   1  -5  17          7.80          8.87         1.54 o                         
   2  -5  17          4.80          6.14         1.26 o                         
   3  -5  17         15.61         18.51         1.77 o                         
   4  -5  17         25.06         32.39         1.99 o                         
   5  -5  17          0.30          0.15         1.03 o                         
   6  -5  17          0.08         -0.61         0.97 o                         
  -4  -4  17          5.00          8.19         1.36 o                         
  -3  -4  17         11.61         13.92         1.95 o                         
  -2  -4  17         45.20         43.01         2.13 o                         
  -1  -4  17          5.39          7.55         1.21 o                         
   0  -4  17         72.21         77.51         2.51 o                         
   1  -4  17          1.97          1.93         0.84 o                         
   2  -4  17         16.13         17.98         1.45 o                         
   3  -4  17         15.26         12.33         1.29 o                         
   4  -4  17          0.17         -1.44         0.81 o                         
   5  -4  17         14.14         16.68         1.43 o                         
   6  -4  17          1.10          0.68         0.92 o                         
  -5  -3  17          0.83         -0.45         1.01 o                         
  -4  -3  17          4.42          1.81         1.06 o                         
  -3  -3  17        103.08        110.88         2.90 o                         
  -2  -3  17          8.23          9.88         1.17 o                         
  -1  -3  17          0.00          0.16         0.75 o                         
   0  -3  17          0.99          1.92         0.75 o                         
   1  -3  17          4.57          4.91         0.83 o                         
   2  -3  17          5.77          6.27         0.88 o                         
   3  -3  17         24.10         29.69         2.21 o                         
   4  -3  17          5.58          6.12         0.91 o                         
   5  -3  17          0.19         -0.14         0.75 o                         
   6  -3  17          1.61         -0.65         0.87 o                         
  -6  -2  17          1.57          0.78         1.39 o                         
  -5  -2  17          1.26         -0.41         1.15 o                         
  -4  -2  17          2.86          2.75         1.42 o                         
  -3  -2  17        171.32        193.12         3.64 o                         
  -2  -2  17          2.60          2.62         0.80 o                         
  -1  -2  17          2.28          2.55         0.69 o                         
   0  -2  17          2.06          1.81         0.70 o                         
   1  -2  17         11.47          9.91         1.19 o                         
   2  -2  17        148.12        140.33         3.01 o                         
   3  -2  17         21.42         18.48         1.32 o                         
   4  -2  17         33.70         37.03         1.76 o                         
   5  -2  17         51.39         52.02         2.31 o                         
   6  -2  17          0.32          0.09         0.86 o                         
  -6  -1  17          1.57         -1.35         0.97 o                         
  -5  -1  17          0.55         -0.01         0.97 o                         
  -4  -1  17          1.03         -1.56         0.78 o                         
  -3  -1  17         13.79         16.49         1.24 o                         
  -2  -1  17          0.61          0.14         0.66 o                         
  -1  -1  17          3.97          4.39         0.80 o                         
   0  -1  17         26.14         25.49         1.34 o                         
   1  -1  17          7.56          8.31         1.04 o                         
   2  -1  17          0.22          0.36         0.65 o                         
   3  -1  17          3.02          2.03         0.63 o                         
   4  -1  17          0.07         -0.14         0.64 o                         
   5  -1  17          0.35         -0.06         1.04 o                         
   6  -1  17         38.49         38.88         2.74 o                         
  -6   0  17          0.08         -2.12         1.06 o                         
  -5   0  17          2.05          1.25         0.96 o                         
  -4   0  17         15.38         12.85         1.25 o                         
  -3   0  17          1.98          1.03         0.77 o                         
  -2   0  17          0.63          0.81         0.64 o                         
  -1   0  17          5.23          6.03         0.81 o                         
   0   0  17          8.69          5.95         1.07 o                         
   1   0  17        120.42        113.14         2.39 o                         
   2   0  17          2.79          2.03         0.64 o                         
   3   0  17         13.72         14.39         1.13 o                         
   4   0  17          9.82         13.35         1.61 o                         
   5   0  17         39.37         37.13         2.21 o                         
   6   0  17          2.17          5.33         1.18 o                         
  -7   1  17          1.44         -0.31         1.10 o                         
  -6   1  17          0.16         -0.84         1.15 o                         
  -5   1  17          5.56          5.66         1.25 o                         
  -4   1  17         91.88         85.82         2.35 o                         
  -3   1  17         16.27         16.18         1.29 o                         
  -2   1  17          0.12         -0.22         0.59 o                         
  -1   1  17         14.80         15.03         1.48 o                         
   0   1  17         60.35         67.69         2.89 o                         
   1   1  17        105.36        111.03         2.26 o                         
   2   1  17          2.49          1.42         0.76 o                         
   3   1  17          3.10          2.17         0.72 o                         
   4   1  17          3.75          0.56         0.77 o                         
   5   1  17          4.71          7.57         1.53 o                         
  -7   2  17          0.19         -1.38         1.11 o                         
  -6   2  17          1.09         -0.53         0.91 o                         
  -5   2  17          3.34          4.04         1.07 o                         
  -4   2  17          0.65          1.81         0.92 o                         
  -3   2  17          0.50          0.01         0.66 o                         
  -2   2  17         17.54         18.76         1.43 o                         
  -1   2  17          7.97         10.62         1.95 o                         
   0   2  17        220.92        237.14         3.74 o                         
   1   2  17         31.14         31.75         1.54 o                         
   2   2  17          5.12          4.09         0.85 o                         
   3   2  17          8.28          8.77         1.10 o                         
   4   2  17          1.33         -0.53         0.86 o                         
   5   2  17          5.41          8.99         1.47 o                         
  -6   3  17          3.88          3.26         1.14 o                         
  -5   3  17         24.78         26.14         1.73 o                         
  -4   3  17          0.91          0.33         0.78 o                         
  -3   3  17         11.62         13.09         1.35 o                         
  -2   3  17          4.91          7.28         1.15 o                         
  -1   3  17         14.60         18.32         1.28 o                         
   0   3  17        507.88        557.67         7.45 o                         
   1   3  17         65.75         65.67         2.04 o                         
   2   3  17          1.63          0.91         0.76 o                         
   3   3  17          3.03          3.34         0.97 o                         
   4   3  17         11.12         14.75         1.47 o                         
  -6   4  17          0.00         -1.23         0.93 o                         
  -5   4  17          2.52          2.20         1.01 o                         
  -4   4  17          3.52          3.05         1.54 o                         
  -3   4  17          1.17          0.16         1.13 o                         
  -2   4  17          0.04          0.69         0.84 o                         
  -1   4  17          1.89          2.05         0.88 o                         
   0   4  17         40.23         38.94         2.43 o                         
   1   4  17          5.74          5.01         1.48 o                         
   2   4  17          8.31          9.44         1.22 o                         
   3   4  17         38.07         39.35         2.14 o                         
  -5   5  17          3.02          0.81         1.23 o                         
  -4   5  17          1.41         -0.10         1.26 o                         
  -3   5  17          1.27          0.24         0.98 o                         
  -2   5  17         27.97         26.58         2.62 o                         
  -1   5  17          2.60          1.16         1.04 o                         
   0   5  17          0.45          0.16         1.05 o                         
   1   5  17          0.40         -0.83         1.14 o                         
   2   5  17         10.79         11.06         1.36 o                         
  -4   6  17          0.87          1.59         2.43 o                         
  -3   6  17          3.84          3.41         1.48 o                         
  -2   6  17         13.25         14.32         1.86 o                         
  -1   6  17          0.24         -1.96         1.30 o                         
   0   6  17          5.25          3.89         1.51 o                         
  -1  -6  18          0.33          0.26         1.24 o                         
   0  -6  18          3.57          1.93         1.23 o                         
   1  -6  18          4.80          5.59         1.56 o                         
   2  -6  18          7.52          6.39         1.49 o                         
   3  -6  18         47.82         57.99         3.10 o                         
   4  -6  18          0.00          0.74         1.14 o                         
  -2  -5  18          9.30          6.57         1.26 o                         
  -1  -5  18          1.64         -0.26         1.26 o                         
   0  -5  18          7.49          5.25         1.17 o                         
   1  -5  18          0.41         -0.08         0.98 o                         
   2  -5  18          1.49          1.74         1.19 o                         
   3  -5  18          2.41          2.55         1.16 o                         
   4  -5  18          2.63          3.13         1.08 o                         
   5  -5  18         22.38         30.24         2.34 o                         
  -4  -4  18         30.60         28.26         2.21 o                         
  -3  -4  18         67.15         74.13         2.87 o                         
  -2  -4  18         57.11         52.24         2.36 o                         
  -1  -4  18          2.85          3.03         1.15 o                         
   0  -4  18          0.28          1.05         0.85 o                         
   1  -4  18          2.02          1.30         0.89 o                         
   2  -4  18          0.15          0.34         0.78 o                         
   3  -4  18          0.01          0.52         0.80 o                         
   4  -4  18         14.48         15.92         1.75 o                         
   5  -4  18          7.67          5.65         1.54 o                         
  -4  -3  18          0.05          0.34         1.02 o                         
  -3  -3  18         42.32         42.43         2.18 o                         
  -2  -3  18         46.56         44.52         2.09 o                         
  -1  -3  18          0.91          1.59         1.15 o                         
   0  -3  18         16.81         15.42         1.52 o                         
   1  -3  18         36.62         41.85         2.03 o                         
   2  -3  18        100.43        104.32         3.22 o                         
   3  -3  18          3.02          3.42         1.13 o                         
   4  -3  18          2.32          0.68         1.14 o                         
   5  -3  18          0.39          0.82         0.84 o                         
   6  -3  18          8.41         12.83         1.72 o                         
  -5  -2  18          1.22         -0.66         1.02 o                         
  -4  -2  18          0.25          0.47         0.97 o                         
  -3  -2  18        121.12        145.85         4.13 o                         
  -2  -2  18         23.02         23.88         1.66 o                         
  -1  -2  18          0.00         -1.77         0.97 o                         
   0  -2  18         17.23         17.97         1.42 o                         
   1  -2  18         82.45         72.88         2.95 o                         
   2  -2  18         69.58         72.42         2.29 o                         
   3  -2  18         17.17         16.59         1.66 o                         
   4  -2  18          1.62          1.43         0.82 o                         
   5  -2  18          8.83          6.73         1.12 o                         
   6  -2  18          0.43          1.48         0.96 o                         
  -5  -1  18          2.32          2.36         1.10 o                         
  -4  -1  18          1.07          1.08         0.92 o                         
  -3  -1  18         35.58         32.59         1.80 o                         
  -2  -1  18          0.26         -1.33         0.67 o                         
  -1  -1  18          8.24          7.99         1.10 o                         
   0  -1  18          6.46          4.07         0.90 o                         
   1  -1  18         13.02         13.74         1.36 o                         
   2  -1  18         30.25         25.59         1.64 o                         
   3  -1  18          1.57          2.40         0.79 o                         
   4  -1  18         28.51         30.84         1.78 o                         
   5  -1  18          0.21         -0.20         0.84 o                         
  -6   0  18          0.10         -1.23         1.07 o                         
  -5   0  18         11.83         13.36         1.41 o                         
  -4   0  18          1.60          1.77         0.87 o                         
  -3   0  18         10.16          6.76         1.08 o                         
  -2   0  18          0.09         -0.62         0.67 o                         
  -1   0  18          5.55          4.58         0.94 o                         
   0   0  18          0.73          1.69         0.99 o                         
   1   0  18          0.00         -0.10         0.70 o                         
   2   0  18         10.04         10.37         1.08 o                         
   3   0  18          5.22          4.09         0.91 o                         
   4   0  18          7.14          7.51         1.21 o                         
   5   0  18         83.04        120.16         3.41 o                         
  -6   1  18          0.01          0.11         1.11 o                         
  -5   1  18          3.75          4.16         1.26 o                         
  -4   1  18          0.31          0.87         0.85 o                         
  -3   1  18         10.37         12.87         1.20 o                         
  -2   1  18          0.57         -0.40         0.65 o                         
  -1   1  18          9.79          7.11         1.30 o                         
   0   1  18         56.48         63.05         3.05 o                         
   1   1  18         26.90         25.79         1.46 o                         
   2   1  18         28.44         25.29         1.53 o                         
   3   1  18          3.53          3.20         0.90 o                         
   4   1  18         73.93         77.15         2.53 o                         
   5   1  18          0.19          0.97         1.18 o                         
  -6   2  18          0.67         -0.63         1.03 o                         
  -5   2  18          4.41          1.58         0.95 o                         
  -4   2  18         10.62          9.29         1.20 o                         
  -3   2  18          0.96          0.47         0.92 o                         
  -2   2  18          7.80         10.57         1.32 o                         
  -1   2  18         70.29         68.90         4.06 o                         
   0   2  18         25.42         29.31         1.80 o                         
   1   2  18         87.85         89.65         2.41 o                         
   2   2  18          6.33          6.42         1.02 o                         
   3   2  18          5.67          5.37         1.13 o                         
   4   2  18          2.93          3.54         1.17 o                         
  -6   3  18          3.45          3.21         1.15 o                         
  -5   3  18          0.27          0.29         0.82 o                         
  -4   3  18          0.01          0.16         0.84 o                         
  -3   3  18          0.08          3.46         1.19 o                         
  -2   3  18          7.51         10.39         1.25 o                         
  -1   3  18          9.53          8.43         1.39 o                         
   0   3  18          0.49          4.65         1.39 o                         
   1   3  18          0.00         -0.11         1.03 o                         
   2   3  18          0.21          0.09         0.79 o                         
   3   3  18          4.96          2.51         1.01 o                         
  -5   4  18          3.85          2.81         1.42 o                         
  -4   4  18          1.71          1.12         1.42 o                         
  -3   4  18         39.78         46.51         2.97 o                         
  -2   4  18         11.15         11.48         1.37 o                         
  -1   4  18         36.16         32.29         1.97 o                         
   0   4  18          0.57          1.30         1.40 o                         
   1   4  18          2.87          1.78         1.43 o                         
   2   4  18          0.01         -0.04         1.01 o                         
  -4   5  18          0.22         -0.59         1.80 o                         
  -3   5  18         20.04         21.73         2.19 o                         
  -2   5  18          8.23         10.38         1.60 o                         
  -1   5  18          1.19          1.05         2.34 o                         
   0   5  18          0.00          0.16         1.26 o                         
   1   5  18          0.53         -1.00         1.72 o                         
   1  -6  19          9.57         13.94         1.81 o                         
  -1  -5  19          0.38         -0.32         1.17 o                         
   0  -5  19         14.00         13.49         1.76 o                         
   1  -5  19          5.73          4.81         1.33 o                         
   2  -5  19         50.42         56.71         3.15 o                         
   3  -5  19          0.22          1.00         1.24 o                         
   4  -5  19          0.00          0.95         1.92 o                         
  -3  -4  19          9.22         13.98         1.56 o                         
  -2  -4  19         18.86         18.80         1.60 o                         
  -1  -4  19         18.23         19.19         2.78 o                         
   0  -4  19          0.32          0.30         1.06 o                         
   1  -4  19          3.25          4.70         1.18 o                         
   2  -4  19          3.16          1.92         1.04 o                         
   3  -4  19          0.41          0.98         1.05 o                         
   4  -4  19         10.00         13.24         1.76 o                         
  -4  -3  19         29.63         28.15         2.13 o                         
  -3  -3  19         51.77         54.80         2.46 o                         
  -2  -3  19        157.56        163.70         3.78 o                         
  -1  -3  19         16.65         13.84         1.96 o                         
   0  -3  19          1.23          1.14         1.12 o                         
   1  -3  19          3.46          2.69         0.91 o                         
   2  -3  19         25.17         23.34         1.91 o                         
   3  -3  19          9.97          6.57         1.61 o                         
   4  -3  19         10.41          8.35         1.59 o                         
   5  -3  19          5.45          5.04         1.57 o                         
  -4  -2  19         14.80         15.36         1.57 o                         
  -3  -2  19          8.20          9.32         1.29 o                         
  -2  -2  19          2.39          0.74         0.87 o                         
  -1  -2  19          6.41          5.46         1.05 o                         
   0  -2  19          0.46          0.81         0.78 o                         
   1  -2  19         25.81         24.51         1.60 o                         
   2  -2  19         11.94         13.15         1.43 o                         
   3  -2  19         18.40         20.78         1.85 o                         
   4  -2  19          0.83         -0.02         0.86 o                         
   5  -2  19          9.83         11.63         1.31 o                         
  -5  -1  19          2.86          3.65         1.29 o                         
  -4  -1  19          5.32          6.78         1.38 o                         
  -3  -1  19          4.22          2.50         1.09 o                         
  -2  -1  19          1.23          1.70         0.93 o                         
  -1  -1  19          0.23         -1.15         0.76 o                         
   0  -1  19          0.79          1.56         1.02 o                         
   1  -1  19          3.50          2.66         1.08 o                         
   2  -1  19          5.91          6.61         1.12 o                         
   3  -1  19         19.03         18.94         1.79 o                         
   4  -1  19          4.03          3.96         0.95 o                         
   5  -1  19          0.10         -1.49         0.74 o                         
  -5   0  19          2.03          2.57         1.50 o                         
  -4   0  19          0.10         -1.55         1.12 o                         
  -3   0  19          0.05         -0.55         1.02 o                         
  -2   0  19          1.88          2.66         0.84 o                         
  -1   0  19         11.09         11.81         1.97 o                         
   0   0  19          2.34          3.62         1.14 o                         
   1   0  19          1.33          0.85         1.00 o                         
   2   0  19          5.57          4.82         1.03 o                         
   3   0  19         37.43         38.28         2.39 o                         
   4   0  19         14.58         19.45         1.72 o                         
   5   0  19          0.32          0.63         1.09 o                         
  -5   1  19          0.85          0.47         1.01 o                         
  -4   1  19          0.31         -0.86         0.85 o                         
  -3   1  19          3.39          2.21         0.96 o                         
  -2   1  19          1.34         -0.12         0.76 o                         
  -1   1  19          2.86          3.48         1.21 o                         
   0   1  19         15.47         16.20         1.72 o                         
   1   1  19          2.40          3.28         1.15 o                         
   2   1  19          0.02         -1.37         0.68 o                         
   3   1  19          2.02          3.93         1.02 o
[truncated: 12,313 more chars]
